# Supplementary material for: Double salt crystal structure of hexa­sodium hemiundeca­hydrogen α-hexa­molybdoplatinate(IV) heminona­hydrogen α-hexa­molybdoplatinate(IV) nona­cosa­hydrate: di­hydrogen disordered-mixture double salt
Source: Acta Crystallogr E Crystallogr Commun. 2015 Sep 26;71(Pt 10):1250–4. doi: 10.1107/S2056989015017703 (PMC4647359; doi:10.1107/S2056989015017703)
Supplement: Supplementary file 1 [file e-71-01250-sup1.cif]

##############################################################################
#                                                                            #
# This CIF contains the data in a paper accepted for publication in          #
# Acta Crystallographica Section E. It conforms to the requirements of       #
# Notes for Authors for Acta Crystallographica Section E, and has been       #
# peer reviewed under the auspices of the IUCr Commission on Journals.       #
#                                                                            #
# Full details of the Crystallographic Information File format               #
# are given in the paper "The Crystallographic Information File (CIF):       #
# a New Standard Archive File for Crystallography" by S. R. Hall, F. H.      #
# Allen and I. D. Brown [Acta Cryst. (1991), A47, 655-685].                  #
#                                                                            #
# The current version of the core CIF dictionary is obtainable from          #
# ftp://ftp.iucr.org/pub/cif_core.dic.                                       #
#                                                                            #
# Software is freely available for graphical display of the structure(s)     #
# in this CIF. For information consult the CIF software page                 #
# http://www.iucr.org/resources/cif/software.                                #
#                                                                            #
# This file may be used for bona fide research purposes within the           #
# scientific community so long as proper attribution is given to the journal # 
# article from which it was obtained.                                        #
#                                                                            #
##############################################################################
data_New_Global_Publ_Block
_audit_creation_method     'form.cif (version 2.0)'
_journal_data_validation_number     ?
_journal_date_recd_electronic     2015-07-07
_journal_date_accepted     2015-09-21
_journal_name_full     'Acta Crystallographica, Section E'
_journal_year     2015
_journal_volume     71
_journal_issue     10
_journal_page_first     1250
_journal_page_last     1254
_journal_paper_category     GI
_journal_paper_doi     10.1107/S2056989015017703
_journal_coeditor_code     HB7461
_publ_contact_author_name     'Prof. Uk Lee'
_publ_contact_author_address
;
 Department of Chemistry, Pukyong National University, 599-1 Daeyeon 3-dong
 Nam-gu, Busan 608-737, Republic of Korea
;
_publ_contact_author_email     'uklee@pknu.ac.kr'
_publ_contact_author_fax     '+82-51-629-5583'
_publ_contact_author_phone     '+82-51-629-5596'
_publ_section_title
;
Double salt crystal structure of hexasodium hemiundecahydrogen
<i>\a</i>-hexamolybdoplatinate(IV) heminonahydrogen
<i>\a</i>-hexamolybdoplatinate(IV) nonacosahydrate: dihydrogen
disordered-mixture double salt
;
loop_
    _publ_author_name
    _publ_author_address
    'Joo, Hea-Chung'
;
Department of Chemistry, Pukyong National University, 599-1 Daeyeon 3-dong
Nam-gu, Busan 608-737, Republic of Korea
;
    'Park, Ki-Min'
;
Research Institute of Natural Science, Gyeongsang National University,
501, Jinju-daero, Jinju, 660-701, Republic of Korea
;
    'Lee, Uk'
;
Department of Chemistry, Pukyong National University, 599-1 Daeyeon 3-dong
Nam-gu, Busan 608-737, Republic of Korea
;
_publ_section_synopsis
;
The title double salt containing two distinct, differently protonated
hexamolybdoplatinate(IV) polyanions. The polyanion pairs both form dimers of
the same formula, <i>viz</i>. {[H~10~<i>\a</i>-Pt2Mo~12~O~48~]}^6-^ connected
by seven interpolyanion O---H...O hydrogen bonds.
;
data_I
_chemical_name_systematic     ?
_chemical_name_common     ?
_chemical_formula_moiety     'H6 Mo6 O24 Pt, H4 Mo6 O24 Pt, 29(H2 O), 6(Na)'
_chemical_formula_sum     'H68 Mo12 Na6 O77 Pt2 '
_chemical_formula_weight     2979.85
_chemical_melting_point     ?
_shelx_space_group_comment
;
The symmetry employed for this shelxl refinement is uniquely defined
by the following loop, which should always be used as a source of
symmetry information in preference to the above space-group names.
They are only intended as comments.
;
_space_group_crystal_system     triclinic
_space_group_name_H-M_alt     'P -1'
_space_group_name_Hall     '-P 1'
loop_
    _space_group_symop_operation_xyz
    'x, y, z'
    '-x, -y, -z'
_cell_length_a     14.0384(6)
_cell_length_b     15.7969(6)
_cell_length_c     16.7235(6)
_cell_angle_alpha     72.825(2)
_cell_angle_beta     75.522(2)
_cell_angle_gamma     89.168(2)
_cell_volume     3423.7(2)
_cell_formula_units_Z     2
_cell_measurement_reflns_used     9847
_cell_measurement_theta_min     2.24
_cell_measurement_theta_max     28.33
_cell_measurement_temperature     173(2)
_exptl_crystal_description     'Block'
_exptl_crystal_colour     'yellow'
_exptl_crystal_size_max     0.665
_exptl_crystal_size_mid     0.441
_exptl_crystal_size_min     0.222
_exptl_crystal_density_diffrn     2.891
_exptl_crystal_density_meas     ?
_exptl_crystal_density_method     ?
_exptl_crystal_F_000     2820
_exptl_absorpt_coefficient_mu     6.358
_exptl_absorpt_correction_type     multi-scan
_exptl_absorpt_process_details
;
(<i>SADABS</i>; Bruker, 2009)
;
_shelx_estimated_absorpt_T_min     ?
_shelx_estimated_absorpt_T_max     ?
_exptl_absorpt_correction_T_min     0.2336
_exptl_absorpt_correction_T_max     0.7457
_diffrn_ambient_temperature     173(2)
_diffrn_radiation_type     MoK\a
_diffrn_radiation_wavelength     0.71073
_diffrn_radiation_monochromator     'graphite multilayer'
_diffrn_measurement_device_type     'Bruker SMART APEXII CCD'
_diffrn_measurement_method     '\f and \w scans'
_diffrn_detector_area_resol_mean     10.0
_diffrn_reflns_number     58415
_diffrn_reflns_av_R_equivalents     0.0568
_diffrn_reflns_theta_min     1.352
_diffrn_reflns_theta_max     27.000
_diffrn_reflns_theta_full     25.242
_diffrn_measured_fraction_theta_max     0.999
_diffrn_measured_fraction_theta_full     1.000
_diffrn_reflns_limit_h_min     -16
_diffrn_reflns_limit_h_max     17
_diffrn_reflns_limit_k_min     -20
_diffrn_reflns_limit_k_max     20
_diffrn_reflns_limit_l_min     -21
_diffrn_reflns_limit_l_max     21
_diffrn_standards_number     0
_refine_special_details     ?
_reflns_number_total     14940
_reflns_number_gt     12688
_reflns_threshold_expression     'I > 2\s(I)'
_refine_ls_structure_factor_coef     Fsqd
_refine_ls_matrix_type     full
_refine_ls_R_factor_all     0.0430
_refine_ls_R_factor_gt     0.0357
_refine_ls_wR_factor_gt     0.0851
_refine_ls_wR_factor_ref     0.0908
_refine_ls_goodness_of_fit_ref     1.064
_refine_ls_restrained_S_all     1.062
_refine_ls_number_reflns     14940
_refine_ls_number_parameters     1064
_refine_ls_number_restraints     114
_refine_ls_hydrogen_treatment     refxyz
_refine_ls_weighting_scheme     calc
_refine_ls_weighting_details
              'w=1/[\s^2^(Fo^2^)+(0.0223P)^2^+5.6226P] where P=(Fo^2^+2Fc^2^)/3'
_atom_sites_solution_hydrogens     difmap
_atom_sites_solution_primary     direct
_atom_sites_solution_secondary     difmap
_refine_ls_shift/su_max     0.002
_refine_ls_shift/su_mean     0.000
_refine_diff_density_max     1.730
_refine_diff_density_min     -2.247
_refine_ls_extinction_method
;
SHELXL-2014/7 (Sheldrick 2014
;
_refine_ls_extinction_coef     0.00097(2)
_refine_ls_extinction_expression
                                  'Fc^*^=kFc[1+0.001xFc^2^\l^3^/sin(2\q)]^-1/4^'
loop_
    _atom_type_symbol
    _atom_type_description
    _atom_type_scat_dispersion_real
    _atom_type_scat_dispersion_imag
    _atom_type_scat_source
    'Mo' 'Mo' -1.6832 0.6857
                         'International Tables Vol C Tables 4.2.6.8 and 6.1.1.4'
    'Pt' 'Pt' -1.7033 8.3905
                         'International Tables Vol C Tables 4.2.6.8 and 6.1.1.4'
    'Na' 'Na' 0.0362 0.0249
                         'International Tables Vol C Tables 4.2.6.8 and 6.1.1.4'
    'O' 'O' 0.0106 0.0060
                         'International Tables Vol C Tables 4.2.6.8 and 6.1.1.4'
    'H' 'H' 0.0000 0.0000
                         'International Tables Vol C Tables 4.2.6.8 and 6.1.1.4'
_computing_data_collection
;
<i>APEX2</i> (Bruker, 2009)
;
_computing_cell_refinement
;
<i>SAINT</i> (Bruker, 2009)
;
_computing_data_reduction
;
<i>SAINT</i> (Bruker, 2009)
;
_computing_structure_solution
;
<i>SHELXS2014/7</i> (Sheldrick, 2008)
;
_computing_structure_refinement
;
<i>SHELXL2014/7</i> (Sheldrick, 2015)
;
_computing_molecular_graphics
;
ORTEP-3 for Windows (Farrugia, 2012), PLATON (Spek, 2009) and
DIAMOND
(Brandenburg, 1998)
;
_computing_publication_material
;
<i>SHELXL2014/7</i> (Sheldrick, 2015)
;
loop_
    _atom_site_type_symbol
    _atom_site_label
    _atom_site_fract_x
    _atom_site_fract_y
    _atom_site_fract_z
    _atom_site_U_iso_or_equiv
    _atom_site_adp_type
    _atom_site_calc_flag
    _atom_site_occupancy
    _atom_site_disorder_assembly
    _atom_site_disorder_group
    Pt Pt1 0.37861(2) 0.80827(2) 0.33415(2) 0.00743(6) Uani d 1 . .
    Pt Pt2 0.13101(2) 0.69756(2) 0.15934(2) 0.00734(6) Uani d 1 . .
    Mo Mo1 0.48088(3) 0.73755(3) 0.17456(2) 0.01032(9) Uani d 1 . .
    Mo Mo2 0.38120(3) 0.92698(3) 0.13444(2) 0.01043(9) Uani d 1 . .
    Mo Mo3 0.27924(3) 1.00756(3) 0.29553(3) 0.01189(9) Uani d 1 . .
    Mo Mo4 0.27941(3) 0.89367(3) 0.49832(2) 0.01226(9) Uani d 1 . .
    Mo Mo5 0.37444(3) 0.69579(3) 0.54288(2) 0.01302(9) Uani d 1 . .
    Mo Mo6 0.47496(3) 0.61324(3) 0.38076(3) 0.01233(9) Uani d 1 . .
    Mo Mo7 0.02597(3) 0.89077(3) 0.11926(3) 0.01261(9) Uani d 1 . .
    Mo Mo8 0.12559(3) 0.81350(3) -0.04502(2) 0.01205(9) Uani d 1 . .
    Mo Mo9 0.22090(3) 0.61525(3) -0.00919(2) 0.01097(9) Uani d 1 . .
    Mo Mo10 0.21502(3) 0.49586(3) 0.19550(2) 0.01178(9) Uani d 1 . .
    Mo Mo11 0.12327(3) 0.56971(3) 0.35600(2) 0.01106(9) Uani d 1 . .
    Mo Mo12 0.02151(3) 0.76546(3) 0.32235(2) 0.01089(9) Uani d 1 . .
    Na Na1 0.23742(14) 0.46059(13) 0.69299(12) 0.0204(4) Uani d 1 . .
    Na Na2 0.23737(13) 0.33338(13) 0.89570(12) 0.0215(4) Uani d 1 . .
    Na Na3 0.00711(13) 1.06967(13) 0.39992(12) 0.0207(4) Uani d 1 . .
    Na Na4 0.02805(15) 1.23682(14) 0.20474(13) 0.0312(5) Uani d 1 . .
    Na Na5 0.25851(14) 1.04851(13) -0.20594(12) 0.0197(4) Uani d 1 . .
    Na Na6 0.50542(14) 0.56953(15) -0.10815(14) 0.0302(5) Uani d 1 . .
    O O1C 0.4984(2) 0.7498(2) 0.29268(19) 0.0093(6) Uani d 1 . .
    O O2C 0.3429(2) 0.7918(2) 0.2319(2) 0.0114(7) Uani d 1 . .
    H H2 0.302(6) 0.750(4) 0.236(6) 0.017 Uiso d 0.5 . .
    O O3C 0.4185(2) 0.9314(2) 0.25614(19) 0.0098(7) Uani d 1 . .
    H H3 0.470(2) 0.958(3) 0.260(3) 0.015 Uiso d 1 . .
    O O4C 0.2544(2) 0.8638(2) 0.3794(2) 0.0116(7) Uani d 1 . .
    H H4 0.199(2) 0.840(3) 0.382(3) 0.017 Uiso d 1 . .
    O O5C 0.4156(2) 0.8287(2) 0.43710(19) 0.0117(7) Uani d 1 . .
    H H5 0.471(2) 0.858(3) 0.423(3) 0.018 Uiso d 1 . .
    O O6C 0.3372(2) 0.6876(2) 0.4153(2) 0.0115(7) Uani d 1 . .
    H H6 0.283(2) 0.664(3) 0.415(3) 0.017 Uiso d 1 . .
    O O7B 0.4252(2) 0.6188(2) 0.2725(2) 0.0165(7) Uani d 1 . .
    H H7 0.372(3) 0.593(3) 0.275(3) 0.025 Uiso d 1 . .
    O O8B 0.5009(2) 0.8611(2) 0.12156(19) 0.0137(7) Uani d 1 . .
    O O9B 0.2635(2) 0.9556(2) 0.20675(19) 0.0146(7) Uani d 1 . .
    O O10B 0.3285(2) 0.9949(2) 0.3959(2) 0.0157(7) Uani d 1 . .
    O O11B 0.2613(2) 0.7673(2) 0.54830(19) 0.0155(7) Uani d 1 . .
    O O12B 0.4894(2) 0.6608(2) 0.4697(2) 0.0144(7) Uani d 1 . .
    O O13T 0.5925(2) 0.5883(2) 0.3436(2) 0.0215(8) Uani d 1 . .
    O O14T 0.4079(3) 0.5158(2) 0.4360(2) 0.0232(8) Uani d 1 . .
    O O15T 0.5986(2) 0.7061(2) 0.1477(2) 0.0187(8) Uani d 1 . .
    O O16T 0.4206(2) 0.7054(2) 0.1085(2) 0.0165(7) Uani d 1 . .
    O O17T 0.3308(2) 0.9010(2) 0.0596(2) 0.0163(7) Uani d 1 . .
    O O18T 0.4392(2) 1.0292(2) 0.0834(2) 0.0199(8) Uani d 1 . .
    O O19T 0.3365(3) 1.1085(2) 0.2315(2) 0.0230(8) Uani d 1 . .
    O O20T 0.1590(2) 1.0260(2) 0.3325(2) 0.0228(8) Uani d 1 . .
    O O21T 0.1608(2) 0.9179(2) 0.5323(2) 0.0250(9) Uani d 1 . .
    O O22T 0.3430(3) 0.9230(2) 0.5618(2) 0.0225(8) Uani d 1 . .
    O O23T 0.4295(3) 0.7258(3) 0.6111(2) 0.0262(9) Uani d 1 . .
    O O24T 0.3127(3) 0.5959(2) 0.5988(2) 0.0247(8) Uani d 1 . .
    O O25C 0.0097(2) 0.7540(2) 0.20418(19) 0.0101(7) Uani d 1 . .
    O O26C 0.1662(2) 0.8208(2) 0.0782(2) 0.0107(7) Uani d 1 . .
    H H26 0.220(2) 0.846(3) 0.073(3) 0.016 Uiso d 1 . .
    O O27C 0.0895(2) 0.6796(2) 0.05850(19) 0.0106(7) Uani d 1 . .
    H H27 0.030(2) 0.655(3) 0.075(3) 0.016 Uiso d 1 . .
    O O28C 0.2520(2) 0.6413(2) 0.1108(2) 0.0103(7) Uani d 1 . .
    H H28 0.311(2) 0.654(3) 0.111(3) 0.015 Uiso d 1 . .
    O O29C 0.0931(2) 0.5750(2) 0.23650(19) 0.0108(7) Uani d 1 . .
    O O30C 0.1708(2) 0.7142(2) 0.26046(19) 0.0119(7) Uani d 1 . .
    H H30 0.224(4) 0.744(5) 0.250(6) 0.018 Uiso d 0.5 . .
    O O31B 0.0771(2) 0.8849(2) 0.2266(2) 0.0165(7) Uani d 1 . .
    H H31 0.129(3) 0.910(3) 0.223(3) 0.025 Uiso d 1 . .
    O O32B 0.0110(2) 0.8455(2) 0.0295(2) 0.0150(7) Uani d 1 . .
    O O33B 0.2413(2) 0.7429(2) -0.05672(19) 0.0144(7) Uani d 1 . .
    O O34B 0.1690(2) 0.5144(2) 0.09047(19) 0.0141(7) Uani d 1 . .
    O O35B 0.2443(2) 0.5361(2) 0.28926(19) 0.0147(7) Uani d 1 . .
    O O36B 0.0079(2) 0.6417(2) 0.36859(19) 0.0132(7) Uani d 1 . .
    O O37T -0.0955(2) 0.7942(2) 0.3539(2) 0.0219(8) Uani d 1 . .
    O O38T 0.0849(2) 0.7958(2) 0.3885(2) 0.0180(8) Uani d 1 . .
    O O39T -0.0918(3) 0.9120(3) 0.1604(2) 0.0251(9) Uani d 1 . .
    O O40T 0.0901(3) 0.9901(2) 0.0659(2) 0.0265(9) Uani d 1 . .
    O O41T 0.1871(3) 0.9132(2) -0.1021(2) 0.0230(8) Uani d 1 . .
    O O42T 0.0681(3) 0.7831(2) -0.1111(2) 0.0219(8) Uani d 1 . .
    O O43T 0.1597(2) 0.5900(2) -0.0772(2) 0.0198(8) Uani d 1 . .
    O O44T 0.3380(2) 0.5884(2) -0.0418(2) 0.0210(8) Uani d 1 . .
    O O45T 0.3332(3) 0.4717(2) 0.1580(2) 0.0233(8) Uani d 1 . .
    O O46T 0.1507(3) 0.3978(2) 0.2531(2) 0.0264(8) Uani d 1 . .
    O O47T 0.0646(2) 0.4688(2) 0.4142(2) 0.0200(8) Uani d 1 . .
    O O48T 0.1785(2) 0.6017(2) 0.4253(2) 0.0169(7) Uani d 1 . .
    O O1W 0.1853(3) 0.4397(3) 0.5748(2) 0.0277(9) Uani d 1 . .
    H H1A 0.124(2) 0.419(3) 0.591(3) 0.042 Uiso d 1 . .
    H H1B 0.195(4) 0.479(3) 0.527(2) 0.042 Uiso d 1 . .
    O O2W 0.2834(3) 0.4879(3) 0.8111(2) 0.0258(9) Uani d 1 . .
    H H2A 0.344(2) 0.506(3) 0.800(3) 0.039 Uiso d 1 . .
    H H2B 0.251(3) 0.524(3) 0.837(3) 0.039 Uiso d 1 . .
    O O3W -0.0402(3) 0.9185(2) 0.4682(2) 0.0248(8) Uani d 1 . .
    H H3A -0.1018(19) 0.904(4) 0.473(3) 0.037 Uiso d 1 . .
    H H3B -0.003(3) 0.883(3) 0.447(4) 0.037 Uiso d 1 . .
    O O4W 0.0692(3) 0.2145(3) 0.3358(3) 0.0327(9) Uani d 1 . .
    H H4A 0.131(2) 0.221(4) 0.336(4) 0.049 Uiso d 1 . .
    H H4B 0.035(3) 0.245(4) 0.362(4) 0.049 Uiso d 1 . .
    O O5W 0.5335(3) 0.5855(3) 0.0218(3) 0.0339(10) Uani d 1 . .
    H H5A 0.500(3) 0.621(3) 0.046(4) 0.051 Uiso d 1 . .
    H H5B 0.591(2) 0.601(4) 0.007(4) 0.051 Uiso d 1 . .
    O O6W 0.1875(3) 0.3127(2) 0.7759(2) 0.0207(8) Uani d 1 . .
    H H6A 0.1274(19) 0.292(3) 0.790(3) 0.031 Uiso d 1 . .
    H H6B 0.225(3) 0.273(3) 0.760(3) 0.031 Uiso d 1 . .
    O O7W 0.1841(3) 0.1846(3) 0.9808(3) 0.0267(9) Uani d 1 . .
    H H7A 0.221(3) 0.151(3) 0.959(4) 0.040 Uiso d 1 . .
    H H7B 0.126(2) 0.175(4) 0.982(4) 0.040 Uiso d 1 . .
    O O8W 0.2657(3) 0.3672(2) 1.0195(2) 0.0254(8) Uani d 1 . .
    H H8A 0.247(4) 0.411(2) 1.040(3) 0.038 Uiso d 1 . .
    H H8B 0.239(4) 0.320(2) 1.061(3) 0.038 Uiso d 1 . .
    O O9W 0.1896(3) 0.2051(3) 0.1354(3) 0.0366(10) Uani d 1 . .
    H H9A 0.229(4) 0.180(4) 0.162(3) 0.055 Uiso d 1 . .
    H H9B 0.184(4) 0.183(4) 0.096(3) 0.055 Uiso d 1 . .
    O O10W 0.8819(3) 0.2975(3) 0.2745(3) 0.0474(11) Uani d 1 . .
    H H10A 0.875(4) 0.287(5) 0.328(2) 0.071 Uiso d 1 . .
    H H10B 0.832(4) 0.276(5) 0.263(4) 0.071 Uiso d 1 . .
    O O11W 0.0385(3) 0.3872(2) 0.0928(2) 0.0261(8) Uani d 1 . .
    H H11A 0.073(3) 0.420(3) 0.109(3) 0.039 Uiso d 1 . .
    H H11B -0.022(2) 0.398(4) 0.103(4) 0.039 Uiso d 1 . .
    O O12W 0.2141(3) 0.9781(4) 0.7002(3) 0.0618(16) Uani d 1 . .
    H H12A 0.2596 0.9318 0.6923 0.093 Uiso d 1 . .
    H H12B 0.2181 1.0222 0.6440 0.093 Uiso d 1 . .
    O O13W -0.0165(3) 1.0739(3) 0.2621(2) 0.0315(9) Uani d 1 . .
    H H13A -0.0853 1.0581 0.2644 0.047 Uiso calc 1 . .
    H H13B 0.0300 1.0386 0.2321 0.047 Uiso calc 1 . .
    O O14W 0.4187(2) 0.9806(2) 0.7644(2) 0.0233(8) Uani d 1 . .
    H H14A 0.4196 0.9282 0.8133 0.035 Uiso d 1 . .
    H H14B 0.4274 0.9631 0.7116 0.035 Uiso d 1 . .
    O O15W 0.0789(3) 0.3932(2) 0.9223(2) 0.0219(8) Uani d 1 . .
    H H15A 0.073(4) 0.439(3) 0.884(2) 0.033 Uiso d 1 . .
    H H15B 0.075(4) 0.399(3) 0.9722(19) 0.033 Uiso d 1 . .
    O O16W 0.4775(3) 0.5453(4) 0.7651(3) 0.0575(15) Uani d 1 . .
    H H16A 0.461(5) 0.600(3) 0.762(5) 0.086 Uiso d 1 . .
    H H16B 0.518(4) 0.550(4) 0.717(3) 0.086 Uiso d 1 . .
    O O17W 0.3075(3) 1.0648(3) -0.0822(2) 0.0257(9) Uani d 1 . .
    H H17A 0.362(3) 1.089(3) -0.098(3) 0.039 Uiso d 1 . .
    H H17B 0.300(4) 1.015(2) -0.043(3) 0.039 Uiso d 1 . .
    O O18W 0.3126(3) 0.1933(3) 0.7104(2) 0.0250(9) Uani d 1 . .
    H H18A 0.308(4) 0.205(4) 0.660(2) 0.038 Uiso d 1 . .
    H H18B 0.367(3) 0.208(4) 0.712(3) 0.038 Uiso d 1 . .
    O O19W 0.0830(3) 0.5111(3) 0.7640(3) 0.0279(9) Uani d 1 . .
    H H19A 0.032(3) 0.493(3) 0.754(4) 0.042 Uiso d 1 . .
    H H19B 0.093(4) 0.5638(18) 0.744(4) 0.042 Uiso d 1 . .
    O O20W 0.5152(5) 0.7241(3) 0.8036(4) 0.0765(17) Uani d 1 . .
    H H20A 0.540(7) 0.731(6) 0.845(5) 0.115 Uiso d 1 . .
    H H20B 0.483(6) 0.769(4) 0.785(5) 0.115 Uiso d 1 . .
    O O21W 0.2843(4) 0.7843(4) 0.7520(3) 0.0685(16) Uani d 1 . .
    H H21A 0.340(4) 0.771(5) 0.720(4) 0.103 Uiso d 1 . .
    H H21B 0.290(5) 0.766(6) 0.804(2) 0.103 Uiso d 1 . .
    O O22W -0.2460(4) 0.8598(3) 0.4844(3) 0.0504(12) Uani d 1 . .
    H H22A -0.246(5) 0.824(4) 0.452(3) 0.076 Uiso d 1 . .
    H H22B -0.257(6) 0.827(4) 0.5371(19) 0.076 Uiso d 1 . .
    O O23W 0.5070(3) 0.8893(3) 0.6478(3) 0.0476(12) Uani d 1 . .
    H H23A 0.487(4) 0.889(5) 0.603(3) 0.071 Uiso d 1 . .
    H H23B 0.564(3) 0.917(4) 0.628(4) 0.071 Uiso d 1 . .
    O O24W 0.3421(3) 0.3767(3) 0.3558(3) 0.0424(11) Uani d 1 . .
    H H24A 0.339(5) 0.358(4) 0.409(2) 0.064 Uiso d 1 . .
    H H24B 0.305(4) 0.423(3) 0.347(4) 0.064 Uiso d 1 . .
    O O25W -0.0526(4) 0.3217(3) 0.4196(3) 0.0541(14) Uani d 1 . .
    H H25A -0.097(4) 0.302(4) 0.465(3) 0.081 Uiso d 1 . .
    H H25B -0.029(5) 0.373(3) 0.416(4) 0.081 Uiso d 1 . .
    O O26W 0.2713(3) 0.2255(3) 0.3382(3) 0.0518(12) Uani d 1 . .
    H H26A 0.277(5) 0.282(2) 0.335(4) 0.078 Uiso d 1 . .
    H H26B 0.309(5) 0.219(4) 0.291(3) 0.078 Uiso d 1 . .
    O O27W 0.4268(3) 0.8374(3) -0.0976(3) 0.0378(10) Uani d 1 . .
    H H27A 0.465(4) 0.845(4) -0.067(3) 0.057 Uiso d 1 . .
    H H27B 0.379(3) 0.799(3) -0.065(3) 0.057 Uiso d 1 . .
    O O28W 0.3135(3) 0.3091(3) 0.5390(3) 0.0300(9) Uani d 1 . .
    H H28A 0.373(2) 0.326(4) 0.533(4) 0.045 Uiso d 1 . .
    H H28B 0.277(3) 0.348(3) 0.555(4) 0.045 Uiso d 1 . .
    O O29W 0.5730(3) 0.9091(3) 0.4418(3) 0.0440(12) Uani d 1 . .
    H H29A 0.573(5) 0.966(2) 0.420(4) 0.066 Uiso d 1 . .
    H H29B 0.621(4) 0.896(4) 0.463(4) 0.066 Uiso d 1 . .
loop_
    _atom_site_aniso_label
    _atom_site_aniso_U_11
    _atom_site_aniso_U_22
    _atom_site_aniso_U_33
    _atom_site_aniso_U_12
    _atom_site_aniso_U_13
    _atom_site_aniso_U_23
    Pt1 0.00954(10) 0.00867(10) 0.00598(9) -0.00002(7) -0.00068(6) -0.00612(7)
    Pt2 0.00933(10) 0.00833(10) 0.00628(9) 0.00006(7) -0.00122(6) -0.00569(7)
    Mo1 0.0110(2) 0.0139(2) 0.01004(19) 0.00019(16) -0.00179(15) -0.01018(16)
    Mo2 0.0118(2) 0.0125(2) 0.00893(19) -0.00137(16) -0.00222(14) -0.00634(16)
    Mo3 0.0139(2) 0.0111(2) 0.0126(2) 0.00246(16) -0.00246(15) -0.00733(16)
    Mo4 0.0147(2) 0.0147(2) 0.00968(19) 0.00173(16) -0.00023(15) -0.00955(17)
    Mo5 0.0176(2) 0.0135(2) 0.00813(19) 0.00016(17) -0.00184(15) -0.00471(16)
    Mo6 0.0149(2) 0.0109(2) 0.0134(2) 0.00249(16) -0.00354(15) -0.00718(17)
    Mo7 0.0148(2) 0.0111(2) 0.0145(2) 0.00282(16) -0.00414(16) -0.00732(17)
    Mo8 0.0162(2) 0.0121(2) 0.00841(19) -0.00019(16) -0.00287(15) -0.00410(16)
    Mo9 0.0123(2) 0.0136(2) 0.00969(19) 0.00170(16) -0.00127(15) -0.00888(16)
    Mo10 0.0152(2) 0.0105(2) 0.0114(2) 0.00199(16) -0.00271(15) -0.00665(16)
    Mo11 0.0133(2) 0.0140(2) 0.00731(19) -0.00197(16) -0.00172(14) -0.00598(16)
    Mo12 0.0122(2) 0.0140(2) 0.01044(19) 0.00028(16) -0.00208(15) -0.01016(17)
    Na1 0.0246(11) 0.0195(10) 0.0167(10) -0.0017(8) -0.0031(8) -0.0068(8)
    Na2 0.0182(10) 0.0275(11) 0.0215(10) 0.0043(8) -0.0049(8) -0.0117(9)
    Na3 0.0208(11) 0.0216(11) 0.0191(10) 0.0018(9) -0.0013(8) -0.0083(9)
    Na4 0.0332(12) 0.0398(13) 0.0217(11) 0.0021(10) -0.0076(9) -0.0105(10)
    Na5 0.0196(10) 0.0193(10) 0.0213(10) -0.0013(8) -0.0044(8) -0.0083(8)
    Na6 0.0196(11) 0.0406(14) 0.0390(13) 0.0043(10) -0.0025(9) -0.0292(11)
    O1C 0.0109(15) 0.0103(16) 0.0102(15) 0.0030(12) -0.0029(12) -0.0083(13)
    O2C 0.0134(13) 0.0141(14) 0.0093(13) -0.0001(11) -0.0014(10) -0.0088(11)
    O3C 0.0123(16) 0.0073(16) 0.0114(16) -0.0029(13) -0.0031(12) -0.0049(13)
    O4C 0.0082(16) 0.0139(17) 0.0170(17) 0.0010(13) -0.0028(13) -0.0115(14)
    O5C 0.0134(16) 0.0147(16) 0.0107(15) 0.0002(13) -0.0019(12) -0.0106(13)
    O6C 0.0096(16) 0.0118(17) 0.0130(16) -0.0011(13) -0.0008(12) -0.0054(14)
    O7B 0.0179(18) 0.0164(18) 0.0179(18) -0.0008(14) -0.0056(14) -0.0083(15)
    O8B 0.0117(16) 0.0169(17) 0.0131(16) -0.0017(13) -0.0007(12) -0.0076(14)
    O9B 0.0162(17) 0.0183(18) 0.0122(16) -0.0005(14) -0.0028(13) -0.0098(14)
    O10B 0.0210(18) 0.0127(17) 0.0143(17) -0.0001(14) -0.0017(13) -0.0079(14)
    O11B 0.0175(17) 0.0145(17) 0.0120(16) 0.0014(14) 0.0016(13) -0.0046(14)
    O12B 0.0171(17) 0.0152(17) 0.0147(17) 0.0039(14) -0.0060(13) -0.0088(14)
    O13T 0.0180(19) 0.028(2) 0.0227(19) 0.0080(16) -0.0045(14) -0.0154(16)
    O14T 0.034(2) 0.0139(18) 0.0215(19) -0.0022(16) -0.0071(16) -0.0049(15)
    O15T 0.0132(17) 0.025(2) 0.0213(18) 0.0026(15) -0.0010(14) -0.0142(16)
    O16T 0.0179(18) 0.0210(19) 0.0146(17) 0.0004(14) -0.0025(13) -0.0125(15)
    O17T 0.0168(17) 0.0228(19) 0.0122(16) -0.0011(14) -0.0023(13) -0.0104(15)
    O18T 0.0229(19) 0.0205(19) 0.0144(18) -0.0061(15) -0.0014(14) -0.0051(15)
    O19T 0.031(2) 0.0169(19) 0.0208(19) -0.0033(15) -0.0048(15) -0.0063(15)
    O20T 0.0149(18) 0.029(2) 0.027(2) 0.0067(16) -0.0029(15) -0.0146(17)
    O21T 0.0176(19) 0.029(2) 0.025(2) 0.0050(16) 0.0054(15) -0.0127(17)
    O22T 0.033(2) 0.024(2) 0.0157(18) -0.0011(16) -0.0057(15) -0.0140(16)
    O23T 0.032(2) 0.035(2) 0.0200(19) 0.0023(17) -0.0101(16) -0.0176(17)
    O24T 0.030(2) 0.0184(19) 0.0189(19) -0.0024(16) -0.0004(15) -0.0012(16)
    O25C 0.0109(13) 0.0106(13) 0.0118(13) 0.0017(11) -0.0010(10) -0.0095(11)
    O26C 0.0106(16) 0.0088(16) 0.0126(16) -0.0009(13) -0.0011(13) -0.0046(13)
    O27C 0.0116(16) 0.0128(17) 0.0118(16) 0.0008(13) -0.0036(12) -0.0097(13)
    O28C 0.0078(16) 0.0139(17) 0.0137(16) 0.0008(13) -0.0028(12) -0.0107(13)
    O29C 0.0149(16) 0.0083(16) 0.0090(15) -0.0016(13) -0.0019(12) -0.0033(13)
    O30C 0.0146(16) 0.0170(16) 0.0071(14) 0.0015(13) -0.0025(12) -0.0086(13)
    O31B 0.0172(18) 0.0169(18) 0.0187(18) -0.0032(14) -0.0050(14) -0.0098(15)
    O32B 0.0168(17) 0.0174(18) 0.0147(17) 0.0048(14) -0.0062(13) -0.0092(14)
    O33B 0.0142(17) 0.0170(18) 0.0115(16) -0.0008(14) -0.0005(12) -0.0060(14)
    O34B 0.0181(17) 0.0137(17) 0.0123(16) 0.0003(14) -0.0036(13) -0.0068(14)
    O35B 0.0151(17) 0.0201(18) 0.0122(16) 0.0034(14) -0.0029(13) -0.0104(14)
    O36B 0.0125(16) 0.0164(17) 0.0115(16) -0.0040(13) 0.0004(12) -0.0079(14)
    O37T 0.0159(18) 0.032(2) 0.0221(19) 0.0039(16) -0.0011(14) -0.0178(17)
    O38T 0.0196(18) 0.0205(19) 0.0149(17) -0.0046(15) -0.0007(14) -0.0097(15)
    O39T 0.0205(19) 0.033(2) 0.030(2) 0.0133(17) -0.0092(16) -0.0201(18)
    O40T 0.039(2) 0.0172(19) 0.025(2) -0.0015(17) -0.0113(17) -0.0063(16)
    O41T 0.030(2) 0.0172(19) 0.0171(18) -0.0043(16) -0.0003(15) -0.0032(15)
    O42T 0.028(2) 0.026(2) 0.0211(19) 0.0054(16) -0.0140(15) -0.0138(16)
    O43T 0.0244(19) 0.0236(19) 0.0180(18) 0.0016(15) -0.0083(14) -0.0135(16)
    O44T 0.0156(18) 0.027(2) 0.0215(19) 0.0048(15) -0.0002(14) -0.0134(16)
    O45T 0.0208(19) 0.031(2) 0.025(2) 0.0141(16) -0.0094(15) -0.0179(17)
    O46T 0.036(2) 0.0189(19) 0.025(2) -0.0033(16) -0.0065(16) -0.0082(16)
    O47T 0.026(2) 0.0193(19) 0.0133(18) -0.0052(15) -0.0020(14) -0.0045(15)
    O48T 0.0179(18) 0.0215(19) 0.0121(17) -0.0015(14) -0.0030(13) -0.0069(15)
    O1W 0.028(2) 0.034(2) 0.019(2) -0.0081(18) -0.0076(16) -0.0033(17)
    O2W 0.021(2) 0.032(2) 0.026(2) -0.0052(17) 0.0003(16) -0.0175(18)
    O3W 0.027(2) 0.027(2) 0.023(2) 0.0053(17) -0.0023(16) -0.0141(17)
    O4W 0.045(3) 0.027(2) 0.030(2) -0.0024(19) -0.0093(19) -0.0144(18)
    O5W 0.018(2) 0.044(3) 0.053(3) 0.0046(19) -0.0056(19) -0.039(2)
    O6W 0.0196(19) 0.021(2) 0.0224(19) -0.0023(15) -0.0023(15) -0.0101(16)
    O7W 0.022(2) 0.028(2) 0.035(2) 0.0009(17) -0.0071(17) -0.0165(18)
    O8W 0.029(2) 0.025(2) 0.024(2) -0.0001(17) -0.0029(16) -0.0139(17)
    O9W 0.046(3) 0.039(3) 0.026(2) 0.014(2) -0.0111(18) -0.0095(19)
    O10W 0.047(3) 0.062(3) 0.030(2) 0.006(2) -0.003(2) -0.015(2)
    O11W 0.0184(19) 0.032(2) 0.036(2) -0.0039(17) -0.0055(16) -0.0239(18)
    O12W 0.033(3) 0.122(5) 0.047(3) -0.013(3) 0.003(2) -0.059(3)
    O13W 0.031(2) 0.038(2) 0.029(2) 0.0038(18) -0.0092(17) -0.0140(18)
    O14W 0.0219(19) 0.026(2) 0.025(2) -0.0024(16) -0.0042(15) -0.0134(17)
    O15W 0.0180(18) 0.030(2) 0.0205(19) 0.0008(16) -0.0039(15) -0.0124(17)
    O16W 0.029(3) 0.104(4) 0.052(3) -0.008(3) -0.001(2) -0.050(3)
    O17W 0.025(2) 0.025(2) 0.023(2) -0.0075(17) -0.0051(16) -0.0021(17)
    O18W 0.024(2) 0.024(2) 0.028(2) -0.0037(17) -0.0076(17) -0.0068(18)
    O19W 0.022(2) 0.025(2) 0.036(2) -0.0005(17) -0.0053(17) -0.0087(19)
    O20W 0.086(5) 0.045(3) 0.084(5) -0.003(3) 0.015(3) -0.026(3)
    O21W 0.056(3) 0.109(5) 0.033(3) 0.002(3) 0.007(2) -0.024(3)
    O22W 0.051(3) 0.056(3) 0.063(3) 0.013(2) -0.022(3) -0.041(3)
    O23W 0.033(2) 0.077(3) 0.044(3) -0.017(2) -0.004(2) -0.037(3)
    O24W 0.065(3) 0.042(3) 0.029(2) 0.008(2) -0.023(2) -0.014(2)
    O25W 0.059(3) 0.052(3) 0.046(3) -0.027(2) 0.021(2) -0.033(3)
    O26W 0.047(3) 0.050(3) 0.069(3) 0.005(2) -0.011(2) -0.037(3)
    O27W 0.041(3) 0.038(3) 0.034(2) -0.007(2) -0.0026(19) -0.015(2)
    O28W 0.024(2) 0.036(2) 0.034(2) -0.0010(18) -0.0077(18) -0.0154(19)
    O29W 0.032(3) 0.036(3) 0.071(3) -0.003(2) -0.019(2) -0.022(3)
_geom_special_details
;
 All esds (except the esd in the dihedral angle between two l.s. planes)
 are estimated using the full covariance matrix.  The cell esds are taken
 into account individually in the estimation of esds in distances, angles
 and torsion angles; correlations between esds in cell parameters are only
 used when they are defined by crystal symmetry.  An approximate (isotropic)
 treatment of cell esds is used for estimating esds involving l.s. planes.
;
loop_
    _geom_bond_atom_site_label_1
    _geom_bond_atom_site_label_2
    _geom_bond_site_symmetry_2
    _geom_bond_distance
    _geom_bond_publ_flag
    Mo1 O1C . 2.114(3) y
    Mo6 O1C . 2.198(3) y
    Mo1 O2C . 2.216(3) y
    Mo2 O2C . 2.246(3) y
    Mo2 O3C . 2.245(3) y
    Mo3 O3C . 2.336(3) y
    Mo3 O4C . 2.267(3) y
    Mo4 O4C . 2.283(3) y
    Mo4 O5C . 2.312(3) y
    Mo5 O5C . 2.280(3) y
    Mo5 O6C . 2.358(3) y
    Mo6 O6C . 2.287(3) y
    Mo7 O25C . 2.186(3) y
    Mo12 O25C . 2.084(3) y
    Mo7 O26C . 2.297(3) y
    Mo8 O26C . 2.305(3) y
    Mo8 O27C . 2.272(3) y
    Mo9 O27C . 2.302(3) y
    Mo9 O28C . 2.307(3) y
    Mo10 O28C . 2.302(3) y
    Mo10 O29C . 2.196(3) y
    Mo11 O29C . 2.122(3) y
    Mo11 O30C . 2.359(3) y
    Mo12 O30C . 2.340(3) y
    Mo1 O7B . 2.098(3) y
    Mo6 O7B . 2.076(3) y
    Mo1 O8B . 1.883(3) y
    Mo2 O8B . 1.963(3) y
    Mo2 O9B . 1.924(3) y
    Mo3 O9B . 1.953(3) y
    Mo3 O10B . 1.927(3) y
    Mo4 O10B . 1.947(3) y
    Mo4 O11B . 1.916(3) y
    Mo5 O11B . 1.935(3) y
    Mo5 O12B . 1.947(3) y
    Mo6 O12B . 1.906(3) y
    Mo7 O31B . 2.072(3) y
    Mo12 O31B . 2.090(3) y
    Mo7 O32B . 1.899(3) y
    Mo8 O32B . 1.935(3) y
    Mo8 O33B . 1.959(3) y
    Mo9 O33B . 1.932(3) y
    Mo9 O34B . 1.925(3) y
    Mo10 O34B . 1.961(3) y
    Mo10 O35B . 1.988(3) y
    Mo11 O35B . 1.947(3) y
    Mo11 O36B . 1.970(3) y
    Mo12 O36B . 1.870(3) y
    Pt1 O1C . 1.978(3) ?
    Pt1 O6C . 1.980(3) ?
    Pt1 O2C . 1.984(3) ?
    Pt1 O3C . 1.992(3) ?
    Pt1 O4C . 2.018(3) ?
    Pt1 O5C . 2.029(3) ?
    Pt1 Mo1 . 3.1985(4) ?
    Pt2 O29C . 1.977(3) ?
    Pt2 O25C . 1.993(3) ?
    Pt2 O30C . 1.995(3) ?
    Pt2 O26C . 2.002(3) ?
    Pt2 O28C . 2.006(3) ?
    Pt2 O27C . 2.011(3) ?
    Mo1 O15T . 1.707(3) ?
    Mo1 O16T . 1.734(3) ?
    Mo2 O18T . 1.696(3) ?
    Mo2 O17T . 1.729(3) ?
    Mo3 O20T . 1.698(3) ?
    Mo3 O19T . 1.713(3) ?
    Mo4 O21T . 1.697(3) ?
    Mo4 O22T . 1.708(3) ?
    Mo5 O24T . 1.697(3) ?
    Mo5 O23T . 1.701(3) ?
    Mo6 O13T . 1.696(3) ?
    Mo6 O14T . 1.696(3) ?
    Mo7 O39T . 1.695(3) ?
    Mo7 O40T . 1.697(4) ?
    Mo8 O42T . 1.696(3) ?
    Mo8 O41T . 1.696(3) ?
    Mo9 O44T . 1.688(3) ?
    Mo9 O43T . 1.719(3) ?
    Mo10 O46T . 1.693(3) ?
    Mo10 O45T . 1.701(3) ?
    Mo10 Mo11 . 3.2096(5) ?
    Mo11 O47T . 1.699(3) ?
    Mo11 O48T . 1.735(3) ?
    Mo12 O37T . 1.694(3) ?
    Mo12 O38T . 1.750(3) ?
    Na1 O24T . 2.326(4) ?
    Na1 O6W . 2.349(4) ?
    Na1 O2W . 2.377(4) ?
    Na1 O1W . 2.380(4) ?
    Na1 O19W . 2.443(4) ?
    Na1 O13T 2_666 2.483(4) ?
    Na2 O15T 2_666 2.369(4) ?
    Na2 O7W . 2.377(4) ?
    Na2 O6W . 2.388(4) ?
    Na2 O15W . 2.393(4) ?
    Na2 O8W . 2.408(4) ?
    Na2 O2W . 2.434(4) ?
    Na3 O4W 1_565 2.299(4) ?
    Na3 O3W . 2.347(4) ?
    Na3 O20T . 2.348(4) ?
    Na3 O21T 2_576 2.379(4) ?
    Na3 O13W . 2.390(4) ?
    Na3 O3W 2_576 2.424(4) ?
    Na3 Na3 2_576 3.379(4) ?
    Na4 O4W 1_565 2.330(4) ?
    Na4 O42T 2_575 2.394(4) ?
    Na4 O9W 1_565 2.395(4) ?
    Na4 O10W 1_465 2.428(5) ?
    Na4 O13W . 2.495(4) ?
    Na4 O11W 1_565 2.534(4) ?
    Na5 O18W 1_564 2.322(4) ?
    Na5 O41T . 2.364(4) ?
    Na5 O12W 1_554 2.373(4) ?
    Na5 O39T 2_575 2.406(4) ?
    Na5 O17W . 2.419(4) ?
    Na5 O14W 1_554 2.478(4) ?
    Na6 O45T 2_665 2.363(4) ?
    Na6 O16W 1_554 2.386(5) ?
    Na6 O5W . 2.387(5) ?
    Na6 O44T . 2.390(4) ?
    Na6 O5W 2_665 2.436(5) ?
    Na6 O20W 1_554 2.437(6) ?
    O2C O30C . 2.595(5) ?
    O2C H2 . 0.86(3) ?
    O3C H3 . 0.86(3) ?
    O4C H4 . 0.85(3) ?
    O5C H5 . 0.86(3) ?
    O6C H6 . 0.86(3) ?
    O7B H7 . 0.84(3) ?
    O13T Na1 2_666 2.483(4) ?
    O15T Na2 2_666 2.369(4) ?
    O21T Na3 2_576 2.379(4) ?
    O26C H26 . 0.82(3) ?
    O27C H27 . 0.87(3) ?
    O28C H28 . 0.86(3) ?
    O30C H30 . 0.84(3) ?
    O31B H31 . 0.82(3) ?
    O39T Na5 2_575 2.406(4) ?
    O42T Na4 2_575 2.394(4) ?
    O45T Na6 2_665 2.363(4) ?
    O1W H1A . 0.87(3) ?
    O1W H1B . 0.84(3) ?
    O2W H2A . 0.86(3) ?
    O2W H2B . 0.87(3) ?
    O3W Na3 2_576 2.424(4) ?
    O3W H3A . 0.87(3) ?
    O3W H3B . 0.86(3) ?
    O4W Na3 1_545 2.299(4) ?
    O4W Na4 1_545 2.330(4) ?
    O4W H4A . 0.88(3) ?
    O4W H4B . 0.82(3) ?
    O5W Na6 2_665 2.436(5) ?
    O5W H5A . 0.85(3) ?
    O5W H5B . 0.81(3) ?
    O6W H6A . 0.86(3) ?
    O6W H6B . 0.87(3) ?
    O7W H7A . 0.82(3) ?
    O7W H7B . 0.82(3) ?
    O8W H8A . 0.87(3) ?
    O8W H8B . 0.87(3) ?
    O9W Na4 1_545 2.395(4) ?
    O9W H9A . 0.83(3) ?
    O9W H9B . 0.86(3) ?
    O10W Na4 1_645 2.428(5) ?
    O10W H10A . 0.84(3) ?
    O10W H10B . 0.86(3) ?
    O11W Na4 1_545 2.534(4) ?
    O11W H11A . 0.85(3) ?
    O11W H11B . 0.85(3) ?
    O12W Na5 1_556 2.373(4) ?
    O12W H12A . 0.9800 ?
    O12W H12B . 0.9800 ?
    O13W H13A . 0.9900 ?
    O13W H13B . 0.9900 ?
    O14W Na5 1_556 2.478(4) ?
    O14W H14A . 0.9799 ?
    O14W H14B . 0.9801 ?
    O15W O11W 1_556 2.738(5) ?
    O15W O19W . 2.738(5) ?
    O15W H15A . 0.83(3) ?
    O15W H15B . 0.86(3) ?
    O16W Na6 1_556 2.386(5) ?
    O16W O24W 2_666 2.842(6) ?
    O16W O7B 2_666 3.068(6) ?
    O16W H16A . 0.89(3) ?
    O16W H16B . 0.85(3) ?
    O17W H17A . 0.81(3) ?
    O17W H17B . 0.84(3) ?
    O18W Na5 1_546 2.322(4) ?
    O18W H18A . 0.83(3) ?
    O18W H18B . 0.81(3) ?
    O19W H19A . 0.85(3) ?
    O19W H19B . 0.80(3) ?
    O20W Na6 1_556 2.437(6) ?
    O20W H20A . 0.88(3) ?
    O20W H20B . 0.85(3) ?
    O21W H21A . 0.89(3) ?
    O21W H21B . 0.86(3) ?
    O22W H22A . 0.88(3) ?
    O22W H22B . 0.85(3) ?
    O23W H23A . 0.87(3) ?
    O23W H23B . 0.85(3) ?
    O24W H24A . 0.84(3) ?
    O24W H24B . 0.89(3) ?
    O25W H25A . 0.83(3) ?
    O25W H25B . 0.86(3) ?
    O26W H26A . 0.87(3) ?
    O26W H26B . 0.87(3) ?
    O27W H27A . 0.86(3) ?
    O27W H27B . 0.87(3) ?
    O28W H28A . 0.86(3) ?
    O28W H28B . 0.86(3) ?
    O29W H29A . 0.86(3) ?
    O29W H29B . 0.84(3) ?
loop_
    _geom_angle_atom_site_label_1
    _geom_angle_atom_site_label_2
    _geom_angle_atom_site_label_3
    _geom_angle_site_symmetry_1
    _geom_angle_site_symmetry_3
    _geom_angle
    _geom_angle_publ_flag
    Mo1 O1C Mo6 . . 104.42(13) y
    Mo1 O2C Mo2 . . 93.27(12) y
    Mo2 O3C Mo3 . . 92.61(11) y
    Mo3 O4C Mo4 . . 94.36(12) y
    Mo5 O5C Mo4 . . 93.05(11) y
    Mo6 O6C Mo5 . . 91.98(11) y
    Mo6 O7B Mo1 . . 109.51(15) y
    Mo1 O8B Mo2 . . 115.01(15) y
    Mo2 O9B Mo3 . . 117.38(16) y
    Mo3 O10B Mo4 . . 118.97(16) y
    Mo4 O11B Mo5 . . 119.86(16) y
    Mo6 O12B Mo5 . . 120.24(16) y
    Mo12 O25C Mo7 . . 104.38(13) y
    Mo7 O26C Mo8 . . 92.23(11) y
    Mo8 O27C Mo9 . . 93.67(11) y
    Mo10 O28C Mo9 . . 93.85(11) y
    Mo11 O29C Mo10 . . 96.01(12) y
    Mo12 O30C Mo11 . . 90.63(11) y
    Mo7 O31B Mo12 . . 108.35(15) y
    Mo7 O32B Mo8 . . 119.84(16) y
    Mo9 O33B Mo8 . . 118.01(15) y
    Mo9 O34B Mo10 . . 120.01(16) y
    Mo11 O35B Mo10 . . 109.31(15) y
    Mo12 O36B Mo11 . . 120.93(15) y
    O1C Pt1 O6C . . 82.75(13) ?
    O1C Pt1 O2C . . 83.08(12) ?
    O6C Pt1 O2C . . 98.53(13) ?
    O1C Pt1 O3C . . 98.76(13) ?
    O6C Pt1 O3C . . 177.87(12) ?
    O2C Pt1 O3C . . 83.17(13) ?
    O1C Pt1 O4C . . 178.01(12) ?
    O6C Pt1 O4C . . 95.27(13) ?
    O2C Pt1 O4C . . 97.15(13) ?
    O3C Pt1 O4C . . 83.22(13) ?
    O1C Pt1 O5C . . 97.43(12) ?
    O6C Pt1 O5C . . 82.98(13) ?
    O2C Pt1 O5C . . 178.47(12) ?
    O3C Pt1 O5C . . 95.32(13) ?
    O4C Pt1 O5C . . 82.39(13) ?
    O1C Pt1 Mo1 . . 40.13(8) ?
    O6C Pt1 Mo1 . . 93.90(9) ?
    O2C Pt1 Mo1 . . 43.18(9) ?
    O3C Pt1 Mo1 . . 88.22(9) ?
    O4C Pt1 Mo1 . . 140.25(9) ?
    O5C Pt1 Mo1 . . 137.18(9) ?
    O29C Pt2 O25C . . 97.99(13) ?
    O29C Pt2 O30C . . 83.50(13) ?
    O25C Pt2 O30C . . 83.64(12) ?
    O29C Pt2 O26C . . 177.72(12) ?
    O25C Pt2 O26C . . 81.67(12) ?
    O30C Pt2 O26C . . 98.68(13) ?
    O29C Pt2 O28C . . 82.62(13) ?
    O25C Pt2 O28C . . 178.26(11) ?
    O30C Pt2 O28C . . 98.06(13) ?
    O26C Pt2 O28C . . 97.66(13) ?
    O29C Pt2 O27C . . 95.84(13) ?
    O25C Pt2 O27C . . 96.06(12) ?
    O30C Pt2 O27C . . 179.23(13) ?
    O26C Pt2 O27C . . 81.97(13) ?
    O28C Pt2 O27C . . 82.25(12) ?
    O15T Mo1 O16T . . 105.41(15) ?
    O15T Mo1 O8B . . 100.56(15) ?
    O16T Mo1 O8B . . 101.85(15) ?
    O15T Mo1 O7B . . 95.79(15) ?
    O16T Mo1 O7B . . 88.94(15) ?
    O8B Mo1 O7B . . 157.14(13) ?
    O15T Mo1 O1C . . 91.61(14) ?
    O16T Mo1 O1C . . 155.61(13) ?
    O8B Mo1 O1C . . 91.78(13) ?
    O7B Mo1 O1C . . 71.77(12) ?
    O15T Mo1 O2C . . 165.40(14) ?
    O16T Mo1 O2C . . 89.18(14) ?
    O8B Mo1 O2C . . 75.40(12) ?
    O7B Mo1 O2C . . 84.78(13) ?
    O1C Mo1 O2C . . 74.66(11) ?
    O15T Mo1 Pt1 . . 128.03(11) ?
    O16T Mo1 Pt1 . . 125.74(11) ?
    O8B Mo1 Pt1 . . 79.21(9) ?
    O7B Mo1 Pt1 . . 78.14(9) ?
    O1C Mo1 Pt1 . . 37.08(8) ?
    O2C Mo1 Pt1 . . 37.78(8) ?
    O18T Mo2 O17T . . 105.58(15) ?
    O18T Mo2 O9B . . 100.97(15) ?
    O17T Mo2 O9B . . 99.27(14) ?
    O18T Mo2 O8B . . 95.89(15) ?
    O17T Mo2 O8B . . 99.65(14) ?
    O9B Mo2 O8B . . 150.17(13) ?
    O18T Mo2 O3C . . 88.95(14) ?
    O17T Mo2 O3C . . 164.86(13) ?
    O9B Mo2 O3C . . 73.24(12) ?
    O8B Mo2 O3C . . 82.72(12) ?
    O18T Mo2 O2C . . 158.87(14) ?
    O17T Mo2 O2C . . 94.25(14) ?
    O9B Mo2 O2C . . 82.57(13) ?
    O8B Mo2 O2C . . 73.23(12) ?
    O3C Mo2 O2C . . 71.99(11) ?
    O20T Mo3 O19T . . 106.27(17) ?
    O20T Mo3 O10B . . 101.86(15) ?
    O19T Mo3 O10B . . 99.45(15) ?
    O20T Mo3 O9B . . 97.79(15) ?
    O19T Mo3 O9B . . 100.12(15) ?
    O10B Mo3 O9B . . 147.01(13) ?
    O20T Mo3 O4C . . 91.34(15) ?
    O19T Mo3 O4C . . 161.54(14) ?
    O10B Mo3 O4C . . 70.87(12) ?
    O9B Mo3 O4C . . 82.51(13) ?
    O20T Mo3 O3C . . 159.41(15) ?
    O19T Mo3 O3C . . 92.80(14) ?
    O10B Mo3 O3C . . 82.12(12) ?
    O9B Mo3 O3C . . 70.67(12) ?
    O4C Mo3 O3C . . 70.67(11) ?
    O21T Mo4 O22T . . 106.64(17) ?
    O21T Mo4 O11B . . 97.82(16) ?
    O22T Mo4 O11B . . 102.09(15) ?
    O21T Mo4 O10B . . 101.48(15) ?
    O22T Mo4 O10B . . 96.38(15) ?
    O11B Mo4 O10B . . 148.14(13) ?
    O21T Mo4 O4C . . 93.57(15) ?
    O22T Mo4 O4C . . 157.85(14) ?
    O11B Mo4 O4C . . 83.58(13) ?
    O10B Mo4 O4C . . 70.20(12) ?
    O21T Mo4 O5C . . 161.20(15) ?
    O22T Mo4 O5C . . 90.59(14) ?
    O11B Mo4 O5C . . 70.61(12) ?
    O10B Mo4 O5C . . 83.57(12) ?
    O4C Mo4 O5C . . 70.91(11) ?
    O24T Mo5 O23T . . 106.92(18) ?
    O24T Mo5 O11B . . 97.36(16) ?
    O23T Mo5 O11B . . 101.02(16) ?
    O24T Mo5 O12B . . 101.20(15) ?
    O23T Mo5 O12B . . 99.38(15) ?
    O11B Mo5 O12B . . 146.97(13) ?
    O24T Mo5 O5C . . 157.91(15) ?
    O23T Mo5 O5C . . 93.95(15) ?
    O11B Mo5 O5C . . 71.01(12) ?
    O12B Mo5 O5C . . 81.93(12) ?
    O24T Mo5 O6C . . 90.40(15) ?
    O23T Mo5 O6C . . 161.60(15) ?
    O11B Mo5 O6C . . 82.37(12) ?
    O12B Mo5 O6C . . 70.49(12) ?
    O5C Mo5 O6C . . 69.85(11) ?
    O13T Mo6 O14T . . 107.19(18) ?
    O13T Mo6 O12B . . 100.66(15) ?
    O14T Mo6 O12B . . 103.65(15) ?
    O13T Mo6 O7B . . 98.18(15) ?
    O14T Mo6 O7B . . 90.40(15) ?
    O12B Mo6 O7B . . 151.86(13) ?
    O13T Mo6 O1C . . 93.47(15) ?
    O14T Mo6 O1C . . 153.85(15) ?
    O12B Mo6 O1C . . 87.60(12) ?
    O7B Mo6 O1C . . 70.51(12) ?
    O13T Mo6 O6C . . 163.39(15) ?
    O14T Mo6 O6C . . 89.30(15) ?
    O12B Mo6 O6C . . 72.79(12) ?
    O7B Mo6 O6C . . 83.29(12) ?
    O1C Mo6 O6C . . 71.32(11) ?
    O39T Mo7 O40T . . 107.31(19) ?
    O39T Mo7 O32B . . 101.06(15) ?
    O40T Mo7 O32B . . 104.07(15) ?
    O39T Mo7 O31B . . 97.15(15) ?
    O40T Mo7 O31B . . 89.78(15) ?
    O32B Mo7 O31B . . 152.51(13) ?
    O39T Mo7 O25C . . 93.78(15) ?
    O40T Mo7 O25C . . 152.78(15) ?
    O32B Mo7 O25C . . 88.06(13) ?
    O31B Mo7 O25C . . 70.25(12) ?
    O39T Mo7 O26C . . 163.50(15) ?
    O40T Mo7 O26C . . 89.09(15) ?
    O32B Mo7 O26C . . 72.35(12) ?
    O31B Mo7 O26C . . 84.45(12) ?
    O25C Mo7 O26C . . 71.22(11) ?
    O42T Mo8 O41T . . 107.11(17) ?
    O42T Mo8 O32B . . 98.16(15) ?
    O41T Mo8 O32B . . 102.73(15) ?
    O42T Mo8 O33B . . 99.95(15) ?
    O41T Mo8 O33B . . 96.08(15) ?
    O32B Mo8 O33B . . 148.67(13) ?
    O42T Mo8 O27C . . 93.34(14) ?
    O41T Mo8 O27C . . 157.72(15) ?
    O32B Mo8 O27C . . 82.48(12) ?
    O33B Mo8 O27C . . 71.16(12) ?
    O42T Mo8 O26C . . 161.29(14) ?
    O41T Mo8 O26C . . 90.66(15) ?
    O32B Mo8 O26C . . 71.58(12) ?
    O33B Mo8 O26C . . 83.51(12) ?
    O27C Mo8 O26C . . 70.22(11) ?
    O44T Mo9 O43T . . 105.42(16) ?
    O44T Mo9 O34B . . 101.22(15) ?
    O43T Mo9 O34B . . 97.29(15) ?
    O44T Mo9 O33B . . 98.74(15) ?
    O43T Mo9 O33B . . 101.57(15) ?
    O34B Mo9 O33B . . 147.68(13) ?
    O44T Mo9 O27C . . 159.33(14) ?
    O43T Mo9 O27C . . 94.36(14) ?
    O34B Mo9 O27C . . 81.75(12) ?
    O33B Mo9 O27C . . 70.92(12) ?
    O44T Mo9 O28C . . 91.45(14) ?
    O43T Mo9 O28C . . 161.38(14) ?
    O34B Mo9 O28C . . 71.21(12) ?
    O33B Mo9 O28C . . 83.19(12) ?
    O27C Mo9 O28C . . 69.96(11) ?
    O46T Mo10 O45T . . 106.66(18) ?
    O46T Mo10 O34B . . 97.33(15) ?
    O45T Mo10 O34B . . 99.56(15) ?
    O46T Mo10 O35B . . 101.20(15) ?
    O45T Mo10 O35B . . 94.06(15) ?
    O34B Mo10 O35B . . 152.77(13) ?
    O46T Mo10 O29C . . 93.58(15) ?
    O45T Mo10 O29C . . 157.99(15) ?
    O34B Mo10 O29C . . 86.01(12) ?
    O35B Mo10 O29C . . 73.14(12) ?
    O46T Mo10 O28C . . 161.08(15) ?
    O45T Mo10 O28C . . 90.14(15) ?
    O34B Mo10 O28C . . 70.72(12) ?
    O35B Mo10 O28C . . 85.87(12) ?
    O29C Mo10 O28C . . 71.49(11) ?
    O46T Mo10 Mo11 . . 88.46(12) ?
    O45T Mo10 Mo11 . . 128.96(12) ?
    O34B Mo10 Mo11 . . 127.13(9) ?
    O35B Mo10 Mo11 . . 34.92(9) ?
    O29C Mo10 Mo11 . . 41.12(8) ?
    O28C Mo10 Mo11 . . 87.55(8) ?
    O47T Mo11 O48T . . 105.57(15) ?
    O47T Mo11 O35B . . 101.45(15) ?
    O48T Mo11 O35B . . 95.26(14) ?
    O47T Mo11 O36B . . 97.92(15) ?
    O48T Mo11 O36B . . 97.46(14) ?
    O35B Mo11 O36B . . 153.01(13) ?
    O47T Mo11 O29C . . 97.13(14) ?
    O48T Mo11 O29C . . 156.88(14) ?
    O35B Mo11 O29C . . 75.62(12) ?
    O36B Mo11 O29C . . 83.51(12) ?
    O47T Mo11 O30C . . 165.79(14) ?
    O48T Mo11 O30C . . 86.13(14) ?
    O35B Mo11 O30C . . 85.13(12) ?
    O36B Mo11 O30C . . 72.13(12) ?
    O29C Mo11 O30C . . 72.11(11) ?
    O47T Mo11 Mo10 . . 90.36(11) ?
    O48T Mo11 Mo10 . . 131.02(11) ?
    O35B Mo11 Mo10 . . 35.77(9) ?
    O36B Mo11 Mo10 . . 126.38(9) ?
    O29C Mo11 Mo10 . . 42.87(8) ?
    O30C Mo11 Mo10 . . 87.77(7) ?
    O37T Mo12 O38T . . 105.28(16) ?
    O37T Mo12 O36B . . 102.09(16) ?
    O38T Mo12 O36B . . 102.12(15) ?
    O37T Mo12 O25C . . 95.72(14) ?
    O38T Mo12 O25C . . 152.97(13) ?
    O36B Mo12 O25C . . 89.63(12) ?
    O37T Mo12 O31B . . 97.63(15) ?
    O38T Mo12 O31B . . 88.31(14) ?
    O36B Mo12 O31B . . 154.25(13) ?
    O25C Mo12 O31B . . 71.95(12) ?
    O37T Mo12 O30C . . 168.56(14) ?
    O38T Mo12 O30C . . 86.14(14) ?
    O36B Mo12 O30C . . 74.22(12) ?
    O25C Mo12 O30C . . 73.62(11) ?
    O31B Mo12 O30C . . 83.21(12) ?
    O24T Na1 O6W . . 169.39(16) ?
    O24T Na1 O2W . . 91.74(14) ?
    O6W Na1 O2W . . 90.55(14) ?
    O24T Na1 O1W . . 87.12(14) ?
    O6W Na1 O1W . . 91.11(14) ?
    O2W Na1 O1W . . 176.82(17) ?
    O24T Na1 O19W . . 99.77(14) ?
    O6W Na1 O19W . . 90.84(14) ?
    O2W Na1 O19W . . 79.87(14) ?
    O1W Na1 O19W . . 97.40(15) ?
    O24T Na1 O13T . 2_666 82.35(14) ?
    O6W Na1 O13T . 2_666 87.56(14) ?
    O2W Na1 O13T . 2_666 84.58(13) ?
    O1W Na1 O13T . 2_666 98.20(14) ?
    O19W Na1 O13T . 2_666 164.35(15) ?
    O15T Na2 O7W 2_666 . 91.66(14) ?
    O15T Na2 O6W 2_666 . 95.56(13) ?
    O7W Na2 O6W . . 91.55(14) ?
    O15T Na2 O15W 2_666 . 171.51(15) ?
    O7W Na2 O15W . . 96.52(14) ?
    O6W Na2 O15W . . 82.00(13) ?
    O15T Na2 O8W 2_666 . 92.83(13) ?
    O7W Na2 O8W . . 90.84(14) ?
    O6W Na2 O8W . . 171.21(15) ?
    O15W Na2 O8W . . 89.33(13) ?
    O15T Na2 O2W 2_666 . 91.24(14) ?
    O7W Na2 O2W . . 177.09(15) ?
    O6W Na2 O2W . . 88.28(14) ?
    O15W Na2 O2W . . 80.57(14) ?
    O8W Na2 O2W . . 88.91(14) ?
    O4W Na3 O3W 1_565 . 174.07(17) ?
    O4W Na3 O20T 1_565 . 87.99(15) ?
    O3W Na3 O20T . . 87.55(14) ?
    O4W Na3 O21T 1_565 2_576 103.88(16) ?
    O3W Na3 O21T . 2_576 80.97(14) ?
    O20T Na3 O21T . 2_576 166.84(15) ?
    O4W Na3 O13W 1_565 . 86.52(14) ?
    O3W Na3 O13W . . 96.38(14) ?
    O20T Na3 O13W . . 78.05(13) ?
    O21T Na3 O13W 2_576 . 96.75(14) ?
    O4W Na3 O3W 1_565 2_576 87.20(14) ?
    O3W Na3 O3W . 2_576 89.82(14) ?
    O20T Na3 O3W . 2_576 101.04(14) ?
    O21T Na3 O3W 2_576 2_576 85.43(14) ?
    O13W Na3 O3W . 2_576 173.68(16) ?
    O4W Na4 O42T 1_565 2_575 156.09(16) ?
    O4W Na4 O9W 1_565 1_565 92.04(16) ?
    O42T Na4 O9W 2_575 1_565 102.56(15) ?
    O4W Na4 O10W 1_565 1_465 83.94(16) ?
    O42T Na4 O10W 2_575 1_465 85.19(15) ?
    O9W Na4 O10W 1_565 1_465 167.83(18) ?
    O4W Na4 O13W 1_565 . 83.45(14) ?
    O42T Na4 O13W 2_575 . 78.16(13) ?
    O9W Na4 O13W 1_565 . 88.64(15) ?
    O10W Na4 O13W 1_465 . 102.26(16) ?
    O4W Na4 O11W 1_565 1_565 123.93(15) ?
    O42T Na4 O11W 2_575 1_565 74.82(13) ?
    O9W Na4 O11W 1_565 1_565 92.35(14) ?
    O10W Na4 O11W 1_465 1_565 80.51(15) ?
    O13W Na4 O11W . 1_565 152.51(14) ?
    O18W Na5 O41T 1_564 . 169.60(16) ?
    O18W Na5 O12W 1_564 1_554 106.16(18) ?
    O41T Na5 O12W . 1_554 81.20(16) ?
    O18W Na5 O39T 1_564 2_575 92.76(15) ?
    O41T Na5 O39T . 2_575 79.54(14) ?
    O12W Na5 O39T 1_554 2_575 91.39(15) ?
    O18W Na5 O17W 1_564 . 93.24(15) ?
    O41T Na5 O17W . . 80.61(13) ?
    O12W Na5 O17W 1_554 . 159.22(19) ?
    O39T Na5 O17W 2_575 . 95.08(14) ?
    O18W Na5 O14W 1_564 1_554 97.57(14) ?
    O41T Na5 O14W . 1_554 90.15(14) ?
    O12W Na5 O14W 1_554 1_554 86.13(15) ?
    O39T Na5 O14W 2_575 1_554 169.66(15) ?
    O17W Na5 O14W . 1_554 83.98(13) ?
    O45T Na6 O16W 2_665 1_554 84.88(15) ?
    O45T Na6 O5W 2_665 . 94.17(14) ?
    O16W Na6 O5W 1_554 . 177.0(2) ?
    O45T Na6 O44T 2_665 . 171.00(16) ?
    O16W Na6 O44T 1_554 . 97.15(15) ?
    O5W Na6 O44T . . 83.36(14) ?
    O45T Na6 O5W 2_665 2_665 86.65(14) ?
    O16W Na6 O5W 1_554 2_665 93.72(18) ?
    O5W Na6 O5W . 2_665 83.36(15) ?
    O44T Na6 O5W . 2_665 84.47(14) ?
    O45T Na6 O20W 2_665 1_554 101.56(18) ?
    O16W Na6 O20W 1_554 1_554 81.7(2) ?
    O5W Na6 O20W . 1_554 101.3(2) ?
    O44T Na6 O20W . 1_554 87.42(18) ?
    O5W Na6 O20W 2_665 1_554 170.2(2) ?
    Pt1 O1C Mo1 . . 102.79(13) ?
    Pt1 O1C Mo6 . . 104.47(13) ?
    Pt1 O2C Mo1 . . 99.04(13) ?
    Pt1 O2C Mo2 . . 102.52(14) ?
    Pt1 O2C O30C . . 116.35(16) ?
    Pt1 O3C Mo2 . . 102.31(13) ?
    Pt1 O3C Mo3 . . 102.23(13) ?
    Pt1 O4C Mo3 . . 103.81(13) ?
    Pt1 O4C Mo4 . . 104.05(13) ?
    Pt1 O5C Mo5 . . 104.17(14) ?
    Pt1 O5C Mo4 . . 102.66(13) ?
    Pt1 O6C Mo6 . . 101.23(13) ?
    Pt1 O6C Mo5 . . 103.00(13) ?
    Pt2 O25C Mo12 . . 105.47(13) ?
    Pt2 O25C Mo7 . . 105.62(13) ?
    Mo1 O2C O30C . . 122.10(17) ?
    Mo2 O2C O30C . . 119.13(16) ?
    Pt2 O26C Mo7 . . 101.33(13) ?
    Pt2 O26C Mo8 . . 103.45(13) ?
    Pt2 O27C Mo8 . . 104.35(13) ?
    Pt2 O27C Mo9 . . 103.89(13) ?
    Pt2 O28C Mo10 . . 100.58(13) ?
    Pt2 O28C Mo9 . . 103.89(13) ?
    Pt2 O29C Mo11 . . 106.63(14) ?
    Pt2 O29C Mo10 . . 105.30(13) ?
    Pt2 O30C Mo12 . . 96.59(13) ?
    Pt2 O30C Mo11 . . 97.72(13) ?
    Pt2 O30C O2C . . 117.78(16) ?
    Mo12 O30C O2C . . 124.51(17) ?
    Mo11 O30C O2C . . 122.82(16) ?
    H1A O1W H1B . . 109(4) ?
    H2A O2W H2B . . 104(3) ?
    H3A O3W H3B . . 110(4) ?
    H4A O4W H4B . . 110(4) ?
    H5A O5W H5B . . 111(4) ?
    H6A O6W H6B . . 107(3) ?
    H7A O7W H7B . . 112(4) ?
    H8A O8W H8B . . 105(3) ?
    H9A O9W H9B . . 113(4) ?
    H10A O10W H10B . . 112(4) ?
    H11A O11W H11B . . 111(4) ?
    H12A O12W H12B . . 109.5 ?
    H13A O13W H13B . . 110.8 ?
    H14A O14W H14B . . 109.5 ?
    H15A O15W H15B . . 115(4) ?
    H16A O16W H16B . . 105(4) ?
    H17A O17W H17B . . 115(4) ?
    H18A O18W H18B . . 112(4) ?
    H19A O19W H19B . . 112(4) ?
    H20A O20W H20B . . 111(5) ?
    H21A O21W H21B . . 105(4) ?
    H22A O22W H22B . . 108(4) ?
    H23A O23W H23B . . 106(4) ?
    H24A O24W H24B . . 108(4) ?
    H25A O25W H25B . . 111(4) ?
    H26A O26W H26B . . 107(4) ?
    H27A O27W H27B . . 109(4) ?
    H28A O28W H28B . . 107(4) ?
    H29A O29W H29B . . 110(4) ?
loop_
    _geom_hbond_atom_site_label_D
    _geom_hbond_atom_site_label_H
    _geom_hbond_atom_site_label_A
    _geom_hbond_site_symmetry_A
    _geom_hbond_distance_DH
    _geom_hbond_distance_HA
    _geom_hbond_distance_DA
    _geom_hbond_angle_DHA
    O2C H2 O30C . 0.86(3) 1.84(6) 2.595(5) 145(9)
    O3C H3 O14W 2_676 0.86(3) 1.74(3) 2.586(5) 164(4)
    O4C H4 O38T . 0.85(3) 1.72(3) 2.576(4) 178(5)
    O5C H5 O29W . 0.86(3) 1.79(3) 2.595(5) 156(5)
    O6C H6 O48T . 0.86(3) 1.72(3) 2.569(4) 171(5)
    O7B H7 O35B . 0.84(3) 1.94(3) 2.785(5) 175(5)
    O26C H26 O17T . 0.82(3) 1.73(3) 2.556(4) 178(5)
    O27C H27 O15W 2_566 0.87(3) 1.70(3) 2.548(5) 164(5)
    O28C H28 O16T . 0.86(3) 1.73(3) 2.575(4) 166(5)
    O30C H30 O2C . 0.84(3) 1.76(3) 2.595(5) 172(9)
    O31B H31 O9B . 0.82(3) 1.95(3) 2.763(4) 171(5)
    O1W H1A O36B 2_566 0.87(3) 1.96(3) 2.830(5) 173(5)
    O1W H1B O48T . 0.84(3) 2.22(3) 3.023(5) 161(5)
    O2W H2A O16W . 0.86(3) 1.87(3) 2.731(6) 175(5)
    O2W H2B O43T 1_556 0.87(3) 2.17(3) 3.031(5) 169(5)
    O3W H3A O22W . 0.87(3) 2.10(3) 2.969(6) 175(5)
    O3W H3B O38T . 0.86(3) 2.13(3) 2.980(5) 176(5)
    O4W H4A O26W . 0.88(3) 1.98(3) 2.857(6) 175(5)
    O4W H4B O25W . 0.82(3) 1.99(3) 2.806(6) 176(6)
    O5W H5A O16T . 0.85(3) 2.08(3) 2.930(5) 178(6)
    O6W H6A O25C 2_566 0.86(3) 2.04(3) 2.880(5) 167(5)
    O6W H6B O18W . 0.87(3) 1.97(3) 2.831(6) 173(5)
    O7W H7A O17W 1_546 0.82(3) 1.98(3) 2.804(5) 175(6)
    O7W H7B O32B 2_566 0.82(3) 2.02(3) 2.842(5) 174(5)
    O8W H8A O34B 1_556 0.87(3) 2.21(3) 3.064(5) 168(5)
    O8W H8B O9W 1_556 0.87(3) 1.89(3) 2.750(6) 169(5)
    O9W H9A O19T 1_545 0.83(3) 2.22(3) 3.046(5) 178(5)
    O9W H9B O7W 1_554 0.86(3) 1.91(3) 2.720(5) 156(6)
    O10W H10A O25W 1_655 0.84(3) 2.23(4) 2.924(7) 140(5)
    O10W H10B O21W 2_666 0.86(3) 2.02(3) 2.874(7) 174(7)
    O11W H11A O34B . 0.85(3) 1.93(3) 2.723(5) 155(5)
    O11W H11B O43T 2_565 0.85(3) 2.08(3) 2.867(5) 154(5)
    O12W H12A O22T . 0.98 2.25 2.904(5) 123.4
    O12W H12A O21W . 0.98 2.31 3.141(8) 142.4
    O13W H13A O12W 2_576 0.99 1.80 2.766(6) 164.3
    O13W H13B O31B . 0.99 2.53 3.396(5) 146.2
    O14W H14A O27W 1_556 0.98 1.76 2.737(6) 176.5
    O14W H14B O23W . 0.98 1.96 2.796(6) 141.6
    O15W H15A O19W . 0.83(3) 1.97(3) 2.738(5) 154(5)
    O16W H16A O20W . 0.89(3) 2.45(6) 3.156(7) 137(7)
    O16W H16B O24W 2_666 0.85(3) 2.17(6) 2.842(6) 136(6)
    O17W H17A O8B 2_675 0.81(3) 1.98(3) 2.790(5) 173(5)
    O17W H17B O17T . 0.84(3) 2.22(3) 3.027(5) 160(5)
    O18W H18A O28W . 0.83(3) 2.18(4) 2.907(5) 146(5)
    O18W H18B O1C 2_666 0.81(3) 1.99(3) 2.798(5) 176(5)
    O19W H19A O29C 2_566 0.85(3) 2.01(3) 2.842(5) 164(5)
    O19W H19B O10W 2_666 0.80(3) 2.14(3) 2.920(6) 164(6)
    O20W H20B O23W . 0.85(3) 2.46(7) 3.121(8) 135(8)
    O21W H21A O23T . 0.89(3) 2.24(4) 3.064(6) 155(7)
    O21W H21B O33B 1_556 0.86(3) 2.17(3) 2.972(5) 155(6)
    O22W H22A O28W 2_566 0.88(3) 2.28(5) 3.007(6) 140(5)
    O22W H22B O26W 2_566 0.85(3) 1.96(3) 2.805(7) 169(6)
    O23W H23A O22T . 0.87(3) 2.30(5) 2.970(6) 134(6)
    O23W H23B O10B 2_676 0.85(3) 1.95(3) 2.775(5) 162(7)
    O24W H24A O28W . 0.84(3) 2.02(3) 2.854(6) 173(6)
    O24W H24B O35B . 0.89(3) 2.05(3) 2.911(5) 163(5)
    O25W H25A O38T 2_566 0.83(3) 2.52(6) 3.119(6) 130(7)
    O25W H25B O47T . 0.86(3) 2.01(3) 2.834(5) 161(7)
    O26W H26A O24W . 0.87(3) 1.93(5) 2.723(6) 150(7)
    O26W H26B O19T 1_545 0.87(3) 2.23(4) 2.920(5) 135(5)
    O27W H27A O18T 2_675 0.86(3) 2.33(5) 2.945(5) 129(5)
    O27W H27B O33B . 0.87(3) 2.10(4) 2.846(5) 144(5)
    O28W H28A O12B 2_666 0.86(3) 1.93(3) 2.775(5) 168(6)
    O28W H28B O1W . 0.86(3) 1.96(3) 2.817(6) 171(6)
    O29W H29A O22T 2_676 0.86(3) 2.26(5) 2.895(5) 131(5)
    O29W H29B O22W 1_655 0.84(3) 2.03(3) 2.844(6) 165(7)
_shelx_hkl_file
;
  -1   0   0    0.17    0.02
  -1   0   0    0.14    0.02
   1   0   0    0.19    0.03
   1   0   0    0.07    0.02
   1   0   0    0.13    0.03
  -2   0   0    0.19    0.04
  -2   0   0    0.26    0.06
  -2   0   0    0.46    0.04
   2   0   0    0.25    0.04
   2   0   0    0.19    0.04
   2   0   0    0.16    0.04
   2   0   0    0.44    0.07
  -3   0   0    0.42    0.07
  -3   0   0    0.36    0.09
  -3   0   0    0.53    0.06
   3   0   0    0.49    0.08
   3   0   0    0.42    0.09
   3   0   0    0.44    0.06
   3   0   0    0.40    0.07
   3   0   0    0.49    0.06
  -4   0   0    0.88    0.14
  -4   0   0    0.43    0.15
   4   0   0    0.96    0.12
   4   0   0    0.79    0.13
   4   0   0    1.00    0.12
   4   0   0    0.80    0.14
  -5   0   0    0.00    0.03
  -5   0   0    0.05    0.06
  -5   0   0    0.06    0.05
   5   0   0    0.02    0.03
   5   0   0    0.05    0.04
   5   0   0    0.02    0.03
   5   0   0    0.05    0.06
   5   0   0    0.04    0.05
   5   0   0    0.00    0.03
  -6   0   0    2.40    0.26
  -6   0   0    1.77    0.30
   6   0   0    2.39    0.26
   6   0   0    1.90    0.30
   6   0   0    2.71    0.29
   6   0   0    2.15    0.22
  -7   0   0    0.65    0.14
  -7   0   0    0.42    0.16
   7   0   0    0.74    0.14
   7   0   0    0.61    0.09
   7   0   0    0.67    0.18
   7   0   0    0.66    0.09
   7   0   0    0.58    0.15
  -8   0   0  183.05   13.27
  -8   0   0  164.37   15.39
   8   0   0  165.45   14.14
   8   0   0  166.12   13.54
   8   0   0  189.74   14.14
   8   0   0  169.47   13.65
  -9   0   0    4.49    0.45
  -9   0   0    4.17    0.55
   9   0   0    3.93    0.45
   9   0   0    4.18    0.48
 -10   0   0    9.01    0.96
 -10   0   0    7.53    0.77
  10   0   0    9.49    0.86
  10   0   0    8.29    0.80
 -11   0   0    1.97    0.39
 -11   0   0    1.78    0.29
  11   0   0    2.26    0.35
  11   0   0    1.80    0.30
 -12   0   0   45.86    4.30
 -12   0   0   44.44    3.65
  12   0   0   49.65    3.78
  12   0   0   43.15    3.77
  13   0   0    0.42    0.20
  13   0   0   -0.08    0.11
  14   0   0    1.50    0.32
  14   0   0    1.66    0.37
  15   0   0    1.51    0.39
  15   0   0    1.89    0.38
  16   0   0    3.11    0.50
  16   0   0    2.83    0.53
  17   0   0    4.46    0.63
  17   0   0    3.74    0.64
  18   0   0    0.25    0.28
  18   0   0    0.00    0.21
  18  -1   0    1.66    0.43
  18  -1   0    2.06    0.52
  17  -1   0   46.13    4.01
  17  -1   0   47.66    3.99
  16  -1   0    1.56    0.37
  16  -1   0    1.58    0.43
  15  -1   0    2.67    0.48
  15  -1   0    1.91    0.39
  14  -1   0    0.72    0.27
  14  -1   0    0.68    0.24
  13  -1   0    1.74    0.32
  13  -1   0    1.70    0.36
  12  -1   0    2.89    0.39
  12  -1   0    2.51    0.42
 -12   1   0    2.53    0.47
 -12   1   0    2.48    0.36
  11  -1   0    7.79    0.78
  11  -1   0    6.80    0.73
 -11   1   0    7.68    0.73
 -11   1   0    7.61    0.89
  10  -1   0    0.45    0.17
  10  -1   0    0.40    0.15
 -10   1   0    0.25    0.16
 -10   1   0    0.39    0.14
   9  -1   0  269.98   18.43
   9  -1   0  233.02   19.66
   9  -1   0  235.96   19.83
  -9   1   0  257.59   22.36
  -9   1   0  264.19   19.27
   8  -1   0    2.81    0.33
   8  -1   0    2.27    0.25
   8  -1   0    2.54    0.29
  -8   1   0    1.53    0.25
  -8   1   0    1.55    0.32
   7  -1   0   94.80    8.34
   7  -1   0   91.16    7.61
   7  -1   0   99.56    6.85
   7  -1   0   97.58    7.61
   7  -1   0   87.54    7.37
   7  -1   0   87.15    7.32
  -7   1   0   91.77    8.33
  -7   1   0   96.31    7.17
  -7   1   0   91.60    8.33
   6  -1   0    0.27    0.10
   6  -1   0    0.32    0.06
   6  -1   0    0.20    0.10
   6  -1   0    0.30    0.09
   6  -1   0    0.32    0.05
   6  -1   0    0.32    0.08
   6  -1   0    0.37    0.10
  -6   1   0    0.22    0.08
  -6   1   0    0.32    0.12
  -6   1   0    0.23    0.11
   5  -1   0   25.22    2.12
   5  -1   0   26.93    2.23
   5  -1   0   25.82    2.18
   5  -1   0   26.97    2.18
   5  -1   0   27.57    2.23
   5  -1   0   27.82    2.03
   5  -1   0   28.42    2.49
  -5   1   0   28.91    2.49
  -5   1   0   27.61    2.13
  -5   1   0   25.25    2.48
   4  -1   0    3.17    0.33
   4  -1   0    3.61    0.39
   4  -1   0    3.00    0.30
   4  -1   0    3.40    0.30
   4  -1   0    3.32    0.32
   4  -1   0    3.03    0.29
   4  -1   0    2.60    0.31
  -4   1   0    3.21    0.38
  -4   1   0    3.18    0.31
  -4   1   0    3.13    0.28
  -4   1   0    3.12    0.38
   3  -1   0    0.19    0.07
   3  -1   0    0.63    0.09
   3  -1   0    0.55    0.08
   2  -1   0    0.68    0.10
   2  -1   0    0.65    0.07
   2  -1   0    0.69    0.07
   2  -1   0    0.71    0.08
   2  -1   0    0.69    0.07
   2  -1   0    0.57    0.10
  -2   1   0    0.63    0.10
  -2   1   0    0.59    0.06
  -2   1   0    0.51    0.09
  -2   1   0    0.60    0.07
   1  -1   0  210.68   15.81
   1  -1   0  220.74   15.79
  -1   1   0  182.79   17.98
   0  -1   0    0.14    0.02
   0   1   0    0.11    0.04
  -1  -1   0   94.14    9.52
  -1  -1   0  100.31    8.94
   1   1   0  101.79    8.94
   1   1   0  107.69    7.87
  -2  -1   0    0.07    0.06
  -2  -1   0    0.02    0.03
   2   1   0    0.07    0.04
   2   1   0    0.07    0.04
   2   1   0    0.04    0.03
   2   1   0   -0.04    0.04
   2   1   0    0.08    0.05
  -3  -1   0  424.09   28.35
  -3  -1   0  346.72   32.34
   3   1   0  375.15   28.76
   3   1   0  333.13   29.93
   3   1   0  344.15   32.34
   3   1   0  335.38   28.46
   3   1   0  422.55   28.25
  -4  -1   0    1.44    0.21
  -4  -1   0    1.54    0.15
   4   1   0    1.41    0.18
   4   1   0    1.71    0.18
   4   1   0    1.68    0.17
   4   1   0    1.43    0.21
  -5  -1   0    3.74    0.36
  -5  -1   0    4.12    0.48
   5   1   0    4.24    0.40
   5   1   0    4.40    0.42
   5   1   0    5.34    0.42
   5   1   0    4.73    0.39
   5   1   0    4.28    0.49
  -6  -1   0    1.78    0.24
  -6  -1   0    1.77    0.29
   6   1   0    2.36    0.21
   6   1   0    1.87    0.25
   6   1   0    2.34    0.25
   6   1   0    2.09    0.23
  -7  -1   0    3.03    0.43
  -7  -1   0    3.48    0.36
   7   1   0    3.69    0.34
   7   1   0    3.42    0.36
   7   1   0    3.14    0.44
   7   1   0    3.57    0.38
  -8  -1   0    3.42    0.49
  -8  -1   0    3.69    0.40
   8   1   0    4.27    0.45
   8   1   0    4.25    0.42
   8   1   0    4.42    0.36
   8   1   0    3.50    0.37
  -9  -1   0   20.65    1.61
  -9  -1   0   18.55    1.89
   9   1   0   20.64    1.61
   9   1   0   18.75    1.62
   9   1   0   19.53    1.65
   9   1   0   17.49    1.65
 -10  -1   0    0.60    0.22
 -10  -1   0    0.66    0.17
  10   1   0    0.70    0.20
  10   1   0    0.49    0.16
 -11  -1   0  158.72   12.25
 -11  -1   0  167.31   14.26
  11   1   0  153.14   12.61
  11   1   0  158.57   12.53
 -12  -1   0    0.95    0.23
 -12  -1   0    2.01    0.40
  12   1   0    1.49    0.31
  12   1   0    0.97    0.24
  13   1   0    9.11    0.96
  13   1   0   10.68    1.02
  14   1   0    0.80    0.26
  14   1   0    0.58    0.24
  15   1   0    0.99    0.30
  15   1   0    2.63    0.44
  16   1   0    2.39    0.44
  16   1   0    2.45    0.47
  17   1   0    2.36    0.47
  17   1   0    2.21    0.49
  18  -2   0   12.07    1.31
  18  -2   0   11.25    1.23
  17  -2   0    2.15    0.43
  17  -2   0    1.47    0.45
  16  -2   0   35.68    3.11
  16  -2   0   35.36    3.05
  15  -2   0    1.00    0.32
  15  -2   0    0.75    0.27
  14  -2   0    2.64    0.42
  14  -2   0    2.62    0.47
  13  -2   0    2.01    0.35
  13  -2   0    2.41    0.42
  12  -2   0    0.82    0.25
  12  -2   0    1.00    0.23
 -12   2   0    0.82    0.29
 -12   2   0    1.12    0.24
  11  -2   0    0.20    0.12
  11  -2   0    0.11    0.12
 -11   2   0    0.01    0.09
 -11   2   0    0.15    0.15
  10  -2   0   16.20    1.35
  10  -2   0   14.44    1.37
 -10   2   0   15.64    1.32
 -10   2   0   15.11    1.57
   9  -2   0    2.38    0.34
   9  -2   0    2.36    0.28
   9  -2   0    2.04    0.28
  -9   2   0    1.83    0.28
  -9   2   0    2.32    0.38
   8  -2   0  189.24   12.63
   8  -2   0  168.92   13.48
   8  -2   0  168.84   13.58
  -8   2   0  159.70   15.31
  -8   2   0  174.57   13.19
   7  -2   0    1.25    0.12
   7  -2   0    1.19    0.18
   7  -2   0    1.63    0.19
   7  -2   0    1.51    0.23
   7  -2   0    1.13    0.19
   7  -2   0    1.08    0.13
   7  -2   0    1.30    0.25
  -7   2   0    1.28    0.25
  -7   2   0    1.47    0.26
  -7   2   0    1.13    0.18
   6  -2   0  106.21    8.86
   6  -2   0  102.76    8.49
   6  -2   0  107.30    9.65
   6  -2   0  114.85    7.95
   6  -2   0  104.45    8.31
   6  -2   0  113.56    8.85
   6  -2   0  110.37    8.56
  -6   2   0  107.56    9.66
  -6   2   0  110.09    9.66
  -6   2   0  106.37    8.31
   5  -2   0    1.04    0.11
   5  -2   0    0.99    0.15
   5  -2   0    0.96    0.10
   5  -2   0    0.81    0.17
   5  -2   0    0.87    0.12
   5  -2   0    0.98    0.14
   5  -2   0    1.01    0.16
  -5   2   0    0.93    0.18
  -5   2   0    0.79    0.13
  -5   2   0    0.70    0.16
   4  -2   0    4.50    0.38
   4  -2   0    3.60    0.39
   4  -2   0    5.03    0.40
   4  -2   0    4.37    0.36
   4  -2   0    4.17    0.46
   4  -2   0    4.54    0.47
   4  -2   0    4.59    0.38
   4  -2   0    4.10    0.39
  -4   2   0    3.96    0.46
  -4   2   0    4.83    0.47
  -4   2   0    3.98    0.34
   3  -2   0    0.38    0.08
   3  -2   0    0.55    0.11
   3  -2   0    0.54    0.07
   3  -2   0    0.44    0.08
   3  -2   0    0.58    0.07
   3  -2   0    0.59    0.12
   3  -2   0    0.51    0.07
  -3   2   0    0.27    0.07
  -3   2   0    0.72    0.12
  -3   2   0    0.52    0.11
   2  -2   0    4.33    0.48
   2  -2   0    4.50    0.41
   2  -2   0    4.89    0.40
   2  -2   0    4.94    0.41
   2  -2   0    5.33    0.38
   2  -2   0    4.41    0.41
  -2   2   0    4.56    0.48
   1  -2   0    2.28    0.17
   1  -2   0    2.12    0.18
   1  -2   0    1.97    0.18
   1  -2   0    1.65    0.17
   1  -2   0    1.62    0.21
   0  -2   0   23.31    1.79
   0  -2   0   19.45    2.05
   0   2   0   25.25    1.81
  -1  -2   0    0.10    0.03
  -1  -2   0    0.06    0.03
  -1  -2   0    0.06    0.01
  -1  -2   0    0.09    0.04
   1   2   0    0.05    0.03
   1   2   0    0.04    0.03
   1   2   0    0.06    0.02
   1   2   0    0.05    0.02
   1   2   0    0.04    0.02
  -2  -2   0  138.32   14.34
  -2  -2   0  144.28   13.46
   2   2   0  144.23   13.46
   2   2   0  154.68   11.84
   2   2   0  180.90   12.47
  -3  -2   0    0.64    0.07
  -3  -2   0    0.42    0.11
   3   2   0    0.55    0.07
   3   2   0    0.69    0.09
   3   2   0    0.46    0.11
   3   2   0    0.51    0.08
   3   2   0    0.61    0.10
  -4  -2   0   84.30    8.02
  -4  -2   0   99.66    6.93
   4   2   0   85.81    7.39
   4   2   0   81.13    8.02
   4   2   0  103.42    6.93
   4   2   0   85.66    7.11
   4   2   0   89.72    7.05
  -5  -2   0    0.18    0.05
  -5  -2   0    0.16    0.09
   5   2   0    0.16    0.09
   5   2   0    0.14    0.06
   5   2   0    0.35    0.04
   5   2   0    0.23    0.07
   5   2   0    0.20    0.08
  -6  -2   0    4.70    0.54
  -6  -2   0    4.42    0.40
   6   2   0    4.90    0.46
   6   2   0    5.63    0.44
   6   2   0    4.42    0.45
   6   2   0    4.85    0.55
   6   2   0    4.20    0.46
  -7  -2   0    2.17    0.34
   7   2   0    2.51    0.36
   7   2   0    2.20    0.25
   7   2   0    2.34    0.27
   7   2   0    2.14    0.28
  -8  -2   0    0.68    0.15
  -8  -2   0    0.23    0.14
   8   2   0    0.73    0.15
   8   2   0    0.58    0.10
   8   2   0    0.79    0.17
   8   2   0    0.66    0.12
  -9  -2   0    0.37    0.17
  -9  -2   0    0.37    0.12
   9   2   0    0.29    0.12
   9   2   0    0.29    0.07
   9   2   0    0.40    0.14
   9   2   0    0.34    0.09
 -10  -2   0    6.99    0.82
 -10  -2   0    6.72    0.67
  10   2   0    6.31    0.68
  10   2   0    6.97    0.61
  10   2   0    6.67    0.70
  10   2   0    7.28    0.60
 -11  -2   0    3.56    0.44
 -11  -2   0    4.22    0.58
  11   2   0    3.36    0.44
  11   2   0    4.10    0.49
 -12  -2   0   26.05    2.19
 -12  -2   0   32.01    2.66
  12   2   0   24.69    2.25
  12   2   0   25.01    2.27
  13   2   0    0.07    0.15
  13   2   0    0.14    0.15
  14   2   0   16.22    1.56
  14   2   0   18.44    1.61
  15   2   0    0.94    0.30
  15   2   0    1.23    0.31
  16   2   0    4.94    0.68
  16   2   0    4.66    0.64
  17   2   0    0.31    0.24
  17   2   0   -0.21    0.17
  18  -3   0    1.39    0.41
  18  -3   0    2.24    0.55
  17  -3   0   20.21    2.05
  17  -3   0   22.54    2.00
  16  -3   0    0.21    0.20
  16  -3   0    0.06    0.20
  15  -3   0    3.07    0.52
  15  -3   0    1.78    0.38
  14  -3   0    1.74    0.41
  14  -3   0    1.47    0.33
  13  -3   0    1.33    0.34
  13  -3   0    1.32    0.28
  12  -3   0    0.11    0.13
  12  -3   0    0.05    0.12
 -12   3   0   -0.07    0.08
 -12   3   0    0.06    0.14
  11  -3   0    2.64    0.42
  11  -3   0    2.99    0.38
 -11   3   0    3.21    0.39
 -11   3   0    2.50    0.47
  10  -3   0    4.17    0.46
  10  -3   0    4.04    0.51
 -10   3   0    3.62    0.56
 -10   3   0    4.55    0.46
   9  -3   0   10.48    1.00
   9  -3   0   12.10    1.05
   9  -3   0   12.42    0.95
  -9   3   0   11.38    0.99
  -9   3   0   10.13    1.17
   8  -3   0    0.55    0.17
   8  -3   0    0.43    0.12
   8  -3   0    0.16    0.09
  -8   3   0    0.38    0.12
  -8   3   0    0.17    0.13
   7  -3   0    6.57    0.63
   7  -3   0    6.83    0.76
   7  -3   0    7.23    0.60
   7  -3   0    6.37    0.66
   7  -3   0    6.87    0.60
   7  -3   0    7.83    0.60
   7  -3   0    6.79    0.64
  -7   3   0    6.71    0.63
  -7   3   0    6.81    0.76
  -7   3   0    6.33    0.76
   6  -3   0    0.01    0.08
   6  -3   0    0.04    0.06
   6  -3   0    0.06    0.08
   6  -3   0    0.02    0.05
   6  -3   0    0.13    0.07
   6  -3   0    0.10    0.04
   6  -3   0    0.06    0.04
  -6   3   0    0.09    0.07
  -6   3   0   -0.02    0.07
  -6   3   0    0.00    0.06
   5  -3   0   34.04    2.77
   5  -3   0   32.30    3.07
   5  -3   0   36.31    2.77
   5  -3   0   34.49    3.07
   5  -3   0   29.69    2.63
   5  -3   0   34.36    2.50
   5  -3   0   34.34    2.69
   5  -3   0   34.89    2.69
  -5   3   0   31.73    3.07
  -5   3   0   31.40    3.05
  -5   3   0   34.23    2.63
   4  -3   0    0.95    0.19
   4  -3   0    1.09    0.13
   4  -3   0    1.12    0.12
   4  -3   0    1.25    0.13
   4  -3   0    0.90    0.15
   4  -3   0    0.79    0.14
  -4   3   0    1.03    0.18
  -4   3   0    0.96    0.18
   3  -3   0    1.87    0.20
   3  -3   0    1.80    0.18
   3  -3   0    1.47    0.21
   3  -3   0    1.94    0.19
   3  -3   0    1.88    0.21
   3  -3   0    3.10    0.30
  -3   3   0    1.14    0.23
   2  -3   0    0.59    0.07
   2  -3   0    0.52    0.09
   2  -3   0    0.61    0.07
   2  -3   0    0.55    0.08
   2  -3   0    0.56    0.12
  -2   3   0    0.66    0.13
   1  -3   0   14.91    1.53
   1  -3   0   16.02    1.38
   1  -3   0   18.30    1.30
   1  -3   0   16.69    1.32
   0  -3   0    0.11    0.03
   0  -3   0    0.09    0.03
   0  -3   0    0.06    0.05
   0   3   0    0.06    0.03
   0   3   0    0.08    0.03
   0   3   0    0.11    0.06
  -1  -3   0    1.29    0.21
  -1  -3   0    1.66    0.21
  -1  -3   0    1.30    0.15
  -1  -3   0    1.52    0.17
   1   3   0    1.15    0.15
   1   3   0    1.31    0.22
   1   3   0    1.35    0.15
   1   3   0    1.35    0.17
   1   3   0    1.40    0.22
  -2  -3   0    0.14    0.03
  -2  -3   0    0.09    0.07
  -2  -3   0    0.13    0.05
  -2  -3   0    0.15    0.08
   2   3   0    0.07    0.05
   2   3   0    0.05    0.08
   2   3   0    0.14    0.06
   2   3   0    0.10    0.08
   2   3   0    0.22    0.06
  -3  -3   0   42.14    4.05
  -3  -3   0   52.04    3.49
  -3  -3   0   41.38    4.31
   3   3   0   46.35    3.73
   3   3   0   46.35    3.57
   3   3   0   46.10    3.55
   3   3   0   45.12    3.06
   3   3   0   40.04    4.05
  -4  -3   0    0.08    0.04
  -4  -3   0    0.02    0.06
   4   3   0    0.06    0.05
   4   3   0    0.11    0.04
   4   3   0    0.08    0.06
   4   3   0    0.04    0.04
   4   3   0    0.09    0.07
  -5  -3   0    7.10    0.58
  -5  -3   0    6.55    0.72
   5   3   0    7.92    0.57
   5   3   0    6.70    0.62
   5   3   0    6.38    0.72
   5   3   0    6.17    0.62
   5   3   0    6.95    0.61
  -6  -3   0    0.94    0.21
   6   3   0    0.85    0.16
   6   3   0    1.14    0.11
   6   3   0    1.00    0.22
   6   3   0    0.96    0.15
   6   3   0    1.15    0.18
  -7  -3   0   13.79    1.57
   7   3   0   15.99    1.60
   7   3   0   15.17    1.40
   7   3   0   16.95    1.39
   7   3   0   18.12    1.39
   7   3   0   17.11    1.38
  -8  -3   0    0.16    0.11
   8   3   0    0.01    0.05
   8   3   0    0.05    0.07
   8   3   0   -0.01    0.05
   8   3   0   -0.01    0.07
  -9  -3   0    4.57    0.61
  -9  -3   0    4.64    0.49
   9   3   0    5.27    0.45
   9   3   0    4.54    0.49
   9   3   0    4.35    0.50
   9   3   0    4.52    0.46
 -10  -3   0    3.46    0.42
 -10  -3   0    3.77    0.55
  10   3   0    3.25    0.44
  10   3   0    3.63    0.37
  10   3   0    4.23    0.36
  10   3   0    3.36    0.43
 -11  -3   0    0.73    0.20
 -11  -3   0    0.69    0.26
  11   3   0    0.68    0.21
  11   3   0    0.76    0.21
  11   3   0    0.82    0.10
 -12  -3   0    1.06    0.24
  12   3   0    1.04    0.26
  12   3   0    1.49    0.28
  13   3   0    0.14    0.17
  13   3   0    0.50    0.20
  14   3   0    1.62    0.34
  14   3   0    2.01    0.38
  15   3   0    5.20    0.68
  15   3   0    6.11    0.72
  16   3   0    0.78    0.32
  16   3   0    1.08    0.33
  17   3   0    1.30    0.38
  17  -4   0    2.40    0.53
  17  -4   0    1.35    0.38
  16  -4   0    0.11    0.19
  16  -4   0    0.15    0.23
  15  -4   0    0.56    0.28
  15  -4   0    0.54    0.24
  14  -4   0    8.44    0.92
  14  -4   0    9.99    1.03
  13  -4   0    0.03    0.13
  13  -4   0    0.19    0.18
  12  -4   0    0.09    0.11
  12  -4   0    0.02    0.12
 -12   4   0    0.02    0.09
 -12   4   0    0.11    0.17
  11  -4   0    0.68    0.19
  11  -4   0    1.13    0.27
 -11   4   0    0.65    0.25
 -11   4   0    0.67    0.19
  10  -4   0    1.38    0.29
  10  -4   0    1.66    0.25
 -10   4   0    1.35    0.24
 -10   4   0    1.28    0.32
   9  -4   0    0.93    0.18
   9  -4   0    0.90    0.23
   9  -4   0    0.89    0.18
  -9   4   0    0.70    0.23
  -9   4   0    1.09    0.20
   8  -4   0    1.04    0.16
   8  -4   0    0.12    0.04
   8  -4   0    0.17    0.12
   8  -4   0    0.13    0.09
  -8   4   0    0.09    0.12
  -8   4   0    0.09    0.09
   7  -4   0    1.00    0.12
   7  -4   0    0.84    0.11
   7  -4   0    0.94    0.20
   7  -4   0    1.03    0.17
   7  -4   0    1.28    0.17
  -7   4   0    1.24    0.18
  -7   4   0    0.79    0.21
  -7   4   0    1.04    0.24
   6  -4   0    0.71    0.15
   6  -4   0    1.65    0.22
   6  -4   0    0.94    0.15
   6  -4   0    0.98    0.23
   6  -4   0    1.27    0.14
   6  -4   0    1.24    0.14
   6  -4   0    0.84    0.19
  -6   4   0    1.05    0.23
  -6   4   0    0.76    0.21
   5  -4   0    0.13    0.06
   5  -4   0    0.09    0.07
   5  -4   0    0.09    0.05
   5  -4   0    0.05    0.07
   5  -4   0    0.07    0.07
   5  -4   0    0.10    0.04
   5  -4   0    0.12    0.05
  -5   4   0    0.10    0.08
  -5   4   0    0.03    0.06
   4  -4   0    0.35    0.09
   4  -4   0    0.42    0.07
   4  -4   0    0.21    0.06
   4  -4   0    0.28    0.11
   4  -4   0    0.29    0.07
   4  -4   0    0.40    0.11
  -4   4   0    0.70    0.15
  -4   4   0    0.40    0.13
   3  -4   0    0.33    0.05
   3  -4   0    0.28    0.11
   3  -4   0    0.12    0.06
   3  -4   0    0.33    0.07
   3  -4   0    0.32    0.06
  -3   4   0    0.22    0.10
   2  -4   0    6.41    0.62
   2  -4   0    7.74    0.66
   2  -4   0    6.32    0.76
   2  -4   0    7.44    0.64
   2  -4   0    7.21    0.61
  -2   4   0    5.56    0.76
   1  -4   0    0.06    0.03
   1  -4   0    0.17    0.08
   1  -4   0    0.09    0.04
   1  -4   0    0.09    0.04
   1  -4   0    0.10    0.04
  -1   4   0    0.08    0.08
   0  -4   0    2.01    0.20
   0  -4   0    1.98    0.18
   0  -4   0    2.23    0.18
   0  -4   0    1.88    0.17
   0  -4   0    1.46    0.24
   0   4   0    1.68    0.26
   0   4   0    1.80    0.17
   0   4   0    1.44    0.20
   0   4   0    1.50    0.26
  -1  -4   0    2.75    0.24
  -1  -4   0    2.90    0.27
  -1  -4   0    2.99    0.32
  -1  -4   0    2.56    0.32
  -1  -4   0    2.52    0.24
   1   4   0    2.84    0.34
   1   4   0    2.28    0.33
   1   4   0    2.25    0.23
   1   4   0    2.68    0.27
   1   4   0    2.58    0.24
  -2  -4   0    0.37    0.15
  -2  -4   0    0.58    0.12
  -2  -4   0    0.64    0.11
  -2  -4   0    0.59    0.16
   2   4   0    0.58    0.12
   2   4   0    0.69    0.11
   2   4   0    0.46    0.17
   2   4   0    0.41    0.16
  -3  -4   0    0.40    0.08
  -3  -4   0    0.52    0.13
  -3  -4   0    0.37    0.07
  -3  -4   0    0.36    0.11
   3   4   0    0.28    0.07
   3   4   0    0.49    0.10
   3   4   0    0.48    0.14
   3   4   0    0.44    0.09
  -4  -4   0    0.29    0.14
  -4  -4   0    0.37    0.09
  -4  -4   0    0.24    0.13
   4   4   0    0.23    0.10
   4   4   0    0.26    0.09
   4   4   0    0.31    0.04
   4   4   0    0.19    0.13
   4   4   0    0.16    0.10
  -5  -4   0    0.56    0.10
  -5  -4   0    0.46    0.15
  -5  -4   0    0.59    0.16
   5   4   0    0.52    0.13
   5   4   0    0.43    0.11
   5   4   0    0.47    0.16
   5   4   0    0.54    0.11
   5   4   0    0.60    0.09
  -6  -4   0    1.06    0.24
  -6  -4   0    1.26    0.26
   6   4   0    1.15    0.18
   6   4   0    1.46    0.19
   6   4   0    1.57    0.15
   6   4   0    1.39    0.21
   6   4   0    1.39    0.26
  -7  -4   0    3.68    0.53
   7   4   0    4.37    0.44
   7   4   0    4.26    0.44
   7   4   0    4.56    0.42
   7   4   0    4.59    0.46
  -8  -4   0    2.22    0.39
   8   4   0    2.40    0.29
   8   4   0    1.88    0.29
   8   4   0    2.01    0.31
   8   4   0    2.45    0.27
  -9  -4   0    0.05    0.12
   9   4   0   -0.05    0.08
   9   4   0    0.13    0.07
   9   4   0    0.14    0.08
   9   4   0    0.18    0.12
 -10  -4   0    1.56    0.35
  10   4   0    1.46    0.18
  10   4   0    1.13    0.19
  10   4   0    1.54    0.27
  10   4   0    1.53    0.26
 -11  -4   0    0.65    0.26
 -11  -4   0    0.42    0.16
  11   4   0    0.58    0.11
  11   4   0    0.84    0.22
  11   4   0    0.56    0.20
  11   4   0    0.64    0.12
 -12  -4   0    1.04    0.24
  12   4   0    1.03    0.27
  12   4   0    1.08    0.25
  13   4   0    1.30    0.30
  13   4   0    0.95    0.27
  14   4   0    0.52    0.23
  14   4   0    0.44    0.23
  15   4   0    3.00    0.50
  15   4   0    4.40    0.57
  16   4   0    1.57    0.38
  17   4   0   -0.03    0.19
  17  -5   0    0.73    0.30
  17  -5   0    0.87    0.37
  16  -5   0    0.00    0.16
  16  -5   0   -0.06    0.19
  15  -5   0    0.93    0.29
  15  -5   0    0.85    0.34
  14  -5   0    2.02    0.43
  14  -5   0    1.15    0.29
  13  -5   0    0.61    0.21
  13  -5   0    0.16    0.19
  12  -5   0   -0.05    0.11
  12  -5   0   -0.02    0.09
 -12   5   0    0.04    0.10
  11  -5   0    3.26    0.40
  11  -5   0    2.45    0.43
 -11   5   0    3.36    0.53
  10  -5   0    0.38    0.17
  10  -5   0    0.24    0.13
 -10   5   0    0.30    0.18
   9  -5   0    4.88    0.55
   9  -5   0    5.07    0.50
  -9   5   0    4.34    0.62
   8  -5   0    0.07    0.08
   8  -5   0   -0.02    0.06
   8  -5   0    0.03    0.04
   8  -5   0    0.04    0.04
   8  -5   0   -0.03    0.07
  -8   5   0    0.14    0.11
   7  -5   0    3.23    0.41
   7  -5   0    3.16    0.35
   7  -5   0    3.64    0.35
   7  -5   0    4.18    0.35
   7  -5   0    4.59    0.40
   7  -5   0    3.42    0.50
  -7   5   0    3.03    0.48
   6  -5   0    1.12    0.26
   6  -5   0    1.07    0.16
   6  -5   0    0.78    0.15
   6  -5   0    0.87    0.14
   6  -5   0    0.67    0.19
   6  -5   0    1.13    0.15
   6  -5   0    0.95    0.20
  -6   5   0    0.94    0.24
  -6   5   0    1.06    0.24
   5  -5   0    0.20    0.07
   5  -5   0    0.80    0.10
   5  -5   0    0.20    0.09
   5  -5   0    0.35    0.09
   5  -5   0    0.32    0.13
   5  -5   0    0.26    0.08
   5  -5   0    0.38    0.15
  -5   5   0    0.22    0.13
  -5   5   0    0.06    0.09
   4  -5   0    0.10    0.08
   4  -5   0    0.05    0.04
   4  -5   0    0.08    0.04
   4  -5   0    0.00    0.02
   4  -5   0    0.02    0.05
  -4   5   0   -0.04    0.04
   3  -5   0    2.28    0.34
   3  -5   0    2.56    0.27
   3  -5   0    2.66    0.24
   3  -5   0    2.55    0.26
   3  -5   0    2.58    0.23
  -3   5   0    2.20    0.34
   2  -5   0   -0.26    0.03
   2  -5   0   -0.25    0.04
   2  -5   0   -0.19    0.07
   2  -5   0   -0.23    0.04
   2  -5   0   -0.26    0.03
  -2   5   0   -0.28    0.06
   1  -5   0    3.20    0.31
   1  -5   0    3.77    0.34
   1  -5   0    3.52    0.40
   1  -5   0    3.04    0.30
   1  -5   0    3.54    0.31
  -1   5   0    1.81    0.41
   0  -5   0   -0.25    0.03
   0  -5   0   -0.25    0.05
   0  -5   0   -0.19    0.04
   0  -5   0   -0.19    0.04
   0  -5   0   -0.22    0.03
   0   5   0   -0.25    0.05
   0   5   0   -0.19    0.05
   0   5   0   -0.22    0.06
   0   5   0   -0.17    0.04
  -1  -5   0    9.48    0.87
  -1  -5   0    8.76    0.73
  -1  -5   0    6.89    0.67
  -1  -5   0    7.89    0.82
   1   5   0    7.30    0.88
   1   5   0    7.21    0.84
   1   5   0    8.77    0.68
   1   5   0    8.89    0.69
  -2  -5   0    0.09    0.03
  -2  -5   0    0.02    0.06
  -2  -5   0    0.17    0.06
  -2  -5   0    0.09    0.05
  -2  -5   0    0.13    0.08
   2   5   0    0.03    0.04
   2   5   0    0.09    0.07
   2   5   0    0.11    0.08
   2   5   0    0.10    0.05
   2   5   0    0.07    0.06
  -3  -5   0    1.24    0.11
  -3  -5   0    1.38    0.17
  -3  -5   0    1.27    0.22
  -3  -5   0    1.27    0.16
  -3  -5   0    0.95    0.21
   3   5   0    1.96    0.19
   3   5   0    1.87    0.28
   3   5   0    1.26    0.15
   3   5   0    1.17    0.17
   3   5   0    1.20    0.24
  -4  -5   0    0.07    0.08
  -4  -5   0    0.09    0.06
  -4  -5   0    0.05    0.05
  -4  -5   0    0.29    0.12
   4   5   0    0.14    0.08
   4   5   0    0.28    0.09
   4   5   0    0.00    0.08
   4   5   0    0.05    0.05
  -5  -5   0    5.21    0.67
  -5  -5   0    5.88    0.51
  -5  -5   0    5.15    0.64
  -5  -5   0    5.50    0.55
   5   5   0    5.62    0.53
   5   5   0    6.52    0.51
   5   5   0    6.07    0.55
   5   5   0    5.64    0.56
   5   5   0    5.96    0.67
  -6  -5   0    2.04    0.36
  -6  -5   0    2.47    0.36
  -6  -5   0    2.54    0.28
   6   5   0    2.70    0.24
   6   5   0    2.06    0.37
   6   5   0    1.90    0.28
   6   5   0    2.31    0.29
   6   5   0    2.18    0.27
  -7  -5   0    2.19    0.37
  -7  -5   0    1.57    0.32
  -7  -5   0    1.99    0.25
   7   5   0    2.09    0.28
   7   5   0    1.95    0.26
   7   5   0    2.07    0.20
   7   5   0    1.86    0.26
  -8  -5   0    0.61    0.21
  -8  -5   0    0.53    0.21
   8   5   0    0.58    0.16
   8   5   0    0.78    0.16
   8   5   0    1.14    0.20
  -9  -5   0    0.76    0.26
  -9  -5   0    1.61    0.32
   9   5   0    0.49    0.17
   9   5   0    0.62    0.15
   9   5   0    0.60    0.17
 -10  -5   0    0.92    0.30
  10   5   0    1.01    0.19
  10   5   0    1.05    0.23
  10   5   0    1.09    0.23
 -11  -5   0   10.15    1.19
 -11  -5   0   10.89    1.28
  11   5   0   10.75    1.01
  11   5   0   10.87    0.97
  11   5   0   10.57    1.01
  12   5   0    0.13    0.14
  12   5   0    0.05    0.12
  12   5   0    0.06    0.06
  13   5   0   11.28    1.04
  13   5   0    9.78    1.02
  14   5   0    4.04    0.52
  14   5   0    2.92    0.47
  15   5   0    1.51    0.35
  16   5   0    0.19    0.23
  17   5   0    3.29    0.55
  17  -6   0    1.19    0.41
  17  -6   0    0.30    0.25
  16  -6   0    6.77    0.90
  16  -6   0    6.14    0.76
  15  -6   0    1.36    0.33
  15  -6   0    1.77    0.45
  14  -6   0    0.77    0.25
  14  -6   0    0.61    0.29
  13  -6   0    0.25    0.20
  13  -6   0    0.51    0.20
  12  -6   0    0.20    0.18
  12  -6   0    0.53    0.19
  11  -6   0    1.40    0.25
  11  -6   0    1.21    0.30
 -11   6   0    1.47    0.37
  10  -6   0    1.97    0.35
  10  -6   0    1.93    0.29
 -10   6   0    1.90    0.40
   9  -6   0    3.21    0.43
   9  -6   0    3.02    0.36
  -9   6   0    2.95    0.49
   8  -6   0   18.34    1.55
   8  -6   0   17.99    1.84
   8  -6   0   17.49    1.59
   8  -6   0   18.95    1.54
   8  -6   0   17.75    1.45
   8  -6   0   18.84    1.54
  -8   6   0   18.05    1.83
   7  -6   0    0.02    0.06
   7  -6   0    0.12    0.08
   7  -6   0   -0.01    0.06
   7  -6   0    0.11    0.12
   7  -6   0   -0.06    0.06
   7  -6   0    0.07    0.10
  -7   6   0    0.00    0.09
   6  -6   0  121.73    9.48
   6  -6   0  122.04    9.11
   6  -6   0  120.92   10.36
   6  -6   0  116.98    9.47
   6  -6   0  110.45    9.06
   6  -6   0  102.16    8.47
  -6   6   0  116.28   10.32
  -6   6   0  113.76   10.34
   5  -6   0    0.11    0.10
   5  -6   0    0.03    0.05
   5  -6   0   -0.10    0.04
   5  -6   0    0.00    0.03
   5  -6   0    0.05    0.07
   5  -6   0    0.04    0.05
  -5   6   0    0.16    0.12
  -5   6   0    0.21    0.11
   4  -6   0    5.87    0.50
   4  -6   0    5.80    0.53
   4  -6   0    5.57    0.47
   4  -6   0    5.48    0.65
  -4   6   0    5.24    0.64
   3  -6   0    0.05    0.04
   3  -6   0    0.04    0.04
   3  -6   0    0.04    0.05
   3  -6   0    0.00    0.06
   3  -6   0   -0.01    0.03
  -3   6   0    0.02    0.07
  -3   6   0    0.08    0.07
   2  -6   0    6.34    0.64
   2  -6   0    4.91    0.48
   2  -6   0    5.99    0.49
   2  -6   0    5.90    0.52
   2  -6   0    6.58    0.54
  -2   6   0    4.72    0.69
   1  -6   0    0.59    0.11
   1  -6   0    0.91    0.11
   1  -6   0    0.79    0.12
   1  -6   0    0.67    0.16
   1  -6   0    0.63    0.10
  -1   6   0    0.29    0.09
  -1   6   0    0.67    0.22
   0  -6   0    7.55    0.82
   0  -6   0    7.93    0.65
   0  -6   0    8.48    0.71
   0  -6   0    7.27    0.65
   0  -6   0    8.91    0.66
   0   6   0    6.42    0.84
   0   6   0    6.61    0.72
   0   6   0    7.61    0.88
   0   6   0    7.98    0.65
  -1  -6   0    2.82    0.27
  -1  -6   0    1.84    0.22
  -1  -6   0    2.19    0.32
  -1  -6   0    2.68    0.24
   1   6   0    2.35    0.37
   1   6   0    1.95    0.27
   1   6   0    2.07    0.35
   1   6   0    2.57    0.23
   1   6   0    2.04    0.23
  -2  -6   0  173.29   16.54
  -2  -6   0  164.81   15.54
  -2  -6   0  171.57   11.86
  -2  -6   0  194.24   14.36
  -2  -6   0  197.17   13.48
   2   6   0  179.26   13.76
   2   6   0  178.47   13.64
   2   6   0  149.70   16.57
   2   6   0  168.07   14.37
  -3  -6   0    4.77    0.54
  -3  -6   0    4.61    0.45
  -3  -6   0    3.74    0.51
  -3  -6   0    4.81    0.42
  -3  -6   0    4.45    0.33
   3   6   0    3.89    0.55
   3   6   0    5.01    0.42
   3   6   0    4.22    0.46
   3   6   0    4.45    0.58
   3   6   0    4.67    0.44
  -4  -6   0   74.06    7.26
  -4  -6   0   79.99    5.89
  -4  -6   0   80.77    6.28
  -4  -6   0   68.82    6.82
   4   6   0   75.10    6.02
   4   6   0   77.16    6.30
   4   6   0   77.77    5.99
   4   6   0   73.87    6.87
  -5  -6   0    5.10    0.65
  -5  -6   0    5.78    0.51
  -5  -6   0    5.76    0.54
  -5  -6   0    4.62    0.62
   5   6   0    5.60    0.52
   5   6   0    6.09    0.68
   5   6   0    6.10    0.55
   5   6   0    5.34    0.55
  -6  -6   0    6.79    0.72
  -6  -6   0    6.08    0.60
  -6  -6   0    5.11    0.71
   6   6   0    6.17    0.58
   6   6   0    7.00    0.54
   6   6   0    5.51    0.60
   6   6   0    6.30    0.60
  -7  -6   0    0.58    0.13
  -7  -6   0    0.37    0.17
  -7  -6   0    0.48    0.19
   7   6   0    0.46    0.14
   7   6   0    0.47    0.14
   7   6   0    0.31    0.12
   7   6   0    0.48    0.09
  -8  -6   0   18.23    1.80
  -8  -6   0   18.71    1.91
   8   6   0   17.44    1.53
   8   6   0   18.06    1.60
   8   6   0   18.07    1.54
  -9  -6   0    1.61    0.37
  -9  -6   0    1.98    0.39
   9   6   0    2.25    0.29
   9   6   0    1.50    0.27
   9   6   0    1.90    0.29
 -10  -6   0    6.73    0.84
 -10  -6   0    5.80    0.79
  10   6   0    6.42    0.65
  10   6   0    6.20    0.64
  10   6   0    6.08    0.64
  11   6   0    1.04    0.20
  11   6   0    0.98    0.25
  11   6   0    0.97    0.24
  12   6   0   19.36    1.64
  12   6   0   18.94    1.66
  12   6   0   18.10    1.67
  13   6   0    3.93    0.52
  14   6   0   22.89    2.04
  15   6   0    0.01    0.17
  16   6   0    1.24    0.36
  17  -7   0    0.58    0.35
  16  -7   0    0.45    0.30
  16  -7   0   -0.13    0.17
  15  -7   0   46.80    4.13
  15  -7   0   54.13    4.28
  14  -7   0    1.26    0.38
  14  -7   0    1.62    0.32
  13  -7   0    1.26    0.27
  13  -7   0    1.14    0.35
  12  -7   0    1.11    0.32
  12  -7   0    0.74    0.21
  11  -7   0    1.70    0.35
  11  -7   0    1.48    0.27
 -11   7   0    1.83    0.42
  10  -7   0    1.68    0.34
  10  -7   0    2.29    0.30
 -10   7   0    1.92    0.41
   9  -7   0    0.25    0.14
   9  -7   0    0.44    0.21
   9  -7   0    0.35    0.06
   9  -7   0    0.16    0.12
   9  -7   0    0.23    0.06
  -9   7   0    0.90    0.27
   8  -7   0    0.04    0.06
   8  -7   0    0.15    0.06
   8  -7   0    0.17    0.09
   8  -7   0   -0.04    0.09
   8  -7   0    0.12    0.13
  -8   7   0    0.30    0.16
   7  -7   0  169.46   13.81
   7  -7   0  175.72   13.83
   7  -7   0  172.50   15.08
   7  -7   0  157.26   13.21
   7  -7   0  166.84   13.29
  -7   7   0  171.06   15.06
   6  -7   0    1.08    0.27
   6  -7   0    0.82    0.19
   6  -7   0    1.02    0.19
   6  -7   0    1.21    0.17
   6  -7   0    1.02    0.16
  -6   7   0    0.95    0.26
   5  -7   0    5.88    0.71
   5  -7   0    5.09    0.53
   5  -7   0    6.57    0.59
   5  -7   0    6.22    0.57
   5  -7   0    6.15    0.53
  -5   7   0    7.15    0.74
   4  -7   0    7.55    0.61
   4  -7   0    7.16    0.79
   4  -7   0    6.64    0.64
   4  -7   0    6.69    0.64
  -4   7   0    6.97    0.72
  -4   7   0    6.44    0.79
   3  -7   0  214.07   18.72
   3  -7   0  255.14   18.33
   3  -7   0  241.39   21.16
   3  -7   0  243.06   19.53
   3  -7   0  247.29   18.58
  -3   7   0  232.58   21.24
   2  -7   0    0.68    0.12
   2  -7   0    0.44    0.15
   2  -7   0    0.38    0.08
   2  -7   0    0.84    0.11
   2  -7   0    0.70    0.12
  -2   7   0    0.19    0.09
  -2   7   0    0.68    0.26
   1  -7   0    0.05    0.05
   1  -7   0    0.02    0.05
   1  -7   0    0.09    0.07
   1  -7   0    0.05    0.05
   1  -7   0   -0.01    0.07
  -1   7   0    0.06    0.13
  -1   7   0    0.10    0.07
   0  -7   0    2.78    0.28
   0  -7   0    3.57    0.31
   0  -7   0    2.61    0.29
   0  -7   0    2.66    0.40
   0  -7   0    3.60    0.34
   0   7   0    2.22    0.34
   0   7   0    3.02    0.30
   0   7   0    2.65    0.46
   0   7   0    3.07    0.29
   0   7   0    2.68    0.45
  -1  -7   0    2.02    0.33
  -1  -7   0    2.45    0.27
  -1  -7   0    2.16    0.24
  -1  -7   0    2.33    0.25
   1   7   0    1.74    0.28
   1   7   0    2.39    0.25
   1   7   0    2.26    0.23
   1   7   0    2.69    0.42
   1   7   0    2.05    0.37
  -2  -7   0    0.27    0.06
  -2  -7   0    0.21    0.10
  -2  -7   0    0.31    0.13
  -2  -7   0    0.37    0.15
  -2  -7   0    0.23    0.09
   2   7   0    0.21    0.09
   2   7   0    0.47    0.18
   2   7   0    0.28    0.08
   2   7   0    0.16    0.13
   2   7   0    0.19    0.11
  -3  -7   0    8.42    0.94
  -3  -7   0    8.68    0.83
  -3  -7   0   10.34    0.99
  -3  -7   0    8.58    0.64
  -3  -7   0    8.96    0.77
   3   7   0    7.96    1.01
   3   7   0   10.41    0.81
   3   7   0    9.61    1.00
   3   7   0    9.24    0.85
   3   7   0    8.74    0.77
  -4  -7   0    9.06    0.97
  -4  -7   0    9.87    0.86
  -4  -7   0    8.36    0.65
  -4  -7   0    8.99    1.01
  -4  -7   0    9.91    0.80
   4   7   0    8.91    0.87
   4   7   0    9.28    1.02
   4   7   0   10.19    0.81
   4   7   0    9.02    1.05
   4   7   0    9.50    0.83
  -5  -7   0  251.94   24.01
  -5  -7   0  287.60   20.83
  -5  -7   0  260.49   25.57
  -5  -7   0  282.57   22.19
   5   7   0  272.76   21.10
   5   7   0  261.88   22.20
   5   7   0  280.11   21.30
  -6  -7   0    1.70    0.34
  -6  -7   0    1.93    0.34
  -6  -7   0    1.87    0.26
   6   7   0    1.58    0.24
   6   7   0    2.19    0.28
   6   7   0    2.16    0.29
  -7  -7   0    8.73    1.06
  -7  -7   0    8.17    1.00
  -7  -7   0   11.36    0.91
   7   7   0    9.93    0.87
   7   7   0    8.55    0.84
   7   7   0    9.56    0.90
  -8  -7   0    4.19    0.59
  -8  -7   0    3.43    0.58
   8   7   0    4.88    0.50
   8   7   0    4.61    0.48
   8   7   0    4.39    0.48
  -9  -7   0    1.98    0.40
  -9  -7   0    2.43    0.42
   9   7   0    1.78    0.29
   9   7   0    1.93    0.30
   9   7   0    2.15    0.31
 -10  -7   0    1.31    0.35
 -10  -7   0    1.51    0.37
  10   7   0    1.20    0.25
  10   7   0    1.22    0.25
  10   7   0    1.60    0.27
  11   7   0    7.43    0.81
  11   7   0    8.76    0.82
  11   7   0    8.58    0.82
  12   7   0    1.17    0.30
  12   7   0    2.19    0.28
  13   7   0   55.87    4.60
  14   7   0    1.15    0.32
  15   7   0   10.20    1.07
  16   7   0    4.26    0.63
  17  -8   0    0.38    0.31
  16  -8   0   48.62    4.20
  15  -8   0   -0.13    0.19
  14  -8   0   16.90    1.60
  14  -8   0   15.12    1.45
  13  -8   0    0.65    0.27
  13  -8   0    0.27    0.18
  12  -8   0   49.44    4.21
  12  -8   0   54.48    4.31
  11  -8   0    1.42    0.26
  11  -8   0    1.56    0.35
  10  -8   0    2.31    0.32
  10  -8   0    2.18    0.40
  10  -8   0    3.71    0.56
 -10   8   0    2.34    0.47
   9  -8   0    0.58    0.15
   9  -8   0    0.79    0.28
   9  -8   0    0.75    0.11
   9  -8   0    0.78    0.23
   9  -8   0    0.66    0.10
  -9   8   0    0.57    0.24
   8  -8   0    4.07    0.39
   8  -8   0    3.95    0.58
   8  -8   0    3.70    0.40
   8  -8   0    3.28    0.36
   8  -8   0    3.73    0.47
  -8   8   0    3.77    0.55
   7  -8   0    1.05    0.29
   7  -8   0    0.96    0.16
   7  -8   0    1.17    0.19
   7  -8   0    1.09    0.23
   7  -8   0    0.89    0.16
  -7   8   0    0.79    0.26
   6  -8   0   11.07    1.01
   6  -8   0   11.60    1.21
   6  -8   0   11.14    0.95
   6  -8   0   11.91    0.92
   6  -8   0   10.58    0.99
   6  -8   0   11.48    1.06
  -6   8   0   10.95    1.19
  -6   8   0   10.54    1.07
   5  -8   0    0.23    0.10
   5  -8   0    0.76    0.14
   5  -8   0    0.44    0.20
   5  -8   0    0.42    0.12
   5  -8   0    0.23    0.12
  -5   8   0    0.54    0.19
   4  -8   0  458.67   36.01
   4  -8   0  522.50   41.00
   4  -8   0  480.19   37.86
   4  -8   0  436.12   36.33
  -4   8   0  438.32   37.92
  -4   8   0  448.93   41.03
   3  -8   0    0.62    0.19
   3  -8   0    0.37    0.12
   3  -8   0    0.63    0.11
   3  -8   0    0.75    0.14
   3  -8   0    0.56    0.10
  -3   8   0    0.27    0.12
  -3   8   0    0.76    0.29
   2  -8   0    9.60    0.86
   2  -8   0    7.97    0.68
   2  -8   0    7.61    0.71
   2  -8   0    7.51    0.65
   2  -8   0    6.09    0.63
  -2   8   0   11.01    1.06
   1  -8   0    2.13    0.24
   1  -8   0    2.42    0.28
   1  -8   0    2.15    0.23
   1  -8   0    2.24    0.25
   1  -8   0    2.28    0.35
  -1   8   0    1.73    0.43
  -1   8   0    1.65    0.27
   0  -8   0    9.20    0.91
   0  -8   0   10.39    1.12
   0  -8   0   11.05    0.91
   0  -8   0   12.98    0.93
   0  -8   0   12.00    0.99
   0   8   0    9.98    1.03
   0   8   0    9.47    0.92
   0   8   0   11.65    0.92
   0   8   0    9.95    1.24
   0   8   0   10.46    1.21
  -1  -8   0    0.90    0.15
  -1  -8   0    0.99    0.13
  -1  -8   0    0.69    0.14
  -1  -8   0    1.03    0.24
  -1  -8   0    0.95    0.17
   1   8   0    1.21    0.17
   1   8   0    0.62    0.24
   1   8   0    0.88    0.28
   1   8   0    1.02    0.14
   1   8   0    0.69    0.19
  -2  -8   0   10.13    0.85
  -2  -8   0   10.13    0.92
  -2  -8   0    9.81    0.72
  -2  -8   0    9.29    1.03
   2   8   0    8.31    1.07
   2   8   0    8.54    1.12
   2   8   0   11.26    0.88
   2   8   0   10.61    0.96
   2   8   0   10.03    0.84
  -3  -8   0    1.29    0.27
  -3  -8   0    1.81    0.31
  -3  -8   0    1.46    0.23
  -3  -8   0    1.48    0.15
  -3  -8   0    1.34    0.20
   3   8   0    2.01    0.25
   3   8   0    1.74    0.20
   3   8   0    1.59    0.35
   3   8   0    1.84    0.35
   3   8   0    1.29    0.24
  -4  -8   0  205.76   14.43
  -4  -8   0  208.25   18.95
  -4  -8   0  218.08   20.16
  -4  -8   0  231.56   17.50
  -4  -8   0  231.64   16.43
   4   8   0  181.34   20.20
   4   8   0  211.31   17.52
   4   8   0  225.61   16.78
   4   8   0  206.69   16.64
  -5  -8   0    6.93    0.81
  -5  -8   0    6.31    0.67
  -5  -8   0    7.09    0.79
  -5  -8   0    7.24    0.63
   5   8   0    7.25    0.64
   5   8   0    7.23    0.67
   5   8   0    6.07    0.69
  -6  -8   0    5.43    0.61
  -6  -8   0    7.00    0.77
   6   8   0    5.93    0.58
   6   8   0    5.96    0.64
  -7  -8   0    3.56    0.56
  -7  -8   0    4.10    0.59
   7   8   0    4.95    0.49
   7   8   0    4.47    0.51
   7   8   0    4.18    0.46
  -8  -8   0  118.48   11.61
  -8  -8   0  113.99   10.91
   8   8   0  119.51   10.06
   8   8   0  124.35    9.65
   8   8   0  130.76    9.56
  -9  -8   0    1.74    0.38
  -9  -8   0    1.80    0.38
   9   8   0    1.55    0.28
   9   8   0    1.47    0.26
   9   8   0    1.46    0.27
  10   8   0   11.51    1.05
  10   8   0   10.67    1.06
  11   8   0    0.00    0.15
  11   8   0    0.05    0.12
  12   8   0    2.96    0.37
  12   8   0    2.38    0.40
  13   8   0    6.31    0.64
  13   8   0    6.81    0.75
  14   8   0    0.46    0.25
  15   8   0    1.67    0.38
  16   8   0   94.23    7.68
  16  -9   0    1.38    0.45
  15  -9   0   23.17    2.20
  14  -9   0    0.19    0.21
  13  -9   0  100.39    8.12
  12  -9   0    0.32    0.23
  11  -9   0   30.24    2.60
  11  -9   0   32.94    2.72
  10  -9   0    1.15    0.23
  10  -9   0    1.49    0.40
  10  -9   0    1.62    0.34
 -10   9   0    1.35    0.38
   9  -9   0    8.23    0.78
   9  -9   0   10.54    1.07
   9  -9   0    9.48    0.88
   9  -9   0    7.85    0.74
  -9   9   0    8.08    0.99
   8  -9   0    3.20    0.52
   8  -9   0    2.75    0.31
   8  -9   0    2.90    0.41
   8  -9   0    2.99    0.33
  -8   9   0    2.74    0.49
   7  -9   0    9.33    0.89
   7  -9   0   10.52    1.08
   7  -9   0    8.37    0.81
   7  -9   0    9.84    0.85
  -7   9   0    8.81    1.04
   6  -9   0    0.39    0.19
   6  -9   0    0.27    0.10
   6  -9   0    0.31    0.14
   6  -9   0    0.43    0.12
   5  -9   0  194.51   15.44
   5  -9   0  169.34   13.51
   5  -9   0  164.50   13.57
   5  -9   0  167.64   14.16
  -5   9   0  170.84   14.25
   4  -9   0    9.75    0.87
   4  -9   0   10.59    0.93
   4  -9   0   11.59    1.14
   4  -9   0   10.80    0.95
  -4   9   0    9.23    0.99
   3  -9   0  163.81   13.42
   3  -9   0  163.51   12.58
   3  -9   0  158.54   12.76
   3  -9   0  147.09   12.84
   3  -9   0  188.45   14.59
   2  -9   0    0.05    0.10
   2  -9   0    0.02    0.14
   2  -9   0    0.01    0.07
   2  -9   0    0.04    0.07
   2  -9   0    0.00    0.08
  -2   9   0    0.00    0.09
  -2   9   0   -0.14    0.19
   1  -9   0  180.11   14.37
   1  -9   0  196.53   16.40
   1  -9   0  188.68   14.49
   1  -9   0  194.90   14.20
   1  -9   0  197.65   15.13
  -1   9   0  163.16   17.55
  -1   9   0  202.29   16.61
  -1   9   0  153.46   15.15
   0  -9   0    2.40    0.30
   0  -9   0    3.15    0.34
   0  -9   0    2.84    0.43
   0  -9   0    2.81    0.29
   0  -9   0    2.64    0.30
   0   9   0    2.72    0.54
   0   9   0    3.18    0.30
   0   9   0    2.54    0.32
   0   9   0    2.65    0.53
   0   9   0    2.69    0.39
  -1  -9   0   14.92    1.06
  -1  -9   0   12.22    1.03
  -1  -9   0   10.12    1.04
  -1  -9   0   12.18    1.12
  -1  -9   0   12.56    1.28
   1   9   0   11.58    1.41
   1   9   0   10.87    1.35
   1   9   0   12.96    1.07
   1   9   0   14.11    1.05
   1   9   0   11.09    1.16
  -2  -9   0    0.13    0.09
  -2  -9   0   -0.01    0.07
  -2  -9   0   -0.01    0.10
  -2  -9   0    0.05    0.05
   2   9   0    0.27    0.18
   2   9   0    0.15    0.13
   2   9   0    0.06    0.14
   2   9   0    0.10    0.08
   2   9   0    0.00    0.08
  -3  -9   0    0.44    0.13
  -3  -9   0    0.43    0.12
  -3  -9   0    0.29    0.16
  -3  -9   0    0.88    0.21
   3   9   0    0.46    0.15
   3   9   0    0.48    0.17
   3   9   0    0.49    0.11
   3   9   0    0.24    0.17
  -4  -9   0    1.78    0.18
  -4  -9   0    1.90    0.28
  -4  -9   0    2.48    0.38
  -4  -9   0    2.31    0.27
  -4  -9   0    2.27    0.36
   4   9   0    1.70    0.24
   4   9   0    2.14    0.32
   4   9   0    2.60    0.31
   4   9   0    1.73    0.40
  -5  -9   0   29.52    2.90
  -5  -9   0   29.15    2.76
  -5  -9   0   28.90    2.49
   5   9   0   29.96    2.39
   5   9   0   28.17    2.52
   5   9   0   28.26    2.36
  -6  -9   0    0.07    0.09
  -6  -9   0    0.15    0.15
  -6  -9   0   -0.05    0.10
   6   9   0   -0.02    0.09
   6   9   0   -0.01    0.08
   6   9   0    0.12    0.11
  -7  -9   0  114.46   10.76
  -7  -9   0  119.28   11.43
   7   9   0  119.49    9.49
   7   9   0  128.87    9.43
   7   9   0  116.48    9.93
  -8  -9   0    7.57    0.91
  -8  -9   0    7.31    0.93
   8   9   0    7.08    0.73
   8   9   0    8.50    0.81
  -9  -9   0   36.12    3.45
  -9  -9   0   35.81    3.63
   9   9   0   35.66    2.99
   9   9   0   36.79    3.13
  10   9   0   -0.21    0.12
  10   9   0   -0.06    0.12
  11   9   0    1.27    0.27
  11   9   0    0.93    0.27
  12   9   0    2.95    0.41
  12   9   0    3.14    0.45
  13   9   0    8.44    0.83
  13   9   0    8.82    0.91
  14   9   0   -0.05    0.17
  15   9   0   12.14    1.24
  16 -10   0    4.53    0.77
  15 -10   0    0.69    0.36
  14 -10   0    6.95    0.91
  13 -10   0    0.24    0.25
  12 -10   0  108.53    8.73
  11 -10   0    1.69    0.40
  10 -10   0   11.65    1.16
   9 -10   0    0.51    0.11
   9 -10   0    0.47    0.26
   9 -10   0    0.24    0.18
  -9  10   0    0.06    0.17
   8 -10   0    1.41    0.20
   8 -10   0    0.99    0.27
   8 -10   0    1.40    0.36
  -8  10   0    0.75    0.29
   7 -10   0    0.64    0.25
   7 -10   0    0.73    0.15
   7 -10   0    0.90    0.23
   7 -10   0    0.84    0.15
  -7  10   0    0.84    0.27
   6 -10   0    0.30    0.19
   6 -10   0    0.16    0.09
   6 -10   0    0.45    0.11
   6 -10   0    0.28    0.13
   5 -10   0    0.08    0.13
   5 -10   0    0.20    0.08
   5 -10   0    0.25    0.12
   5 -10   0    0.14    0.09
   4 -10   0  185.98   14.76
   4 -10   0  180.69   14.05
   4 -10   0  173.22   14.12
   3 -10   0    0.90    0.15
   3 -10   0    1.70    0.32
   3 -10   0    1.10    0.20
   3 -10   0    1.22    0.20
  -3  10   0    0.71    0.20
   2 -10   0   64.78    5.17
   2 -10   0   66.03    5.44
   2 -10   0   69.99    5.10
   2 -10   0   73.09    5.95
   2 -10   0   55.79    5.15
   1 -10   0    7.63    0.68
   1 -10   0    8.52    0.71
   1 -10   0    7.36    0.71
   1 -10   0    7.57    0.75
   1 -10   0    8.13    0.87
  -1  10   0    7.95    1.07
  -1  10   0    7.36    0.82
   0 -10   0  174.35   13.90
   0 -10   0  156.82   13.20
   0 -10   0  185.50   15.10
   0 -10   0  182.66   13.05
   0 -10   0  166.26   13.30
   0  10   0  155.89   13.21
   0  10   0  177.48   14.00
   0  10   0  168.39   13.31
   0  10   0  156.04   16.18
  -1 -10   0    2.80    0.32
  -1 -10   0    2.62    0.28
  -1 -10   0    2.77    0.35
  -1 -10   0    2.89    0.26
  -1 -10   0    3.62    0.49
  -1 -10   0    2.07    0.30
   1  10   0    2.06    0.38
   1  10   0    3.11    0.30
   1  10   0    3.03    0.35
   1  10   0    2.21    0.51
  -2 -10   0    0.21    0.07
  -2 -10   0    0.87    0.24
  -2 -10   0    0.26    0.12
  -2 -10   0    0.51    0.13
   2  10   0    0.42    0.18
   2  10   0    0.48    0.25
   2  10   0    0.40    0.14
   2  10   0    0.28    0.10
  -3 -10   0    0.22    0.12
  -3 -10   0    0.14    0.13
  -3 -10   0    0.26    0.11
  -3 -10   0    0.13    0.06
   3  10   0    0.23    0.10
   3  10   0    0.12    0.12
   3  10   0    0.11    0.16
   3  10   0    0.15    0.11
  -4 -10   0    4.64    0.39
  -4 -10   0    6.18    0.67
  -4 -10   0    4.76    0.54
  -4 -10   0    5.33    0.64
   4  10   0    4.73    0.59
   4  10   0    6.19    0.56
   4  10   0    4.28    0.72
   4  10   0    4.85    0.49
  -5 -10   0    0.46    0.21
  -5 -10   0    0.48    0.16
  -5 -10   0    0.35    0.18
   5  10   0    0.98    0.24
   5  10   0    0.45    0.14
   5  10   0    0.44    0.16
  -6 -10   0    1.07    0.24
  -6 -10   0    1.83    0.35
  -6 -10   0    1.78    0.37
   6  10   0    1.11    0.27
   6  10   0    2.38    0.30
   6  10   0    1.53    0.24
  -7 -10   0    1.96    0.44
  -7 -10   0    3.22    0.50
   7  10   0    3.35    0.38
   7  10   0    3.34    0.45
  -8 -10   0   17.64    1.79
  -8 -10   0   17.13    1.86
   8  10   0   17.29    1.62
   8  10   0   17.33    1.51
   9  10   0    3.65    0.49
   9  10   0    3.47    0.44
  10  10   0   22.30    1.94
  10  10   0   19.99    1.83
  11  10   0    2.29    0.38
  11  10   0    2.62    0.40
  12  10   0   11.74    1.15
  12  10   0   11.92    1.15
  13  10   0    0.89    0.22
  13  10   0    0.51    0.28
  14  10   0    1.69    0.39
  15  10   0    3.22    0.54
  15 -11   0    0.99    0.39
  14 -11   0    1.29    0.41
  13 -11   0    6.67    0.87
  12 -11   0   -0.03    0.16
  11 -11   0    0.55    0.26
  10 -11   0    0.13    0.07
  10 -11   0    0.15    0.19
   9 -11   0   40.37    3.40
   9 -11   0   41.33    3.41
   8 -11   0    1.57    0.41
   8 -11   0    1.08    0.29
   8 -11   0    1.43    0.21
  -8  11   0    1.28    0.37
   7 -11   0    1.79    0.27
   7 -11   0    3.45    0.50
   7 -11   0    1.83    0.33
  -7  11   0    1.85    0.42
   6 -11   0    1.00    0.30
   6 -11   0    0.77    0.21
   6 -11   0    0.71    0.17
   5 -11   0    0.49    0.17
   5 -11   0    0.77    0.25
   5 -11   0    0.54    0.15
   4 -11   0    0.31    0.13
   4 -11   0    0.45    0.15
   4 -11   0    0.38    0.18
  -4  11   0    0.16    0.11
   3 -11   0    0.26    0.12
   3 -11   0    0.11    0.10
   3 -11   0    0.30    0.15
  -3  11   0    0.07    0.10
   2 -11   0    0.09    0.10
   2 -11   0    0.05    0.07
   2 -11   0    0.04    0.09
   2 -11   0    0.31    0.16
  -2  11   0    0.10    0.12
   1 -11   0   62.86    5.32
   1 -11   0   66.28    4.62
   1 -11   0   54.90    4.62
   1 -11   0   54.54    4.85
  -1  11   0   53.81    4.63
  -1  11   0   57.03    4.97
  -1  11   0   54.78    5.82
   0 -11   0    2.69    0.38
   0 -11   0    2.70    0.47
   0 -11   0    3.92    0.35
   0 -11   0    2.65    0.36
   0  11   0    3.78    0.68
   0  11   0    3.98    0.52
   0  11   0    3.51    0.40
  -1 -11   0    0.36    0.13
  -1 -11   0    0.20    0.08
  -1 -11   0    0.20    0.10
  -1 -11   0    0.45    0.14
  -1 -11   0    0.28    0.18
  -1 -11   0    0.29    0.10
   1  11   0    0.32    0.26
   1  11   0    0.37    0.14
   1  11   0    0.22    0.16
   1  11   0    0.50    0.12
  -2 -11   0    0.11    0.14
  -2 -11   0    0.06    0.06
  -2 -11   0    0.15    0.09
  -2 -11   0    0.35    0.13
   2  11   0    0.13    0.13
   2  11   0    0.04    0.11
   2  11   0    0.14    0.10
   2  11   0    0.03    0.15
  -3 -11   0    5.96    0.66
  -3 -11   0    6.48    0.51
  -3 -11   0    6.77    0.79
   3  11   0    6.20    0.73
   3  11   0    7.62    0.70
   3  11   0    5.08    0.87
   3  11   0    6.94    0.61
  -4 -11   0    4.64    0.59
  -4 -11   0    3.97    0.55
  -4 -11   0    3.66    0.46
   4  11   0    4.23    0.49
   4  11   0    3.73    0.41
   4  11   0    4.13    0.53
  -5 -11   0    3.68    0.49
  -5 -11   0    2.74    0.38
  -5 -11   0    2.38    0.45
   5  11   0    2.91    0.44
   5  11   0    2.48    0.33
  -6 -11   0    0.02    0.14
  -6 -11   0   -0.06    0.12
  -6 -11   0   -0.04    0.09
   6  11   0    0.03    0.13
   6  11   0    0.08    0.11
  -7 -11   0    1.30    0.35
  -7 -11   0    1.68    0.37
   7  11   0    1.52    0.26
   7  11   0    1.90    0.35
  -8 -11   0    3.82    0.57
   8  11   0    2.70    0.39
   8  11   0    3.45    0.49
   9  11   0    0.12    0.14
   9  11   0    0.08    0.15
  10  11   0    1.06    0.30
  10  11   0    1.43    0.29
  11  11   0   12.77    1.30
  11  11   0   13.79    1.26
  12  11   0    4.30    0.56
  12  11   0    3.91    0.54
  13  11   0    3.25    0.52
  13  11   0    3.18    0.44
  14  11   0    0.18    0.24
  14  11   0    0.21    0.14
  15 -12   0   -0.01    0.25
  14 -12   0    1.02    0.38
  13 -12   0    0.58    0.31
  12 -12   0    0.22    0.21
  11 -12   0    0.38    0.23
  10 -12   0    9.75    0.89
  10 -12   0   11.83    1.10
   9 -12   0    0.11    0.18
   9 -12   0    0.21    0.11
   8 -12   0    4.54    0.57
   8 -12   0    4.48    0.48
   7 -12   0    2.10    0.44
   7 -12   0    2.20    0.36
   7 -12   0    1.61    0.26
   6 -12   0    0.41    0.15
   6 -12   0    0.87    0.29
   6 -12   0    0.45    0.19
   5 -12   0   -0.05    0.08
   5 -12   0    0.01    0.12
   5 -12   0    0.01    0.11
   4 -12   0    0.86    0.20
   4 -12   0    0.89    0.27
   4 -12   0    0.84    0.19
   3 -12   0    0.10    0.10
   3 -12   0    0.10    0.13
   3 -12   0    0.03    0.08
  -3  12   0   -0.04    0.10
   2 -12   0    2.22    0.29
   2 -12   0    1.24    0.31
   2 -12   0    1.47    0.25
  -2  12   0    0.85    0.29
   1 -12   0    0.46    0.16
   1 -12   0    0.66    0.22
   1 -12   0    0.65    0.18
  -1  12   0    0.22    0.18
  -1  12   0    0.80    0.20
   0 -12   0    0.23    0.12
   0 -12   0    0.37    0.18
   0 -12   0    0.59    0.12
   0 -12   0    0.45    0.16
   0  12   0    0.41    0.16
   0  12   0    0.27    0.20
  -1 -12   0    0.32    0.14
  -1 -12   0    0.16    0.12
  -1 -12   0    0.29    0.10
  -1 -12   0    0.16    0.17
  -1 -12   0    0.36    0.10
   1  12   0    0.20    0.17
   1  12   0    0.47    0.13
   1  12   0    0.21    0.13
  -2 -12   0    0.73    0.13
  -2 -12   0    0.93    0.30
  -2 -12   0    0.85    0.20
  -2 -12   0    0.95    0.16
   2  12   0    0.64    0.22
   2  12   0    0.54    0.25
   2  12   0    0.79    0.16
  -3 -12   0    1.65    0.29
  -3 -12   0    2.33    0.42
   3  12   0    2.43    0.36
   3  12   0    1.98    0.26
   3  12   0    1.18    0.33
  -4 -12   0   15.60    1.53
  -4 -12   0   13.98    1.34
   4  12   0   13.86    1.42
   4  12   0   14.58    1.25
  -5 -12   0    0.39    0.19
  -5 -12   0    0.32    0.15
  -5 -12   0    0.16    0.16
   5  12   0    0.49    0.21
   5  12   0    0.08    0.11
  -6 -12   0    1.10    0.32
  -6 -12   0    1.11    0.31
   6  12   0    1.31    0.23
   6  12   0    1.47    0.34
  -7 -12   0    1.66    0.38
   7  12   0    1.64    0.36
   7  12   0    1.38    0.26
   8  12   0    0.91    0.23
   8  12   0    0.81    0.28
   9  12   0    0.01    0.15
   9  12   0   -0.05    0.16
  10  12   0    1.45    0.31
  10  12   0    1.48    0.35
  11  12   0    5.59    0.69
  11  12   0    5.09    0.64
  12  12   0    2.06    0.40
  12  12   0    2.25    0.41
  13  12   0    0.74    0.24
  13  12   0    0.52    0.28
  14 -13   0    0.30    0.29
  13 -13   0    3.69    0.64
  12 -13   0    0.14    0.22
  11 -13   0    2.20    0.45
  10 -13   0    0.27    0.10
  10 -13   0    0.02    0.15
   9 -13   0    1.84    0.26
   9 -13   0    1.55    0.36
   8 -13   0    0.07    0.10
   8 -13   0    0.00    0.13
   7 -13   0    0.64    0.23
   7 -13   0    0.41    0.15
   6 -13   0   -0.17    0.09
   6 -13   0   -0.01    0.10
   6 -13   0    0.00    0.16
   5 -13   0    3.30    0.49
   5 -13   0    1.86    0.33
   5 -13   0    1.60    0.30
   4 -13   0   -0.05    0.12
   4 -13   0   -0.02    0.09
   4 -13   0    0.02    0.11
   3 -13   0    1.01    0.24
   3 -13   0    1.92    0.36
   3 -13   0    1.55    0.27
  -3  13   0    1.00    0.30
   2 -13   0    0.90    0.22
   2 -13   0    0.53    0.18
   2 -13   0    1.11    0.28
  -2  13   0    0.91    0.31
  -2  13   0    0.58    0.20
   1 -13   0    3.84    0.46
   1 -13   0    3.28    0.45
   1 -13   0    4.29    0.57
  -1  13   0    4.07    0.49
  -1  13   0    3.99    0.62
   0 -13   0    1.90    0.23
   0 -13   0    1.64    0.29
   0 -13   0    1.86    0.30
   0 -13   0    1.94    0.37
   0  13   0    2.15    0.44
   0  13   0    1.66    0.31
  -1 -13   0    0.60    0.25
  -1 -13   0    0.68    0.20
  -1 -13   0    0.61    0.13
   1  13   0    0.59    0.22
   1  13   0    1.61    0.38
  -2 -13   0    0.41    0.11
  -2 -13   0    0.49    0.24
  -2 -13   0    0.24    0.15
   2  13   0    0.69    0.23
   2  13   0    0.32    0.21
  -3 -13   0    0.30    0.21
  -3 -13   0    0.38    0.17
  -3 -13   0    0.39    0.13
   3  13   0    0.73    0.17
   3  13   0    0.68    0.27
  -4 -13   0    0.64    0.21
  -4 -13   0    1.10    0.32
   4  13   0    1.12    0.21
   4  13   0    0.98    0.32
  -5 -13   0    3.67    0.50
  -5 -13   0    3.92    0.61
   5  13   0    3.65    0.58
   5  13   0    4.39    0.46
  -6 -13   0    0.93    0.30
   6  13   0    1.04    0.33
   6  13   0    1.04    0.22
   7  13   0   14.89    1.33
   7  13   0   14.91    1.51
   8  13   0   -0.07    0.13
   8  13   0   -0.05    0.17
   9  13   0    2.17    0.45
  10  13   0    5.39    0.69
  10  13   0    4.25    0.58
  11  13   0    0.40    0.24
  11  13   0    0.47    0.25
  12  13   0    0.27    0.23
  12  13   0    0.26    0.22
  13  13   0    9.86    0.96
  13  13   0    6.86    0.86
  13 -14   0    0.54    0.31
  12 -14   0    0.30    0.25
  11 -14   0    0.03    0.19
  10 -14   0   12.13    1.15
  10 -14   0   15.91    1.36
   9 -14   0    0.67    0.17
   9 -14   0    0.79    0.28
   8 -14   0    0.04    0.11
   8 -14   0    0.00    0.13
   7 -14   0    0.01    0.10
   7 -14   0   -0.04    0.12
   6 -14   0    0.33    0.18
   6 -14   0    0.48    0.18
   5 -14   0    0.27    0.16
   5 -14   0    0.24    0.15
   4 -14   0    2.43    0.43
   4 -14   0    2.08    0.35
   4 -14   0    1.80    0.32
   3 -14   0    0.28    0.19
   3 -14   0   -0.05    0.11
   3 -14   0   -0.03    0.12
   2 -14   0   25.44    2.19
   2 -14   0   22.78    2.26
   2 -14   0   28.42    2.53
  -2  14   0   24.67    2.21
  -2  14   0   30.61    2.52
   1 -14   0    0.41    0.17
   1 -14   0    0.23    0.16
   1 -14   0    0.68    0.25
  -1  14   0    0.92    0.25
  -1  14   0    0.66    0.33
   0 -14   0    3.70    0.50
   0 -14   0    4.46    0.41
   0 -14   0    3.90    0.50
   0 -14   0    4.84    0.62
   0  14   0    3.98    0.54
   0  14   0    4.27    0.67
  -1 -14   0    3.71    0.57
  -1 -14   0    3.41    0.46
  -1 -14   0    3.43    0.35
   1  14   0    4.20    0.64
  -2 -14   0    4.24    0.60
  -2 -14   0    2.91    0.43
   2  14   0    2.88    0.55
  -3 -14   0   -0.01    0.13
   3  14   0   -0.18    0.15
  -4 -14   0    9.75    1.01
   4  14   0   10.37    1.13
  -5 -14   0    0.14    0.17
   5  14   0    0.25    0.23
   6  14   0    5.54    0.60
   6  14   0    6.05    0.80
   7  14   0    0.59    0.21
   7  14   0    0.33    0.26
   8  14   0    0.21    0.25
   8  14   0    0.85    0.24
   9  14   0    3.96    0.53
   9  14   0    4.22    0.65
  10  14   0   29.78    2.76
  10  14   0   29.79    2.57
  11  14   0    0.39    0.26
  11  14   0   -0.08    0.18
  12  14   0    0.03    0.22
  12  14   0   -0.15    0.19
  12 -15   0    0.79    0.35
  11 -15   0   44.53    3.80
  10 -15   0   -0.05    0.21
  10 -15   0    0.02    0.11
   9 -15   0   -0.01    0.11
   9 -15   0    0.11    0.20
   8 -15   0    1.09    0.24
   8 -15   0    0.89    0.30
   7 -15   0   21.44    2.02
   7 -15   0   24.88    2.04
   6 -15   0    0.36    0.16
   6 -15   0    0.40    0.20
   5 -15   0    1.84    0.32
   5 -15   0    1.95    0.35
   4 -15   0    0.05    0.12
   4 -15   0    0.06    0.13
   3 -15   0    4.18    0.55
   3 -15   0    4.87    0.57
  -3  15   0    4.67    0.60
   2 -15   0    0.09    0.14
   2 -15   0    0.04    0.14
  -2  15   0    0.20    0.19
   1 -15   0    4.31    0.41
   1 -15   0    3.15    0.48
   1 -15   0    3.47    0.48
  -1  15   0    3.81    0.68
  -1  15   0    4.16    0.55
   0 -15   0    2.85    0.34
   0 -15   0    2.89    0.43
   0  15   0    4.96    0.70
  -1 -15   0   73.04    6.15
  -2 -15   0    0.36    0.18
   2  15   0    0.26    0.26
  -3 -15   0    0.12    0.16
   3  15   0    0.14    0.23
  -4 -15   0    1.11    0.30
   4  15   0    1.62    0.44
  -5 -15   0    1.75    0.37
   5  15   0    2.67    0.54
   6  15   0    0.23    0.27
   7  15   0    9.53    1.14
   8  15   0    0.34    0.30
   9  15   0   38.61    3.53
  10  15   0    2.11    0.41
  10  15   0    1.54    0.46
  11  15   0    2.74    0.55
  11  15   0    2.95    0.49
  11 -16   0    0.76    0.34
  10 -16   0   22.46    1.87
  10 -16   0   18.19    1.68
   9 -16   0    1.83    0.32
   9 -16   0    2.73    0.48
   8 -16   0   89.61    7.83
   8 -16   0   99.82    7.59
   7 -16   0    2.37    0.38
   7 -16   0    2.77    0.47
   6 -16   0    7.55    0.79
   6 -16   0    6.29    0.74
   5 -16   0    0.00    0.13
   5 -16   0    0.02    0.13
   4 -16   0    0.43    0.19
   4 -16   0    0.26    0.18
   3 -16   0    0.03    0.14
   3 -16   0   -0.12    0.11
  -3  16   0    0.02    0.15
   2 -16   0    9.96    0.85
   2 -16   0    9.64    1.02
  -2  16   0   10.85    1.07
   1 -16   0    0.91    0.27
   1 -16   0    1.17    0.22
  -1  16   0    2.00    0.52
   0 -16   0   51.25    4.39
  -1 -16   0    4.33    0.60
   1  16   0    6.63    0.90
  -2 -16   0   22.24    2.22
   2  16   0   29.76    2.52
  -3 -16   0    2.63    0.43
   3  16   0    1.70    0.51
  -4 -16   0   37.50    3.55
   4  16   0   46.55    3.81
  -5 -16   0    1.82    0.39
   5  16   0    2.91    0.59
   6  16   0    9.09    1.15
   7  16   0   -0.15    0.21
   8  16   0    0.82    0.38
   9  16   0    2.62    0.60
  10  16   0    3.19    0.64
  10 -17   0    0.14    0.26
  10 -17   0    0.84    0.18
   9 -17   0   17.86    1.65
   9 -17   0   16.32    1.53
   8 -17   0    5.39    0.69
   8 -17   0    4.45    0.57
   7 -17   0  106.00    7.78
   7 -17   0   88.70    8.04
   6 -17   0    0.30    0.20
   6 -17   0    0.49    0.25
   5 -17   0   29.23    2.45
   5 -17   0   27.16    2.51
   4 -17   0    0.41    0.24
   4 -17   0    0.54    0.23
  -4  17   0    0.59    0.28
   3 -17   0    6.10    0.62
   3 -17   0    6.82    0.76
   2 -17   0   -0.08    0.12
   2 -17   0    0.07    0.11
   1 -17   0    0.13    0.16
   0 -17   0    1.07    0.30
   0  17   0    1.52    0.51
  -1 -17   0   29.31    2.63
  -2 -17   0   -0.01    0.16
   2  17   0    0.30    0.36
  -3 -17   0   73.85    6.89
   3  17   0   94.31    7.22
  -4 -17   0    8.89    1.07
   4  17   0   14.30    1.42
   5  17   0   37.27    3.51
   6  17   0    1.53    0.52
   7  17   0    0.85    0.41
   8  17   0    1.76    0.54
   9 -18   0    0.11    0.21
   9 -18   0    0.14    0.15
   8 -18   0   20.02    2.01
   8 -18   0   27.04    2.12
   7 -18   0    0.44    0.27
   7 -18   0    0.47    0.24
   6 -18   0    7.81    0.89
   6 -18   0    7.43    0.84
   5 -18   0    1.91    0.36
   5 -18   0    2.77    0.44
   4 -18   0   59.66    5.10
   4 -18   0   59.58    4.25
   3 -18   0    3.65    0.42
   3 -18   0    2.91    0.49
   2 -18   0    0.43    0.23
   1 -18   0    0.04    0.16
   0 -18   0    2.49    0.44
   0  18   0    3.67    0.76
  -1 -18   0    1.80    0.39
   1  18   0    2.28    0.64
  -2 -18   0    0.89    0.30
   2  18   0    1.56    0.55
  -3 -18   0    2.53    0.46
   3  18   0    2.67    0.67
  -4 -18   0   40.78    3.95
   4  18   0   54.02    4.33
   5  18   0    6.34    1.03
   6  18   0    3.27    0.74
   7  18   0    2.19    0.64
   7 -19   0    0.63    0.25
   7 -19   0    0.42    0.24
   6 -19   0    0.17    0.18
   6 -19   0    0.18    0.20
   5 -19   0   36.02    3.21
   5 -19   0   36.38    2.70
   4 -19   0    6.90    0.83
   4 -19   0    7.27    0.71
   3 -19   0    1.51    0.37
   2 -19   0    0.04    0.19
   1 -19   0    5.02    0.67
   0 -19   0    1.53    0.37
  -1 -19   0    4.03    0.62
   1  19   0    6.14    1.01
  -2 -19   0   -0.11    0.17
   2  19   0    0.30    0.39
  -3 -19   0    0.53    0.28
   3  19   0    0.07    0.38
  -4 -19   0    2.35    0.48
   4  19   0    3.60    0.83
   3 -20   0    0.65    0.29
   2 -20   0    3.63    0.57
   1 -20   0    2.58    0.49
   0 -20   0    8.10    0.96
   1  20   0    1.56    0.62
   3  19  -1    0.11    0.41
  -3 -19   1   -0.12    0.18
   2  19  -1    0.83    0.48
  -2 -19   1    0.30    0.23
   1  19  -1    0.31    0.40
  -1 -19   1    0.53    0.26
   0 -19   1    2.54    0.46
   1 -19   1   -0.13    0.16
   2 -19   1    3.30    0.52
   3 -19   1    1.48    0.36
   4 -19   1    2.30    0.36
   4 -19   1    1.69    0.39
   5 -19   1   -0.04    0.16
   5 -19   1   -0.20    0.14
   6 -19   1    0.12    0.18
   6 -19   1    0.01    0.14
   6  18  -1    6.17    1.01
   5  18  -1    6.92    1.02
  -5 -18   1    5.22    0.73
   4  18  -1    2.81    0.69
  -4 -18   1    1.63    0.40
   3  18  -1    0.06    0.31
  -3 -18   1   -0.01    0.17
   2  18  -1    1.92    0.60
  -2 -18   1    1.47    0.37
   1  18  -1    0.98    0.48
  -1 -18   1    0.49    0.25
   0 -18   1    0.05    0.17
   1 -18   1    0.56    0.24
   2 -18   1    1.43    0.34
   3 -18   1    7.44    0.70
   3 -18   1    7.69    0.85
   4 -18   1    0.51    0.21
   4 -18   1    0.30    0.22
  -5  18  -1    1.26    0.39
   5 -18   1    0.80    0.26
   5 -18   1    0.87    0.27
  -6  18  -1    2.20    0.48
   6 -18   1    1.74    0.36
   6 -18   1    1.96    0.43
   6 -18   1    1.88    0.35
   7 -18   1   11.71    1.02
   7 -18   1   10.48    1.10
   7 -18   1   11.75    1.18
   8 -18   1    0.11    0.15
   8 -18   1    0.46    0.26
   8 -18   1    0.43    0.22
   8  17  -1    1.75    0.54
   7  17  -1    1.84    0.57
   6  17  -1   10.87    1.35
   5  17  -1    4.49    0.76
  -5 -17   1    2.44    0.46
   4  17  -1   24.03    2.14
  -4 -17   1   17.17    1.81
   3  17  -1    1.47    0.50
  -3 -17   1    1.07    0.31
   2  17  -1   16.00    1.61
  -2 -17   1   12.23    1.32
   1  17  -1    8.11    1.06
  -1 -17   1    6.38    0.79
   0  17  -1   10.95    1.26
   0 -17   1    7.89    0.92
   1 -17   1    0.26    0.19
   2 -17   1    6.03    0.56
   2 -17   1    5.39    0.68
   3 -17   1    0.12    0.13
   3 -17   1    0.27    0.18
  -4  17  -1    1.14    0.35
   4 -17   1    0.47    0.26
   4 -17   1    0.94    0.23
   4 -17   1    1.27    0.29
  -5  17  -1    3.47    0.54
   5 -17   1    3.50    0.51
   5 -17   1    2.41    0.37
   5 -17   1    1.99    0.38
   6 -17   1   23.37    1.85
   6 -17   1   17.36    1.54
   6 -17   1   19.14    1.80
   7 -17   1    4.85    0.64
   7 -17   1    4.35    0.56
   8 -17   1   36.08    2.90
   8 -17   1   31.37    2.86
   9 -17   1    0.13    0.24
   9 -17   1    0.14    0.13
  10 -17   1    9.57    1.09
   9  16  -1    8.86    1.14
   8  16  -1   -0.04    0.24
   7  16  -1    5.38    0.84
   6  16  -1    2.17    0.57
   5  16  -1    3.11    0.64
  -5 -16   1    3.13    0.50
   4  16  -1   -0.07    0.25
  -4 -16   1    0.07    0.15
   3  16  -1    5.10    0.83
  -3 -16   1    6.15    0.71
   2  16  -1   14.45    1.51
  -2 -16   1   12.29    1.27
   1  16  -1  162.16   11.71
  -1 -16   1  119.96   11.37
   0  16  -1    2.66    0.60
   0 -16   1    2.00    0.37
   1 -16   1    4.17    0.56
   1 -16   1    4.86    0.47
  -2  16  -1    1.05    0.32
   2 -16   1    1.17    0.23
   2 -16   1    0.67    0.24
   2 -16   1    0.94    0.28
  -3  16  -1    4.21    0.66
   3 -16   1    5.06    0.62
   3 -16   1    5.06    0.65
   3 -16   1    6.77    0.56
  -4  16  -1    1.23    0.32
   4 -16   1    1.41    0.32
   4 -16   1    1.40    0.28
   4 -16   1    0.79    0.22
   5 -16   1    3.78    0.50
   5 -16   1    4.15    0.55
   6 -16   1    2.85    0.43
   6 -16   1    3.85    0.52
   7 -16   1   82.66    6.33
   7 -16   1   74.30    6.51
   8 -16   1   -0.04    0.18
   8 -16   1    0.17    0.15
   9 -16   1    3.93    0.60
   9 -16   1    3.56    0.42
  10 -16   1    1.45    0.40
  11 -16   1   39.45    3.41
  10  15  -1   73.12    6.35
   9  15  -1    9.51    1.15
   8  15  -1    3.75    0.67
   7  15  -1    2.58    0.56
   6  15  -1    7.35    0.97
   5  15  -1   -0.05    0.21
  -5 -15   1   -0.10    0.14
   4  15  -1    3.22    0.58
  -4 -15   1    2.19    0.40
   3  15  -1    4.51    0.67
  -3 -15   1    2.31    0.42
   2  15  -1   82.59    6.50
  -2 -15   1   69.06    6.27
   1  15  -1    9.76    1.10
  -1 -15   1    7.69    0.87
   0  15  -1   15.88    1.55
   0 -15   1   13.33    1.07
   0 -15   1   13.34    1.32
  -1  15  -1    1.39    0.43
  -1  15  -1    1.41    0.35
   1 -15   1    1.02    0.21
   1 -15   1    1.58    0.30
   1 -15   1    1.25    0.30
  -2  15  -1   78.78    6.02
   2 -15   1   69.36    6.21
   2 -15   1   73.66    5.15
   2 -15   1   75.37    5.96
  -3  15  -1    0.21    0.18
   3 -15   1    0.13    0.12
   3 -15   1    0.09    0.13
   3 -15   1   -0.08    0.13
  -4  15  -1    1.12    0.31
   4 -15   1    1.04    0.27
   4 -15   1    1.06    0.25
   5 -15   1    0.09    0.15
   5 -15   1    0.09    0.13
   6 -15   1    4.28    0.54
   6 -15   1    5.35    0.62
   7 -15   1    0.16    0.13
   7 -15   1    0.01    0.14
   8 -15   1    0.87    0.28
   8 -15   1    0.67    0.19
   9 -15   1    0.78    0.18
   9 -15   1    1.11    0.33
  10 -15   1  142.43   11.34
  11 -15   1    1.95    0.46
  12 -15   1    1.85    0.47
  11  14  -1   15.25    1.70
  11  14  -1   18.76    1.62
  10  14  -1   10.32    1.06
  10  14  -1   10.85    1.21
   9  14  -1   72.30    5.57
   9  14  -1   63.65    5.90
   8  14  -1    0.21    0.26
   8  14  -1    0.47    0.21
   7  14  -1   56.06    4.92
   6  14  -1    4.52    0.70
   5  14  -1    0.81    0.34
  -5 -14   1    0.38    0.21
   4  14  -1    0.16    0.22
  -4 -14   1    0.18    0.17
   3  14  -1    1.92    0.45
  -3 -14   1    1.34    0.29
   2  14  -1    0.63    0.30
  -2 -14   1    1.22    0.27
   1  14  -1   18.55    1.62
   1  14  -1   20.36    1.79
  -1 -14   1   15.71    1.56
  -1 -14   1   16.01    1.26
   0  14  -1    0.27    0.23
   0  14  -1    0.04    0.16
   0 -14   1   -0.08    0.10
   0 -14   1    0.08    0.10
   0 -14   1   -0.09    0.18
   0 -14   1    0.09    0.14
  -1  14  -1  126.07    9.92
   1 -14   1  122.37    8.56
   1 -14   1  117.93    9.87
   1 -14   1  118.39   10.35
   1 -14   1  142.47   11.29
  -2  14  -1    8.10    0.87
   2 -14   1    8.80    0.85
   2 -14   1    7.96    0.84
   2 -14   1    7.25    0.69
   2 -14   1    9.48    1.01
  -3  14  -1   36.21    2.94
   3 -14   1   35.63    2.90
   3 -14   1   32.90    2.99
   4 -14   1    4.56    0.54
   4 -14   1    4.70    0.57
   5 -14   1    4.75    0.55
   5 -14   1    4.82    0.58
   6 -14   1    1.49    0.31
   6 -14   1    1.15    0.24
   7 -14   1    0.80    0.25
   7 -14   1    0.45    0.16
   8 -14   1    0.12    0.11
   8 -14   1    0.16    0.16
   9 -14   1   23.63    1.87
   9 -14   1   18.66    1.73
  10 -14   1    0.37    0.24
  11 -14   1   20.73    1.93
  12 -14   1    0.63    0.30
  13 -14   1   40.40    3.52
  12  13  -1    4.40    0.63
  12  13  -1    3.96    0.59
  11  13  -1    4.28    0.57
  11  13  -1    3.75    0.61
  10  13  -1    8.90    0.87
  10  13  -1    6.91    0.93
   9  13  -1    2.07    0.45
   9  13  -1    1.50    0.32
   8  13  -1   15.69    1.36
   8  13  -1   13.64    1.50
   7  13  -1    6.50    0.66
   7  13  -1    5.76    0.79
   6  13  -1   54.76    4.73
   6  13  -1   56.29    4.40
  -6 -13   1   51.63    4.62
   5  13  -1    0.69    0.28
   5  13  -1    0.58    0.17
  -5 -13   1    0.34    0.19
   4  13  -1   13.52    1.35
  -4 -13   1   12.33    1.23
   3  13  -1    0.12    0.20
  -3 -13   1    0.06    0.13
  -3 -13   1    0.03    0.19
   2  13  -1    5.68    0.73
   2  13  -1    5.78    0.68
  -2 -13   1    5.08    0.75
  -2 -13   1    5.30    0.61
   1  13  -1    0.05    0.14
   1  13  -1    0.11    0.18
  -1 -13   1    0.27    0.15
  -1 -13   1    0.20    0.10
  -1 -13   1    0.17    0.20
   0  13  -1    2.82    0.49
   0  13  -1    2.25    0.39
   0 -13   1    2.87    0.48
   0 -13   1    2.51    0.28
   0 -13   1    2.47    0.36
   0 -13   1    2.65    0.37
  -1  13  -1    2.05    0.44
  -1  13  -1    1.82    0.33
   1 -13   1    1.70    0.23
   1 -13   1    1.81    0.38
   1 -13   1    1.61    0.28
   1 -13   1    1.52    0.29
  -2  13  -1   47.53    4.26
  -2  13  -1   62.42    4.65
   2 -13   1   48.57    4.42
   2 -13   1   49.95    4.24
   2 -13   1   62.59    4.91
   2 -13   1   49.45    3.67
   3 -13   1    3.03    0.40
   3 -13   1    3.08    0.41
   3 -13   1    3.38    0.52
   4 -13   1   36.70    3.40
   4 -13   1   46.51    3.82
   4 -13   1   38.81    3.29
   5 -13   1    0.15    0.19
   5 -13   1   -0.03    0.12
   5 -13   1   -0.01    0.12
   6 -13   1    0.95    0.21
   6 -13   1    0.67    0.22
   7 -13   1    0.96    0.20
   7 -13   1    1.19    0.29
   8 -13   1    0.66    0.25
   8 -13   1    0.89    0.18
   9 -13   1    1.99    0.38
   9 -13   1    1.37    0.21
  10 -13   1    4.16    0.59
  11 -13   1   -0.19    0.12
  12 -13   1   12.53    1.29
  13 -13   1    0.06    0.24
  14 -13   1   19.34    1.89
  13  12  -1    6.99    0.86
  13  12  -1    8.82    0.92
  12  12  -1    2.94    0.51
  12  12  -1    3.24    0.49
  11  12  -1    6.26    0.82
  11  12  -1    7.53    0.78
  10  12  -1    0.32    0.23
  10  12  -1    0.00    0.16
   9  12  -1    0.34    0.22
   9  12  -1    0.81    0.24
   8  12  -1    1.10    0.25
   8  12  -1    1.09    0.32
   7  12  -1   12.46    1.31
   7  12  -1   13.23    1.17
   6  12  -1    1.09    0.33
   6  12  -1    1.87    0.28
  -6 -12   1    1.70    0.31
  -6 -12   1    1.98    0.42
   5  12  -1    2.39    0.33
   5  12  -1    4.51    0.54
  -5 -12   1    2.22    0.37
  -5 -12   1    3.54    0.53
   4  12  -1    1.44    0.34
   4  12  -1    1.72    0.24
  -4 -12   1    1.05    0.26
  -4 -12   1    1.64    0.38
   3  12  -1    9.33    1.01
   3  12  -1    9.43    0.96
   3  12  -1    9.40    0.84
  -3 -12   1   10.10    1.10
  -3 -12   1    9.32    0.93
   2  12  -1    0.48    0.14
   2  12  -1    0.44    0.23
   2  12  -1    0.83    0.24
  -2 -12   1    0.67    0.13
  -2 -12   1    0.43    0.17
  -2 -12   1    0.82    0.27
  -2 -12   1    0.51    0.12
   1  12  -1    6.66    0.84
   1  12  -1    7.60    0.77
  -1 -12   1    7.23    0.59
  -1 -12   1    9.19    0.96
  -1 -12   1    7.03    0.75
   0  12  -1    0.06    0.16
   0  12  -1   -0.07    0.09
   0 -12   1    0.19    0.09
   0 -12   1    0.15    0.11
   0 -12   1    0.09    0.10
   0 -12   1    0.09    0.15
  -1  12  -1    1.30    0.34
  -1  12  -1    1.44    0.27
   1 -12   1    1.63    0.34
   1 -12   1    1.27    0.19
   1 -12   1    1.27    0.24
   1 -12   1    1.30    0.25
  -2  12  -1    0.00    0.08
  -2  12  -1   -0.11    0.13
   2 -12   1    0.01    0.11
   2 -12   1    0.10    0.10
   2 -12   1   -0.03    0.07
   3 -12   1    0.28    0.17
   3 -12   1    0.31    0.13
   3 -12   1    0.29    0.14
   4 -12   1    0.01    0.12
   4 -12   1    0.02    0.10
   4 -12   1   -0.04    0.08
   5 -12   1   21.35    1.85
   5 -12   1   19.56    1.88
   5 -12   1   26.03    2.22
   6 -12   1    0.81    0.19
   6 -12   1    1.50    0.28
   7 -12   1    4.62    0.55
   7 -12   1    5.09    0.70
   7 -12   1    3.82    0.45
   8 -12   1    0.47    0.14
   8 -12   1    0.70    0.24
   9 -12   1    0.84    0.15
   9 -12   1    1.09    0.29
  10 -12   1    0.07    0.16
  11 -12   1    0.42    0.23
  12 -12   1    0.16    0.22
  13 -12   1    8.44    1.00
  14 -12   1    0.16    0.23
  15 -12   1    1.38    0.43
  14  11  -1    1.41    0.37
  14  11  -1    1.40    0.29
  13  11  -1    1.73    0.39
  13  11  -1    1.87    0.36
  12  11  -1    0.92    0.31
  12  11  -1    0.96    0.29
  11  11  -1    0.40    0.22
  11  11  -1    0.22    0.20
  10  11  -1    4.48    0.63
  10  11  -1    5.31    0.60
   9  11  -1    1.95    0.39
   9  11  -1    1.57    0.30
   8  11  -1    0.58    0.19
   8  11  -1    1.00    0.29
   7  11  -1    3.50    0.40
   7  11  -1    2.49    0.45
  -7 -11   1    2.92    0.51
   6  11  -1    1.05    0.29
   6  11  -1    1.28    0.22
  -6 -11   1    1.39    0.36
  -6 -11   1    1.44    0.35
  -6 -11   1    0.76    0.22
   5  11  -1    1.49    0.31
   5  11  -1    1.14    0.28
   5  11  -1    1.39    0.22
  -5 -11   1    1.53    0.36
  -5 -11   1    1.07    0.24
  -5 -11   1    1.20    0.32
   4  11  -1   10.05    1.02
   4  11  -1    9.75    0.96
   4  11  -1    9.44    0.86
  -4 -11   1   11.25    1.14
  -4 -11   1    9.15    0.94
  -4 -11   1    9.21    1.08
   3  11  -1    0.11    0.09
   3  11  -1    0.20    0.15
   3  11  -1    0.11    0.13
  -3 -11   1    0.13    0.07
  -3 -11   1    0.09    0.10
  -3 -11   1    0.11    0.15
   2  11  -1    1.32    0.27
   2  11  -1    1.01    0.17
   2  11  -1    1.04    0.28
  -2 -11   1    1.43    0.24
  -2 -11   1    1.25    0.16
  -2 -11   1    1.09    0.31
   1  11  -1    1.04    0.17
   1  11  -1    1.54    0.26
   1  11  -1    0.94    0.27
  -1 -11   1    1.23    0.16
  -1 -11   1    0.64    0.18
  -1 -11   1    0.93    0.15
  -1 -11   1    1.05    0.31
   0  11  -1    0.60    0.19
   0  11  -1    0.96    0.28
   0  11  -1    1.22    0.17
   0 -11   1    1.06    0.15
   0 -11   1    1.52    0.33
   0 -11   1    0.69    0.14
   0 -11   1    0.60    0.17
   0 -11   1    0.72    0.18
  -1  11  -1    0.44    0.15
  -1  11  -1    0.52    0.22
   1 -11   1    0.61    0.13
   1 -11   1    0.52    0.16
   1 -11   1    0.37    0.13
   1 -11   1    0.45    0.20
  -2  11  -1    1.17    0.23
  -2  11  -1    0.98    0.28
   2 -11   1    1.14    0.22
   2 -11   1    1.26    0.22
   2 -11   1    1.51    0.32
  -3  11  -1   -0.07    0.08
   3 -11   1    0.14    0.10
   3 -11   1    0.21    0.15
   3 -11   1    0.15    0.10
   4 -11   1    1.04    0.28
   4 -11   1    1.11    0.22
   4 -11   1    0.57    0.16
   5 -11   1    0.03    0.07
   5 -11   1    0.05    0.09
   5 -11   1    0.06    0.14
   6 -11   1    1.27    0.21
   6 -11   1    1.72    0.38
   6 -11   1    1.34    0.27
   7 -11   1    0.04    0.11
   7 -11   1    0.16    0.19
   7 -11   1   -0.07    0.07
  -8  11  -1    1.92    0.43
   8 -11   1    1.77    0.32
   8 -11   1    1.13    0.19
   8 -11   1    2.01    0.44
   9 -11   1   -0.06    0.06
   9 -11   1   -0.12    0.11
  10 -11   1   -0.15    0.14
  11 -11   1    0.27    0.19
  12 -11   1    3.70    0.58
  13 -11   1    0.89    0.33
  14 -11   1    0.30    0.25
  15 -11   1    0.26    0.29
  14  10  -1    0.04    0.20
  14  10  -1    0.01    0.14
  13  10  -1    2.13    0.41
  13  10  -1    2.24    0.37
  12  10  -1    0.95    0.29
  12  10  -1    1.36    0.31
  11  10  -1    3.65    0.51
  11  10  -1    3.22    0.47
  10  10  -1    3.48    0.49
  10  10  -1    4.24    0.55
   9  10  -1    1.39    0.31
   9  10  -1    1.43    0.28
   8  10  -1    1.51    0.31
   8  10  -1    0.97    0.24
  -8 -10   1    1.44    0.36
   7  10  -1    0.28    0.15
   7  10  -1    0.45    0.20
  -7 -10   1    0.48    0.24
  -7 -10   1    0.82    0.28
   6  10  -1    0.01    0.11
   6  10  -1    0.30    0.15
   6  10  -1    0.04    0.10
  -6 -10   1    0.15    0.16
  -6 -10   1    0.07    0.15
  -6 -10   1    0.22    0.13
   5  10  -1    1.49    0.21
   5  10  -1    1.09    0.26
   5  10  -1    0.96    0.24
  -5 -10   1    1.16    0.31
  -5 -10   1    0.64    0.26
  -5 -10   1    1.26    0.24
   4  10  -1    1.62    0.22
   4  10  -1    1.87    0.31
   4  10  -1    1.66    0.31
  -4 -10   1    1.72    0.18
  -4 -10   1    2.27    0.39
  -4 -10   1    1.61    0.34
  -4 -10   1    1.56    0.27
   3  10  -1    7.28    0.71
   3  10  -1    8.64    0.81
   3  10  -1    9.13    0.86
  -3 -10   1    8.07    0.79
  -3 -10   1    7.65    0.60
  -3 -10   1    8.66    0.93
   2  10  -1    1.15    0.27
   2  10  -1    1.35    0.17
   2  10  -1    0.93    0.22
   2  10  -1    0.56    0.28
  -2 -10   1    1.10    0.15
  -2 -10   1    1.20    0.21
  -2 -10   1    1.46    0.32
   1  10  -1   10.19    0.94
   1  10  -1   10.72    0.87
   1  10  -1   10.37    1.28
   1  10  -1    9.24    1.01
  -1 -10   1   11.13    1.14
  -1 -10   1    9.83    0.86
  -1 -10   1   10.02    0.76
  -1 -10   1   10.10    0.95
   0  10  -1    1.10    0.21
   0  10  -1    1.21    0.17
   0  10  -1    1.16    0.39
   0  10  -1    0.97    0.26
   0 -10   1    1.13    0.21
   0 -10   1    0.72    0.26
   0 -10   1    1.16    0.16
   0 -10   1    1.35    0.17
   0 -10   1    1.57    0.23
  -1  10  -1    6.11    0.63
  -1  10  -1    6.12    0.94
   1 -10   1    6.51    0.77
   1 -10   1    6.52    0.57
   1 -10   1    6.49    0.64
   1 -10   1    6.56    0.62
  -2  10  -1    1.35    0.26
   2 -10   1    0.76    0.12
   2 -10   1    1.37    0.22
   2 -10   1    1.00    0.18
   2 -10   1    1.99    0.34
  -3  10  -1   15.79    1.72
   3 -10   1   23.45    1.68
   3 -10   1   20.35    1.71
  -4  10  -1    0.30    0.13
   4 -10   1    0.27    0.13
   4 -10   1    0.42    0.19
   4 -10   1    0.43    0.13
   5 -10   1   10.39    1.01
   5 -10   1    7.83    0.77
   5 -10   1    7.81    0.79
   6 -10   1    0.23    0.09
   6 -10   1    0.61    0.25
   6 -10   1    0.21    0.12
   7 -10   1    0.65    0.25
   7 -10   1    0.44    0.16
   7 -10   1    0.30    0.11
  -8  10  -1    1.14    0.34
   8 -10   1    1.75    0.40
   8 -10   1    1.09    0.17
   8 -10   1    0.99    0.25
  -9  10  -1    0.20    0.20
   9 -10   1    0.41    0.08
   9 -10   1    0.67    0.28
   9 -10   1    0.68    0.23
   9 -10   1    0.44    0.09
  10 -10   1    1.60    0.35
  11 -10   1    9.92    1.03
  12 -10   1   -0.08    0.16
  13 -10   1    7.34    0.90
  14 -10   1    0.04    0.19
  15 -10   1    0.55    0.30
  16 -10   1    3.05    0.63
  15   9  -1    0.21    0.22
  14   9  -1    0.67    0.20
  14   9  -1    1.30    0.35
  13   9  -1    3.67    0.48
  13   9  -1    3.91    0.54
  12   9  -1    0.33    0.19
  12   9  -1    0.77    0.25
  11   9  -1   -0.05    0.14
  11   9  -1   -0.07    0.14
  10   9  -1    9.02    0.91
  10   9  -1    8.28    0.85
   9   9  -1    1.33    0.27
   9   9  -1    1.72    0.32
   8   9  -1   10.06    1.08
   8   9  -1   10.32    1.03
   8   9  -1   14.18    1.05
  -8  -9   1    9.93    1.21
  -8  -9   1   10.50    1.27
   7   9  -1    0.26    0.14
   7   9  -1    0.26    0.16
   7   9  -1    0.31    0.15
  -7  -9   1    0.24    0.18
  -7  -9   1    0.16    0.16
   6   9  -1    3.43    0.38
   6   9  -1    3.24    0.45
   6   9  -1    3.65    0.44
  -6  -9   1    3.27    0.52
  -6  -9   1    3.24    0.52
   5   9  -1    7.70    0.79
   5   9  -1    7.07    0.69
   5   9  -1    8.30    0.77
  -5  -9   1    7.29    0.88
  -5  -9   1    7.86    0.76
  -5  -9   1    7.80    0.91
   4   9  -1   13.01    1.09
   4   9  -1   11.48    1.19
   4   9  -1   13.94    1.16
   4   9  -1   12.30    1.46
  -4  -9   1   11.95    0.91
  -4  -9   1   13.97    1.35
  -4  -9   1   13.18    1.39
  -4  -9   1   13.09    1.17
   3   9  -1    0.44    0.15
   3   9  -1    0.44    0.10
   3   9  -1    0.34    0.15
   3   9  -1    0.29    0.18
  -3  -9   1    0.43    0.18
  -3  -9   1    0.40    0.08
  -3  -9   1    0.20    0.10
  -3  -9   1    0.02    0.12
   2   9  -1    0.13    0.07
   2   9  -1    0.19    0.12
   2   9  -1    0.37    0.22
   2   9  -1    0.30    0.13
  -2  -9   1    0.25    0.07
  -2  -9   1    0.27    0.16
  -2  -9   1    0.32    0.12
   1   9  -1    0.72    0.12
   1   9  -1    0.75    0.29
   1   9  -1    0.68    0.19
   1   9  -1    0.55    0.15
  -1  -9   1    0.49    0.14
  -1  -9   1    0.47    0.14
  -1  -9   1    0.55    0.10
  -1  -9   1    0.64    0.22
   0   9  -1    1.01    0.14
   0   9  -1    0.23    0.20
   0   9  -1    0.50    0.15
   0   9  -1    0.54    0.19
   0  -9   1    0.47    0.11
   0  -9   1    1.15    0.13
   0  -9   1    1.10    0.27
   0  -9   1    0.72    0.16
   0  -9   1    0.56    0.14
  -1   9  -1    3.71    0.50
  -1   9  -1    4.32    0.70
  -1   9  -1    4.41    0.45
   1  -9   1    4.68    0.40
   1  -9   1    4.12    0.45
   1  -9   1    4.19    0.44
   1  -9   1    3.95    0.56
   2  -9   1   28.72    2.39
   2  -9   1   25.56    2.02
   2  -9   1   24.91    2.10
   2  -9   1   21.78    1.95
  -3   9  -1    4.86    0.65
   3  -9   1    7.49    0.66
   3  -9   1    6.78    0.57
   3  -9   1    9.47    0.86
   3  -9   1    6.83    0.64
   4  -9   1  225.24   18.19
   4  -9   1  226.99   18.99
   4  -9   1  229.04   18.09
   4  -9   1  249.45   20.64
   5  -9   1    0.42    0.12
   5  -9   1    0.44    0.15
   5  -9   1    0.47    0.09
   5  -9   1    0.54    0.22
   6  -9   1    9.78    0.98
   6  -9   1    7.36    0.71
   6  -9   1    7.65    0.67
   6  -9   1    7.81    0.75
  -7   9  -1    0.10    0.13
   7  -9   1    0.32    0.20
   7  -9   1    0.07    0.06
   7  -9   1    0.10    0.07
   7  -9   1    0.22    0.13
  -8   9  -1    2.07    0.43
   8  -9   1    1.85    0.24
   8  -9   1    2.76    0.49
   8  -9   1    2.11    0.24
   8  -9   1    2.08    0.34
   8  -9   1    1.95    0.22
  -9   9  -1    0.45    0.24
   9  -9   1    0.35    0.17
   9  -9   1    0.79    0.31
 -10   9  -1    3.28    0.57
  10  -9   1    4.14    0.64
  10  -9   1    2.85    0.46
  11  -9   1    0.43    0.21
  12  -9   1   36.62    3.13
  13  -9   1    0.63    0.29
  14  -9   1   19.53    1.87
  15  -9   1    0.04    0.21
  16  -9   1    3.73    0.68
  15   8  -1    1.68    0.39
  14   8  -1    3.96    0.42
  14   8  -1    3.02    0.51
  13   8  -1   25.52    2.25
  13   8  -1   25.81    2.25
  12   8  -1    1.65    0.33
  12   8  -1    1.28    0.27
  11   8  -1    2.92    0.44
  11   8  -1    3.77    0.47
  10   8  -1    2.34    0.37
  10   8  -1    2.55    0.38
   9   8  -1    1.04    0.24
   9   8  -1    0.95    0.24
   9   8  -1    0.86    0.21
  -9  -8   1    0.88    0.30
  -9  -8   1    0.95    0.31
   8   8  -1    0.16    0.12
   8   8  -1    0.29    0.15
   8   8  -1    0.06    0.13
  -8  -8   1    0.12    0.15
  -8  -8   1    0.07    0.16
   7   8  -1    0.72    0.20
   7   8  -1    0.56    0.17
   7   8  -1    0.77    0.21
  -7  -8   1    0.60    0.17
  -7  -8   1    0.48    0.21
  -7  -8   1    0.92    0.27
   6   8  -1    7.99    0.78
   6   8  -1    7.05    0.80
   6   8  -1    7.92    0.74
  -6  -8   1    8.47    0.79
  -6  -8   1    8.46    0.96
  -6  -8   1    8.47    0.93
   5   8  -1  202.40   16.62
   5   8  -1  225.03   16.74
   5   8  -1  211.71   17.48
  -5  -8   1  228.25   17.45
  -5  -8   1  203.61   18.91
  -5  -8   1  204.68   20.12
   4   8  -1    3.34    0.57
   4   8  -1    4.12    0.38
   4   8  -1    3.54    0.43
   4   8  -1    3.65    0.44
  -4  -8   1    3.41    0.29
  -4  -8   1    4.45    0.54
  -4  -8   1    3.43    0.41
  -4  -8   1    3.35    0.50
   3   8  -1    1.66    0.34
   3   8  -1    0.71    0.18
   3   8  -1    0.88    0.19
   3   8  -1    1.10    0.15
  -3  -8   1    0.77    0.22
  -3  -8   1    0.73    0.16
  -3  -8   1    0.75    0.10
  -3  -8   1    0.71    0.22
   2   8  -1    2.08    0.22
   2   8  -1    1.68    0.39
   2   8  -1    1.99    0.39
   2   8  -1    1.93    0.29
   2   8  -1    1.83    0.26
  -2  -8   1    2.21    0.27
  -2  -8   1    1.88    0.18
  -2  -8   1    1.99    0.35
  -2  -8   1    1.51    0.31
   1   8  -1    4.40    0.41
   1   8  -1    3.11    0.43
   1   8  -1    4.02    0.35
   1   8  -1    4.59    0.63
   1   8  -1    2.86    0.55
  -1  -8   1    3.69    0.31
  -1  -8   1    3.86    0.40
  -1  -8   1    4.27    0.53
  -1  -8   1    3.03    0.37
   0   8  -1    0.71    0.27
   0   8  -1    0.80    0.17
   0   8  -1    1.41    0.16
   0   8  -1    1.09    0.22
   0   8  -1    0.92    0.31
   0  -8   1    1.48    0.20
   0  -8   1    1.01    0.18
   0  -8   1    1.31    0.14
   0  -8   1    1.04    0.14
   0  -8   1    1.67    0.31
  -1   8  -1    3.62    0.48
  -1   8  -1    4.50    0.45
  -1   8  -1    3.98    0.65
   1  -8   1    4.64    0.40
   1  -8   1    4.03    0.43
   1  -8   1    4.47    0.45
   1  -8   1    5.33    0.59
  -2   8  -1    0.78    0.17
  -2   8  -1    1.52    0.42
   2  -8   1    1.47    0.19
   2  -8   1    1.20    0.13
   2  -8   1    1.45    0.20
   2  -8   1    1.06    0.26
  -3   8  -1  277.53   22.67
   3  -8   1  269.06   22.49
   3  -8   1  247.82   19.72
   3  -8   1  249.22   20.72
   3  -8   1  230.70   19.85
  -4   8  -1    0.02    0.09
   4  -8   1    0.05    0.06
   4  -8   1   -0.07    0.07
   4  -8   1    0.05    0.04
   4  -8   1    0.04    0.12
  -5   8  -1    1.78    0.30
   5  -8   1    2.64    0.35
   5  -8   1    1.11    0.32
   5  -8   1    1.25    0.20
   5  -8   1    1.50    0.18
   5  -8   1    2.39    0.28
   6  -8   1    0.31    0.09
   6  -8   1    0.57    0.24
   6  -8   1    0.36    0.13
   6  -8   1    0.32    0.09
   6  -8   1    0.21    0.12
  -7   8  -1   97.48    9.25
   7  -8   1  102.39    8.09
   7  -8   1   99.04    8.39
   7  -8   1  101.23    8.08
   7  -8   1  104.10    8.42
   7  -8   1  111.85    9.30
  -8   8  -1    0.17    0.15
   8  -8   1    0.14    0.05
   8  -8   1    0.06    0.15
   8  -8   1    0.15    0.08
   8  -8   1    0.13    0.06
   8  -8   1    0.20    0.12
  -9   8  -1    0.39    0.20
   9  -8   1    0.27    0.11
   9  -8   1    0.34    0.16
   9  -8   1    0.53    0.24
 -10   8  -1    0.08    0.14
  10  -8   1    0.20    0.15
  10  -8   1    0.16    0.19
  10  -8   1    0.03    0.09
  11  -8   1    2.29    0.33
  11  -8   1    3.29    0.46
  12  -8   1    2.91    0.47
  12  -8   1    2.51    0.36
  13  -8   1    0.68    0.27
  14  -8   1   -0.03    0.18
  15  -8   1  139.37   11.17
  16  -8   1    0.23    0.27
  17  -8   1    0.50    0.32
  16   7  -1   11.15    1.19
  15   7  -1    0.84    0.31
  14   7  -1   36.52    3.12
  13   7  -1    6.58    0.67
  13   7  -1    6.35    0.74
  12   7  -1   16.73    1.53
  12   7  -1   16.98    1.53
  11   7  -1    1.42    0.31
  11   7  -1    1.60    0.30
  11   7  -1    1.41    0.27
  10   7  -1    6.70    0.72
  10   7  -1    7.26    0.74
  10   7  -1    6.83    0.71
   9   7  -1    2.29    0.33
   9   7  -1    1.62    0.28
   9   7  -1    2.02    0.32
  -9  -7   1    1.73    0.39
  -9  -7   1    1.98    0.42
   8   7  -1    1.35    0.25
   8   7  -1    1.02    0.23
   8   7  -1    0.76    0.19
  -8  -7   1    1.62    0.33
  -8  -7   1    0.67    0.26
   7   7  -1    1.29    0.26
   7   7  -1    1.23    0.22
   7   7  -1    1.16    0.24
  -7  -7   1    1.23    0.31
  -7  -7   1    1.59    0.33
  -7  -7   1    1.32    0.22
   6   7  -1  175.91   13.51
   6   7  -1  174.90   13.59
   6   7  -1  172.17   14.19
  -6  -7   1  169.05   16.35
  -6  -7   1  177.14   14.16
  -6  -7   1  165.22   15.37
   5   7  -1    9.85    0.90
   5   7  -1    9.16    0.85
   5   7  -1    9.93    0.93
  -5  -7   1    8.93    1.03
  -5  -7   1   10.16    0.90
  -5  -7   1    9.59    1.09
   4   7  -1  117.25   12.48
   4   7  -1  134.08   10.27
   4   7  -1  129.96   10.79
   4   7  -1  135.38   10.32
  -4  -7   1  144.31   10.77
  -4  -7   1  126.21   11.69
  -4  -7   1  127.45   12.43
   3   7  -1    3.44    0.52
   3   7  -1    3.89    0.40
   3   7  -1    3.39    0.41
   3   7  -1    3.68    0.35
   3   7  -1    2.95    0.51
  -3  -7   1    3.22    0.48
  -3  -7   1    3.63    0.49
  -3  -7   1    3.57    0.39
  -3  -7   1    3.47    0.28
   2   7  -1  419.24   32.67
   2   7  -1  405.98   34.39
  -2  -7   1  405.69   37.16
  -2  -7   1  460.97   28.45
  -2  -7   1  411.97   39.58
   1   7  -1    1.18    0.29
   1   7  -1    0.96    0.16
   1   7  -1    0.62    0.17
   1   7  -1    0.69    0.24
   1   7  -1    0.92    0.12
  -1  -7   1    1.07    0.12
  -1  -7   1    0.94    0.15
  -1  -7   1    0.80    0.14
  -1  -7   1    0.67    0.20
   0   7  -1    0.57    0.16
   0   7  -1    0.91    0.15
   0   7  -1    0.88    0.28
   0   7  -1    0.61    0.23
   0   7  -1    0.87    0.11
   0  -7   1    0.66    0.13
   0  -7   1    0.77    0.14
   0  -7   1    0.54    0.20
   0  -7   1    0.54    0.09
   0  -7   1    0.92    0.12
  -1   7  -1   -0.17    0.05
  -1   7  -1    0.04    0.15
   1  -7   1   -0.13    0.08
   1  -7   1   -0.07    0.04
   1  -7   1   -0.17    0.04
   1  -7   1   -0.05    0.06
  -2   7  -1    1.73    0.24
  -2   7  -1    1.53    0.40
   2  -7   1    1.89    0.24
   2  -7   1    2.34    0.25
   2  -7   1    3.61    0.41
   2  -7   1    1.62    0.18
  -3   7  -1    0.10    0.08
  -3   7  -1   -0.03    0.10
   3  -7   1    0.04    0.07
   3  -7   1    0.19    0.12
   3  -7   1    0.20    0.07
   3  -7   1    0.11    0.04
  -4   7  -1    8.07    0.99
   4  -7   1    8.94    0.74
   4  -7   1    9.15    0.98
   4  -7   1    9.82    0.81
   4  -7   1    8.72    0.80
  -5   7  -1    1.79    0.38
   5  -7   1    2.39    0.33
   5  -7   1    2.98    0.44
   5  -7   1    2.33    0.23
   5  -7   1    2.51    0.33
   5  -7   1    2.18    0.25
   5  -7   1    2.02    0.29
   6  -7   1  438.88   35.23
   6  -7   1  424.46   37.01
   6  -7   1  441.45   35.53
   6  -7   1  457.12   37.00
   6  -7   1  460.85   40.11
   6  -7   1  500.01   33.05
  -7   7  -1    0.87    0.26
   7  -7   1    0.86    0.12
   7  -7   1    0.91    0.13
   7  -7   1    0.71    0.19
   7  -7   1    0.96    0.29
   7  -7   1    0.79    0.14
   7  -7   1    0.89    0.16
  -8   7  -1   21.36    2.20
   8  -7   1   20.54    1.83
   8  -7   1   20.53    1.88
   8  -7   1   24.10    1.84
   8  -7   1   23.72    2.25
  -9   7  -1    0.34    0.20
   9  -7   1    0.48    0.13
   9  -7   1    0.49    0.18
   9  -7   1    0.36    0.21
 -10   7  -1    1.14    0.34
  10  -7   1    1.33    0.29
  10  -7   1    1.41    0.23
  10  -7   1    1.38    0.38
 -11   7  -1    3.10    0.57
  11  -7   1    3.30    0.40
  11  -7   1    3.40    0.48
  12  -7   1    3.02    0.38
  12  -7   1    2.52    0.45
  13  -7   1   -0.02    0.12
  13  -7   1    0.02    0.14
  14  -7   1   53.88    4.50
  14  -7   1   56.46    4.60
  15  -7   1    0.92    0.28
  15  -7   1    0.99    0.35
  16  -7   1   11.95    1.30
  17  -7   1    0.16    0.29
  16   6  -1   -0.13    0.19
  15   6  -1    9.50    1.01
  14   6  -1    6.63    0.77
  13   6  -1  105.72    8.24
  13   6  -1   99.70    8.44
  12   6  -1    0.23    0.14
  12   6  -1   -0.04    0.12
  12   6  -1    0.16    0.15
  11   6  -1   40.26    3.43
  11   6  -1   41.20    3.43
  11   6  -1   42.94    3.54
  10   6  -1    7.98    0.83
  10   6  -1    8.65    0.83
  10   6  -1    8.31    0.84
 -10  -6   1    8.63    1.01
 -10  -6   1    8.41    1.05
   9   6  -1    1.59    0.27
   9   6  -1    0.91    0.21
   9   6  -1    0.90    0.21
  -9  -6   1    0.70    0.26
  -9  -6   1    0.54    0.24
   8   6  -1    0.73    0.19
   8   6  -1    0.66    0.17
   8   6  -1    0.91    0.21
  -8  -6   1    0.82    0.26
  -8  -6   1    0.58    0.23
   7   6  -1   12.17    1.11
   7   6  -1   13.57    1.15
   7   6  -1   12.16    1.08
  -7  -6   1   12.21    1.29
  -7  -6   1   11.57    1.11
  -7  -6   1   12.32    1.35
   6   6  -1    2.21    0.26
   6   6  -1    1.63    0.28
   6   6  -1    1.83    0.27
  -6  -6   1    1.87    0.25
  -6  -6   1    1.98    0.35
  -6  -6   1    1.49    0.32
   5   6  -1   60.37    5.66
   5   6  -1   62.34    4.94
   5   6  -1   63.42    5.17
   5   6  -1   63.14    4.94
  -5  -6   1   55.45    5.62
  -5  -6   1   63.50    5.15
  -5  -6   1   65.35    5.99
   4   6  -1    0.08    0.11
   4   6  -1    0.02    0.11
   4   6  -1    0.06    0.08
   4   6  -1   -0.01    0.06
   4   6  -1    0.03    0.08
  -4  -6   1   -0.02    0.08
  -4  -6   1   -0.05    0.09
  -4  -6   1    0.02    0.06
   3   6  -1  204.49   19.75
   3   6  -1  234.93   17.34
   3   6  -1  242.10   17.47
   3   6  -1  197.53   21.03
   3   6  -1  228.49   18.23
  -3  -6   1  221.52   15.05
  -3  -6   1  208.83   19.72
  -3  -6   1  208.67   20.99
  -3  -6   1  253.53   18.22
   2   6  -1   25.76    2.21
   2   6  -1   22.70    2.45
   2   6  -1   25.66    2.61
   2   6  -1   27.63    2.10
   2   6  -1   25.70    2.08
  -2  -6   1   27.53    2.19
  -2  -6   1   25.23    2.43
  -2  -6   1   25.12    1.78
  -2  -6   1   26.07    2.57
   1   6  -1  193.33   20.33
   1   6  -1  219.02   16.73
   1   6  -1  225.09   17.63
   1   6  -1  187.78   19.09
   1   6  -1  248.97   16.87
  -1  -6   1  247.71   14.56
  -1  -6   1  189.82   16.71
  -1  -6   1  205.15   19.06
   0   6  -1    5.21    0.69
   0   6  -1    5.87    0.53
   0   6  -1    5.36    0.71
   0   6  -1    6.20    0.49
   0  -6   1    5.56    0.66
   0  -6   1    5.72    0.52
   0  -6   1    6.07    0.55
   1  -6   1   47.86    4.08
   1  -6   1   51.36    4.07
   1  -6   1   52.75    4.71
   1  -6   1   55.51    4.28
  -2   6  -1    0.54    0.16
  -2   6  -1    0.52    0.27
   2  -6   1    0.92    0.12
   2  -6   1    1.32    0.18
   2  -6   1    1.46    0.17
   2  -6   1    1.21    0.26
  -3   6  -1    2.13    0.43
   3  -6   1    3.38    0.33
   3  -6   1    2.99    0.43
   3  -6   1    3.33    0.32
   3  -6   1    3.24    0.28
  -4   6  -1    0.01    0.09
   4  -6   1    0.32    0.10
   4  -6   1    0.11    0.11
   4  -6   1    0.19    0.05
   4  -6   1    0.12    0.06
  -5   6  -1    7.74    0.89
   5  -6   1    8.17    0.73
   5  -6   1    8.73    0.77
   5  -6   1    9.02    0.81
   5  -6   1    7.62    0.75
   5  -6   1    8.56    0.70
   5  -6   1    8.40    0.92
  -6   6  -1    0.48    0.18
  -6   6  -1    0.40    0.18
   6  -6   1    0.36    0.13
   6  -6   1    0.25    0.16
   6  -6   1    0.48    0.08
   6  -6   1    0.57    0.11
   6  -6   1    0.55    0.10
   6  -6   1    0.58    0.10
  -7   6  -1  236.30   22.40
   7  -6   1  258.34   18.43
   7  -6   1  248.36   19.82
   7  -6   1  246.55   22.42
   7  -6   1  259.36   20.60
   7  -6   1  268.35   20.60
   7  -6   1  247.63   19.68
  -8   6  -1    0.24    0.15
   8  -6   1    0.24    0.10
   8  -6   1    0.23    0.13
   8  -6   1    0.09    0.08
   8  -6   1    0.30    0.17
  -9   6  -1   84.93    7.89
   9  -6   1   87.67    6.91
   9  -6   1   88.53    7.92
   9  -6   1   86.38    6.91
 -10   6  -1    0.41    0.22
  10  -6   1    0.53    0.15
  10  -6   1    0.61    0.20
 -11   6  -1    2.51    0.47
  11  -6   1    2.07    0.38
  11  -6   1    2.38    0.32
  12  -6   1    0.28    0.14
  12  -6   1    0.19    0.16
  13  -6   1    1.30    0.33
  13  -6   1    0.69    0.22
  14  -6   1    5.05    0.68
  14  -6   1    4.62    0.57
  15  -6   1   11.98    1.21
  15  -6   1   10.48    1.09
  16  -6   1    0.35    0.26
  16  -6   1    0.59    0.25
  17  -6   1   63.93    5.15
  17  -6   1   58.23    5.02
  16   5  -1    3.90    0.59
  15   5  -1    3.95    0.57
  14   5  -1   25.29    2.17
  14   5  -1   23.56    2.15
  13   5  -1    2.03    0.25
  13   5  -1    1.68    0.36
  13   5  -1    1.97    0.37
  12   5  -1    3.75    0.51
  12   5  -1    4.75    0.57
  12   5  -1    4.08    0.46
  11   5  -1    4.26    0.55
  11   5  -1    5.34    0.54
  11   5  -1    4.95    0.59
  10   5  -1  133.66   10.62
  10   5  -1  137.02   11.10
  10   5  -1  130.04   10.68
 -10  -5   1  133.52   12.10
 -10  -5   1  138.93   12.90
   9   5  -1    0.17    0.11
   9   5  -1    0.03    0.10
   9   5  -1    0.01    0.10
  -9  -5   1    0.09    0.14
  -9  -5   1    0.07    0.13
   8   5  -1    8.00    0.79
   8   5  -1    7.98    0.81
   8   5  -1    8.87    0.83
   8   5  -1    9.64    0.72
  -8  -5   1    8.45    1.01
  -8  -5   1    7.28    0.93
   7   5  -1    2.91    0.36
   7   5  -1    3.01    0.38
   7   5  -1    3.64    0.31
   7   5  -1    2.66    0.33
  -7  -5   1    2.65    0.45
  -7  -5   1    3.02    0.45
  -7  -5   1    2.58    0.33
   6   5  -1    1.64    0.25
   6   5  -1    2.18    0.22
   6   5  -1    1.76    0.27
   6   5  -1    1.70    0.23
  -6  -5   1    1.60    0.32
  -6  -5   1    1.52    0.31
  -6  -5   1    1.94    0.24
   5   5  -1    3.64    0.39
   5   5  -1    3.15    0.39
   5   5  -1    3.64    0.36
   5   5  -1    4.47    0.50
  -5  -5   1    3.64    0.37
  -5  -5   1    2.80    0.44
  -5  -5   1    3.09    0.47
   4   5  -1   14.51    1.30
   4   5  -1   15.05    1.23
   4   5  -1   15.40    1.27
   4   5  -1   13.41    1.46
  -4  -5   1   15.20    1.46
  -4  -5   1   14.10    1.53
  -4  -5   1   15.72    1.29
   3   5  -1    2.70    0.44
   3   5  -1    3.43    0.31
   3   5  -1    4.06    0.36
   3   5  -1    2.94    0.43
   3   5  -1    3.65    0.36
  -3  -5   1    3.88    0.44
  -3  -5   1    2.99    0.25
  -3  -5   1    3.25    0.33
  -3  -5   1    2.35    0.39
   2   5  -1  106.09   11.00
   2   5  -1  134.29    9.71
   2   5  -1  107.03   11.71
   2   5  -1  126.43   10.15
   2   5  -1  135.44    9.65
  -2  -5   1  138.95   10.14
  -2  -5   1  116.99   10.99
  -2  -5   1  119.48   11.69
  -2  -5   1  124.49    8.37
   1   5  -1    0.38    0.15
   1   5  -1    0.29    0.13
   1   5  -1    0.43    0.07
   1   5  -1    0.29    0.09
   1   5  -1    0.35    0.09
  -1  -5   1    0.47    0.14
  -1  -5   1    0.38    0.09
  -1  -5   1    0.34    0.06
  -1  -5   1    0.40    0.14
   0   5  -1    6.25    0.46
   0   5  -1    5.87    0.67
   0   5  -1    5.10    0.52
   0   5  -1    5.30    0.48
   0   5  -1    4.75    0.62
   0  -5   1    4.64    0.59
   0  -5   1    5.78    0.51
   0  -5   1    5.05    0.48
  -1   5  -1    0.16    0.07
  -1   5  -1    0.23    0.13
   1  -5   1    0.56    0.09
   1  -5   1    0.54    0.09
   1  -5   1    0.44    0.15
   1  -5   1    0.40    0.06
   2  -5   1   15.71    1.28
   2  -5   1   16.21    1.52
   2  -5   1   14.84    1.25
   2  -5   1   16.55    1.33
  -3   5  -1    0.07    0.08
   3  -5   1    0.06    0.08
   3  -5   1    0.06    0.03
   3  -5   1    0.06    0.05
   3  -5   1    0.04    0.03
  -4   5  -1    2.12    0.32
   4  -5   1    2.23    0.26
   4  -5   1    1.88    0.21
   4  -5   1    1.80    0.24
   4  -5   1    1.71    0.31
   4  -5   1    2.15    0.20
   4  -5   1    2.35    0.26
  -5   5  -1    1.68    0.29
  -5   5  -1    1.04    0.27
   5  -5   1    2.27    0.21
   5  -5   1    1.75    0.19
   5  -5   1    2.06    0.20
   5  -5   1    1.60    0.26
   5  -5   1    1.94    0.24
   5  -5   1    1.58    0.30
  -6   5  -1   26.93    2.50
  -6   5  -1   24.09    2.51
   6  -5   1   27.43    2.01
   6  -5   1   28.82    2.20
   6  -5   1   25.23    2.18
   6  -5   1   27.02    2.20
   6  -5   1   27.17    2.15
   6  -5   1   23.64    2.52
   6  -5   1   26.99    2.17
  -7   5  -1    0.19    0.12
   7  -5   1    0.05    0.06
   7  -5   1    0.02    0.07
   7  -5   1    0.02    0.05
   7  -5   1    0.02    0.09
  -8   5  -1   27.39    2.71
   8  -5   1   30.41    2.18
   8  -5   1   29.37    2.37
   8  -5   1   26.83    2.73
   8  -5   1   27.96    2.32
  -9   5  -1    0.29    0.17
   9  -5   1    0.08    0.09
   9  -5   1    0.34    0.12
   9  -5   1    0.07    0.10
 -10   5  -1   84.15    8.18
  10  -5   1   93.67    7.19
  10  -5   1   92.33    7.19
 -11   5  -1    0.28    0.19
  11  -5   1    0.19    0.13
  11  -5   1    0.44    0.18
  12  -5   1    0.12    0.13
  12  -5   1    0.28    0.15
  13  -5   1    2.91    0.40
  13  -5   1    2.37    0.44
  14  -5   1    1.26    0.34
  14  -5   1    1.12    0.27
  15  -5   1    0.56    0.27
  15  -5   1    0.21    0.19
  16  -5   1    0.09    0.20
  16  -5   1    0.14    0.19
  17  -5   1    2.35    0.46
  17  -5   1    2.82    0.57
  17   4  -1    4.22    0.64
  16   4  -1    3.73    0.57
  15   4  -1    0.45    0.25
  15   4  -1    0.52    0.24
  14   4  -1    1.15    0.30
  14   4  -1    1.12    0.32
  13   4  -1   -0.11    0.13
  13   4  -1   -0.01    0.14
  12   4  -1    1.39    0.21
  12   4  -1    1.31    0.29
  12   4  -1    1.56    0.33
  11   4  -1   69.64    5.52
  11   4  -1   69.56    5.68
  11   4  -1   66.57    5.49
 -11  -4   1   66.92    5.35
  10   4  -1    4.90    0.50
  10   4  -1    4.11    0.51
  10   4  -1    4.26    0.53
 -10  -4   1    5.23    0.67
 -10  -4   1    4.46    0.49
   9   4  -1    0.06    0.10
   9   4  -1    0.07    0.11
   9   4  -1    0.29    0.12
  -9  -4   1    0.30    0.17
   8   4  -1    3.77    0.44
   8   4  -1    3.84    0.47
   8   4  -1    3.76    0.44
   8   4  -1    4.52    0.36
  -8  -4   1    3.42    0.54
  -8  -4   1    4.70    0.61
  -8  -4   1    4.12    0.43
   7   4  -1    0.94    0.19
   7   4  -1    1.34    0.21
   7   4  -1    1.55    0.16
   7   4  -1    1.22    0.23
  -7  -4   1    1.12    0.28
  -7  -4   1    1.75    0.21
  -7  -4   1    0.89    0.25
   6   4  -1    0.97    0.13
   6   4  -1    0.78    0.15
   6   4  -1    0.90    0.19
   6   4  -1    1.07    0.24
   6   4  -1    1.17    0.17
  -6  -4   1    0.84    0.15
  -6  -4   1    0.72    0.22
  -6  -4   1    0.74    0.21
   5   4  -1    1.68    0.20
   5   4  -1    1.57    0.22
   5   4  -1    1.20    0.25
   5   4  -1    1.39    0.18
  -5  -4   1    1.16    0.24
  -5  -4   1    1.15    0.17
  -5  -4   1    1.14    0.25
   4   4  -1    3.29    0.33
   4   4  -1    4.24    0.38
   4   4  -1    3.64    0.44
   4   4  -1    3.48    0.37
  -4  -4   1    3.47    0.35
  -4  -4   1    3.24    0.42
  -4  -4   1    3.07    0.43
   3   4  -1    3.38    0.33
   3   4  -1    3.62    0.46
   3   4  -1    3.93    0.45
   3   4  -1    3.66    0.36
   3   4  -1    3.72    0.36
  -3  -4   1    3.53    0.35
  -3  -4   1    3.27    0.42
  -3  -4   1    3.21    0.44
   2   4  -1    8.56    0.70
   2   4  -1    7.64    0.82
   2   4  -1    7.69    0.87
   2   4  -1    8.00    0.67
   2   4  -1    7.93    0.72
  -2  -4   1    8.91    0.71
  -2  -4   1    7.70    0.57
  -2  -4   1    7.95    0.82
  -2  -4   1    7.81    0.85
   1   4  -1    8.00    0.92
   1   4  -1    7.86    0.88
   1   4  -1    9.20    0.78
   1   4  -1    9.02    0.71
   1   4  -1    8.85    0.73
  -1  -4   1    9.67    0.76
  -1  -4   1    8.66    0.91
  -1  -4   1    8.51    0.61
  -1  -4   1    7.78    0.86
   0   4  -1    1.02    0.15
   0   4  -1    1.22    0.22
   0   4  -1    0.90    0.21
   0   4  -1    1.25    0.11
   0   4  -1    1.00    0.13
   0  -4   1    1.36    0.12
   0  -4   1    1.20    0.14
   0  -4   1    1.02    0.13
   1  -4   1   71.69    6.15
   1  -4   1   76.58    5.36
   1  -4   1   58.69    5.38
  -2   4  -1    0.01    0.05
   2  -4   1    0.06    0.02
   2  -4   1    0.02    0.03
   2  -4   1    0.05    0.04
   2  -4   1    0.02    0.05
  -3   4  -1    1.08    0.24
   3  -4   1    1.56    0.17
   3  -4   1    2.41    0.31
   3  -4   1    1.30    0.18
   3  -4   1    1.54    0.15
  -4   4  -1    0.56    0.15
   4  -4   1    0.66    0.08
   4  -4   1    0.64    0.09
   4  -4   1    0.54    0.08
   4  -4   1    0.82    0.15
   4  -4   1    0.56    0.16
   4  -4   1    0.63    0.12
  -5   4  -1    1.78    0.28
  -5   4  -1    1.41    0.27
   5  -4   1    1.65    0.22
   5  -4   1    1.52    0.17
   5  -4   1    1.92    0.17
   5  -4   1    1.54    0.28
   5  -4   1    1.69    0.18
   5  -4   1    1.47    0.22
   5  -4   1    1.76    0.16
  -6   4  -1    0.04    0.07
  -6   4  -1    0.01    0.06
   6  -4   1    0.01    0.05
   6  -4   1    0.06    0.07
   6  -4   1   -0.01    0.05
   6  -4   1    0.01    0.07
   6  -4   1    0.04    0.04
  -7   4  -1    1.95    0.34
  -7   4  -1    2.17    0.34
  -7   4  -1    1.73    0.25
   7  -4   1    1.69    0.22
   7  -4   1    2.35    0.29
   7  -4   1    2.63    0.39
   7  -4   1    2.63    0.26
  -8   4  -1    0.92    0.18
  -8   4  -1    0.98    0.25
   8  -4   1    0.85    0.19
   8  -4   1    1.03    0.16
   8  -4   1    1.01    0.17
  -9   4  -1   20.57    1.95
  -9   4  -1   17.20    1.60
   9  -4   1   22.37    1.55
   9  -4   1   19.50    1.64
   9  -4   1   18.29    1.67
 -10   4  -1    1.25    0.23
 -10   4  -1    1.05    0.29
  10  -4   1    1.18    0.25
  10  -4   1    0.94    0.19
 -11   4  -1    0.25    0.18
 -11   4  -1    0.40    0.15
  11  -4   1    0.27    0.15
  11  -4   1    0.37    0.15
 -12   4  -1    0.16    0.12
 -12   4  -1    0.04    0.14
  12  -4   1    0.23    0.16
  12  -4   1    0.11    0.13
  13  -4   1    3.41    0.45
  13  -4   1    3.42    0.51
  14  -4   1    0.02    0.15
  14  -4   1    0.09    0.17
  15  -4   1    1.77    0.36
  15  -4   1    1.99    0.44
  16  -4   1    1.98    0.49
  16  -4   1    3.04    0.46
  17  -4   1    1.12    0.33
  17  -4   1    0.55    0.30
  18  -4   1    2.35    0.55
  18  -4   1    2.33    0.48
  17   3  -1    1.66    0.42
  16   3  -1    1.15    0.35
  16   3  -1    2.05    0.44
  15   3  -1    1.94    0.39
  15   3  -1    1.43    0.38
  14   3  -1    5.53    0.68
  14   3  -1    6.16    0.73
  13   3  -1    1.80    0.34
  13   3  -1    1.79    0.37
  12   3  -1    1.06    0.25
  12   3  -1    1.09    0.16
  12   3  -1    0.84    0.26
 -12  -3   1    0.93    0.23
  11   3  -1    5.31    0.57
  11   3  -1    5.46    0.52
  11   3  -1    5.17    0.60
 -11  -3   1    5.03    0.71
 -11  -3   1    4.10    0.52
  10   3  -1    3.21    0.36
  10   3  -1    2.96    0.41
 -10  -3   1    2.74    0.48
 -10  -3   1    2.68    0.36
   9   3  -1    0.09    0.10
   9   3  -1   -0.09    0.10
   9   3  -1    0.07    0.08
  -9  -3   1    0.10    0.09
  -9  -3   1    0.00    0.11
   8   3  -1   27.84    2.15
   8   3  -1   26.39    2.36
   8   3  -1   28.21    2.29
   8   3  -1   27.15    2.31
   8   3  -1   32.44    2.34
  -8  -3   1   24.78    2.62
  -8  -3   1   25.29    2.10
  -8  -3   1   28.39    2.35
   7   3  -1    0.50    0.16
   7   3  -1    0.82    0.10
   7   3  -1    0.57    0.14
   7   3  -1    0.38    0.13
  -7  -3   1    0.82    0.22
  -7  -3   1    0.82    0.14
   6   3  -1    0.78    0.17
   6   3  -1    0.61    0.13
   6   3  -1    0.84    0.10
   6   3  -1    0.53    0.12
   6   3  -1    0.55    0.17
  -6  -3   1    0.47    0.11
  -6  -3   1    0.44    0.16
   5   3  -1    0.00    0.04
   5   3  -1    0.16    0.10
   5   3  -1   -0.05    0.05
   5   3  -1   -0.05    0.05
   5   3  -1    0.12    0.10
  -5  -3   1   -0.04    0.08
  -5  -3   1    0.05    0.06
  -5  -3   1    0.03    0.08
   4   3  -1    0.74    0.12
   4   3  -1    0.66    0.14
   4   3  -1    0.61    0.15
   4   3  -1    0.48    0.10
  -4  -3   1    0.48    0.15
  -4  -3   1    0.51    0.10
  -4  -3   1    0.92    0.18
   3   3  -1    0.47    0.10
   3   3  -1    0.30    0.07
   3   3  -1    0.28    0.11
   3   3  -1    0.38    0.08
  -3  -3   1    0.20    0.09
  -3  -3   1    0.38    0.12
  -3  -3   1    0.27    0.07
   2   3  -1    1.07    0.14
   2   3  -1    0.94    0.19
   2   3  -1    0.80    0.12
   2   3  -1    1.01    0.19
   2   3  -1    1.15    0.14
  -2  -3   1    0.86    0.18
  -2  -3   1    0.96    0.18
  -2  -3   1    1.12    0.13
  -2  -3   1    1.03    0.09
   1   3  -1    1.27    0.29
   1   3  -1    1.07    0.28
   1   3  -1    1.16    0.19
   1   3  -1    1.46    0.22
   1   3  -1    1.04    0.22
  -1  -3   1    1.26    0.27
  -1  -3   1    1.20    0.17
  -1  -3   1    1.34    0.28
  -1  -3   1    1.38    0.22
   0   3  -1    2.53    0.31
   0   3  -1    2.17    0.23
   0   3  -1    2.25    0.21
   0   3  -1    2.97    0.33
   0  -3   1    2.55    0.19
   0  -3   1    2.44    0.24
   0  -3   1    1.91    0.29
   0  -3   1    2.37    0.23
  -1   3  -1    0.08    0.07
   1  -3   1    0.05    0.03
   1  -3   1    0.09    0.06
   1  -3   1    0.05    0.03
  -2   3  -1    0.75    0.15
   2  -3   1    0.29    0.07
   2  -3   1    0.28    0.05
   2  -3   1    0.38    0.04
   2  -3   1    0.15    0.08
  -3   3  -1    0.64    0.16
   3  -3   1    0.79    0.10
   3  -3   1    0.74    0.10
   3  -3   1    0.57    0.13
   3  -3   1    0.83    0.13
   3  -3   1    0.62    0.17
  -4   3  -1    0.40    0.14
  -4   3  -1    0.54    0.16
   4  -3   1    0.47    0.12
   4  -3   1    0.44    0.09
   4  -3   1    0.59    0.17
   4  -3   1    0.81    0.13
   4  -3   1    0.66    0.08
   4  -3   1    0.51    0.07
  -5   3  -1    0.89    0.19
  -5   3  -1    0.87    0.19
  -5   3  -1    0.98    0.15
   5  -3   1    0.98    0.13
   5  -3   1    1.35    0.18
   5  -3   1    0.85    0.15
   5  -3   1    0.67    0.19
   5  -3   1    1.08    0.12
  -6   3  -1    0.34    0.13
  -6   3  -1    0.30    0.09
  -6   3  -1    0.31    0.12
   6  -3   1    0.25    0.07
   6  -3   1    0.44    0.11
   6  -3   1    0.34    0.13
   6  -3   1    0.15    0.08
   6  -3   1    0.36    0.09
  -7   3  -1    0.29    0.14
  -7   3  -1    0.67    0.14
  -7   3  -1    0.72    0.20
   7  -3   1    0.58    0.11
   7  -3   1    0.48    0.14
   7  -3   1    0.48    0.13
   7  -3   1    0.62    0.12
   7  -3   1    0.44    0.16
  -8   3  -1    0.60    0.20
  -8   3  -1    0.67    0.15
   8  -3   1    0.54    0.16
   8  -3   1    0.61    0.13
   8  -3   1    0.44    0.12
  -9   3  -1    1.11    0.20
  -9   3  -1    1.16    0.28
   9  -3   1    1.42    0.20
   9  -3   1    1.02    0.22
   9  -3   1    1.34    0.21
 -10   3  -1    2.01    0.29
 -10   3  -1    1.83    0.37
  10  -3   1    1.87    0.31
  10  -3   1    1.84    0.26
 -11   3  -1    0.27    0.19
 -11   3  -1    0.48    0.17
  11  -3   1    0.52    0.19
  11  -3   1    0.58    0.17
 -12   3  -1    2.14    0.43
 -12   3  -1    2.84    0.35
  12  -3   1    1.53    0.28
  12  -3   1    1.30    0.31
  13  -3   1    2.15    0.34
  13  -3   1    1.87    0.38
  14  -3   1    1.29    0.29
  14  -3   1    1.40    0.35
  15  -3   1    0.23    0.20
  15  -3   1   -0.03    0.15
  16  -3   1    0.07    0.17
  16  -3   1    1.11    0.36
  17  -3   1    0.71    0.34
  17  -3   1    0.98    0.33
  18  -3   1    0.68    0.34
  18  -3   1    0.59    0.29
  17   2  -1    1.33    0.39
  17   2  -1    2.48    0.51
  16   2  -1    0.85    0.31
  16   2  -1    1.24    0.36
  15   2  -1    0.87    0.31
  15   2  -1    1.42    0.34
  14   2  -1   -0.03    0.14
  14   2  -1    0.43    0.22
  13   2  -1    1.46    0.34
  13   2  -1    0.97    0.27
  12   2  -1    2.49    0.37
  12   2  -1    1.69    0.37
  12   2  -1    2.32    0.23
 -12  -2   1    2.57    0.36
  11   2  -1    0.81    0.14
  11   2  -1    0.56    0.19
  11   2  -1    0.58    0.21
 -11  -2   1    0.53    0.24
 -11  -2   1    1.08    0.22
  10   2  -1    0.21    0.13
  10   2  -1    0.30    0.10
  10   2  -1    0.39    0.18
 -10  -2   1    0.25    0.12
 -10  -2   1    0.15    0.16
   9   2  -1    0.29    0.11
   9   2  -1    0.21    0.12
   9   2  -1    0.15    0.13
   9   2  -1    0.45    0.10
  -9  -2   1    0.36    0.13
  -9  -2   1    0.13    0.14
   8   2  -1    2.99    0.36
   8   2  -1    2.48    0.26
   8   2  -1    2.36    0.29
   8   2  -1    2.45    0.31
  -8  -2   1    2.10    0.29
  -8  -2   1    2.50    0.39
  -8  -2   1    2.10    0.25
   7   2  -1    0.95    0.10
   7   2  -1    0.57    0.13
   7   2  -1    0.71    0.15
   7   2  -1    0.63    0.19
   7   2  -1    0.50    0.15
  -7  -2   1    0.70    0.20
  -7  -2   1    0.72    0.13
   6   2  -1    0.65    0.18
   6   2  -1    0.56    0.16
   6   2  -1    0.84    0.10
   6   2  -1    0.70    0.13
   6   2  -1    0.56    0.13
  -6  -2   1    0.69    0.19
   5   2  -1    4.86    0.37
   5   2  -1    3.93    0.48
   5   2  -1    3.65    0.40
   5   2  -1    3.80    0.41
   5   2  -1    3.90    0.43
   4   2  -1    2.19    0.33
   4   2  -1    2.31    0.28
   4   2  -1    2.25    0.27
   4   2  -1    2.41    0.30
  -4  -2   1    2.22    0.33
   3   2  -1    1.17    0.12
   3   2  -1    0.56    0.13
   3   2  -1    0.65    0.10
   3   2  -1    0.54    0.12
  -3  -2   1    0.60    0.14
  -3  -2   1    0.83    0.16
   2   2  -1    0.00    0.03
   2   2  -1    0.03    0.03
   2   2  -1    0.01    0.04
   2   2  -1    0.02    0.03
   2   2  -1   -0.04    0.03
  -2  -2   1   -0.03    0.03
  -2  -2   1   -0.01    0.04
   1   2  -1    6.00    0.50
   1   2  -1    5.96    0.60
   1   2  -1    6.13    0.49
   1   2  -1    6.58    0.53
   1   2  -1    5.98    0.63
  -1  -2   1    5.25    0.59
  -1  -2   1    5.64    0.62
  -1  -2   1    6.13    0.42
   0   2  -1   -0.88    0.04
   0   2  -1   -0.90    0.03
   0   2  -1   -0.90    0.02
   0   2  -1   -0.86    0.02
   0  -2   1   -0.86    0.04
   0  -2   1   -0.91    0.02
   0  -2   1   -0.91    0.01
   0  -2   1   -0.92    0.03
   0  -2   1   -0.91    0.02
  -1   2  -1    1.91    0.27
   1  -2   1    2.31    0.20
   1  -2   1    2.37    0.21
   1  -2   1    1.91    0.26
  -2   2  -1    0.01    0.04
   2  -2   1    0.04    0.02
   2  -2   1    0.01    0.02
   2  -2   1    0.09    0.06
   2  -2   1    0.03    0.03
  -3   2  -1    7.04    0.68
  -3   2  -1    8.75    0.81
   3  -2   1    9.19    0.68
   3  -2   1    8.50    0.82
   3  -2   1    8.18    0.68
  -4   2  -1    0.12    0.07
  -4   2  -1    0.03    0.04
  -4   2  -1    0.12    0.07
   4  -2   1    0.04    0.04
   4  -2   1    0.06    0.06
   4  -2   1    0.13    0.04
   4  -2   1    0.14    0.05
   4  -2   1    0.07    0.05
  -5   2  -1    3.92    0.44
  -5   2  -1    3.59    0.44
   5  -2   1    3.96    0.45
   5  -2   1    3.96    0.38
   5  -2   1    3.55    0.36
   5  -2   1    3.79    0.32
   5  -2   1    4.12    0.36
   5  -2   1    3.65    0.44
  -6   2  -1    0.42    0.12
  -6   2  -1    0.38    0.15
  -6   2  -1    0.45    0.15
   6  -2   1    0.31    0.11
   6  -2   1    0.72    0.11
   6  -2   1    0.35    0.14
   6  -2   1    0.55    0.13
   6  -2   1    0.31    0.10
  -7   2  -1    3.34    0.35
  -7   2  -1    2.89    0.43
  -7   2  -1    2.95    0.42
   7  -2   1    3.75    0.36
   7  -2   1    2.88    0.43
   7  -2   1    4.39    0.38
   7  -2   1    3.57    0.32
  -8   2  -1    0.08    0.10
  -8   2  -1    0.16    0.09
   8  -2   1    0.13    0.07
   8  -2   1    0.14    0.10
   8  -2   1    0.20    0.09
  -9   2  -1   11.72    1.26
  -9   2  -1   12.67    1.06
   9  -2   1   11.55    1.09
   9  -2   1   13.04    1.00
   9  -2   1   11.83    1.07
 -10   2  -1    0.08    0.12
 -10   2  -1   -0.02    0.07
  10  -2   1    0.04    0.07
  10  -2   1   -0.07    0.07
  10  -2   1    0.19    0.12
 -11   2  -1    0.49    0.16
 -11   2  -1    0.83    0.27
  11  -2   1    0.25    0.15
  11  -2   1    0.57    0.17
 -12   2  -1    1.43    0.26
 -12   2  -1    1.21    0.33
  12  -2   1    0.95    0.22
  12  -2   1    0.80    0.25
  13  -2   1    0.24    0.15
  13  -2   1    0.25    0.16
  14  -2   1    1.06    0.31
  14  -2   1    1.53    0.31
  15  -2   1    1.94    0.42
  15  -2   1    2.37    0.40
  16  -2   1    0.74    0.32
  16  -2   1    0.53    0.23
  17  -2   1    5.02    0.71
  17  -2   1    4.19    0.62
  18  -2   1    0.08    0.26
  18  -2   1    0.22    0.22
  17   1  -1    1.36    0.39
  17   1  -1    1.67    0.46
  16   1  -1    1.52    0.38
  16   1  -1    1.62    0.42
  15   1  -1    0.30    0.24
  15   1  -1    0.16    0.18
  14   1  -1    1.43    0.35
  14   1  -1    0.60    0.25
  13   1  -1    2.54    0.43
  13   1  -1    1.51    0.33
  12   1  -1    4.86    0.64
  12   1  -1    4.92    0.60
 -12  -1   1    6.03    0.59
  11   1  -1    0.16    0.07
  11   1  -1    0.20    0.07
  11   1  -1    0.24    0.14
  11   1  -1    0.32    0.17
 -11  -1   1    0.33    0.18
 -11  -1   1    0.21    0.12
  10   1  -1    0.63    0.20
  10   1  -1    0.81    0.14
  10   1  -1    0.58    0.19
  10   1  -1    0.81    0.13
 -10  -1   1    0.91    0.27
 -10  -1   1    0.97    0.20
   9   1  -1    1.96    0.22
   9   1  -1    1.65    0.23
   9   1  -1    1.62    0.30
   9   1  -1    1.95    0.28
  -9  -1   1    1.88    0.27
  -9  -1   1    1.74    0.34
   8   1  -1   13.56    1.08
   8   1  -1   12.65    1.10
   8   1  -1   12.11    1.10
   8   1  -1   10.72    1.10
  -8  -1   1   13.17    1.07
  -8  -1   1   11.73    1.27
   7   1  -1    0.85    0.19
   7   1  -1    1.09    0.16
   7   1  -1    0.92    0.17
   7   1  -1    0.82    0.21
   7   1  -1    1.03    0.14
  -7  -1   1    0.82    0.21
  -7  -1   1    1.17    0.18
  -7  -1   1    1.02    0.15
   6   1  -1    0.77    0.14
   6   1  -1    0.90    0.09
   6   1  -1    0.88    0.19
   6   1  -1    0.94    0.18
   6   1  -1    0.73    0.13
  -6  -1   1    0.58    0.13
  -6  -1   1    1.03    0.20
  -6  -1   1    0.73    0.12
   5   1  -1    1.17    0.19
   5   1  -1    1.17    0.16
   5   1  -1    1.21    0.17
   5   1  -1    1.32    0.13
   5   1  -1    1.11    0.20
  -5  -1   1    1.22    0.14
  -5  -1   1    1.22    0.22
   4   1  -1    4.56    0.41
   4   1  -1    3.82    0.46
   4   1  -1    4.92    0.37
   4   1  -1    4.07    0.42
   4   1  -1    4.13    0.40
  -4  -1   1    3.96    0.47
   3   1  -1    0.92    0.12
   3   1  -1    1.07    0.12
   3   1  -1    0.94    0.15
   3   1  -1    0.93    0.15
  -3  -1   1    0.80    0.14
   2   1  -1    7.34    0.60
   2   1  -1    7.25    0.58
   2   1  -1    7.33    0.61
  -2  -1   1    5.94    0.67
   1   1  -1    0.79    0.12
   1   1  -1    1.03    0.11
   1   1  -1    0.74    0.13
   1   1  -1    1.21    0.10
  -1  -1   1    1.03    0.14
  -1  -1   1    0.92    0.13
   0   1  -1  147.26   14.41
   0   1  -1  164.41   11.90
   0  -1   1  132.27   14.41
   0  -1   1  169.08   10.49
   0  -1   1  155.85   11.89
  -1   1  -1    0.08    0.04
   1  -1   1    0.05    0.03
   1  -1   1    0.16    0.03
  -2   1  -1   -0.01    0.04
  -2   1  -1    0.07    0.06
  -2   1  -1   -0.05    0.04
   2  -1   1   -0.08    0.03
   2  -1   1   -0.06    0.03
   2  -1   1   -0.04    0.04
  -3   1  -1    0.80    0.13
  -3   1  -1    0.84    0.13
  -3   1  -1    0.80    0.10
   3  -1   1    0.76    0.13
   3  -1   1    0.69    0.10
   3  -1   1    0.90    0.14
   3  -1   1    0.83    0.11
   3  -1   1    0.96    0.10
  -4   1  -1   24.56    2.29
  -4   1  -1   26.28    1.97
   4  -1   1   25.49    1.97
   4  -1   1   25.58    2.30
   4  -1   1   25.12    2.00
   4  -1   1   24.85    1.86
   4  -1   1   23.66    2.29
   4  -1   1   25.55    2.01
  -5   1  -1    0.88    0.13
  -5   1  -1    1.11    0.18
  -5   1  -1    0.81    0.17
   5  -1   1    1.14    0.18
   5  -1   1    1.07    0.11
   5  -1   1    1.06    0.13
   5  -1   1    0.63    0.12
   5  -1   1    0.88    0.13
  -6   1  -1    0.09    0.06
  -6   1  -1    0.04    0.07
  -6   1  -1    0.03    0.06
   6  -1   1    0.11    0.06
   6  -1   1    0.21    0.06
   6  -1   1    0.18    0.08
   6  -1   1    0.01    0.06
   6  -1   1    0.42    0.10
  -7   1  -1    0.05    0.08
  -7   1  -1    0.32    0.10
  -7   1  -1    0.12    0.09
   7  -1   1    0.17    0.09
   7  -1   1    0.25    0.09
   7  -1   1    0.11    0.09
   7  -1   1    0.27    0.08
  -8   1  -1   95.89    7.15
  -8   1  -1   90.47    8.30
  -8   1  -1   88.53    8.31
   8  -1   1   92.14    7.35
   8  -1   1   95.66    6.82
   8  -1   1   87.98    7.29
   8  -1   1   97.99    8.32
  -9   1  -1    0.97    0.18
  -9   1  -1    1.27    0.27
   9  -1   1    0.74    0.19
   9  -1   1    0.76    0.14
   9  -1   1    0.74    0.16
 -10   1  -1    6.25    0.78
 -10   1  -1    5.93    0.64
  10  -1   1    7.22    0.61
  10  -1   1    8.32    0.69
  10  -1   1    6.17    0.67
 -11   1  -1    2.76    0.45
 -11   1  -1    2.69    0.35
  11  -1   1    1.72    0.33
  11  -1   1    2.19    0.32
 -12   1  -1    5.12    0.72
 -12   1  -1    7.41    0.62
  12  -1   1    4.23    0.56
  12  -1   1    5.29    0.62
  13  -1   1    2.04    0.34
  13  -1   1    2.16    0.38
  14  -1   1    6.16    0.70
  14  -1   1    6.24    0.74
  15  -1   1    1.48    0.37
  15  -1   1    1.48    0.33
  16  -1   1    0.72    0.30
  16  -1   1    0.70    0.27
  17  -1   1    3.79    0.62
  17  -1   1    3.61    0.56
  18  -1   1    0.99    0.35
  18  -1   1    1.08    0.36
  17   0  -1    6.86    0.86
  17   0  -1    6.69    0.90
  16   0  -1    3.29    0.60
  16   0  -1    3.92    0.57
  15   0  -1    2.79    0.48
  15   0  -1    3.98    0.60
  14   0  -1    0.15    0.17
  14   0  -1    0.17    0.17
  13   0  -1    2.06    0.40
  13   0  -1    2.20    0.38
  12   0  -1    0.46    0.19
  12   0  -1    0.71    0.25
 -12   0   1    0.88    0.29
 -12   0   1    0.70    0.20
  11   0  -1    4.12    0.54
  11   0  -1    5.16    0.44
  11   0  -1    4.91    0.61
 -11   0   1    5.61    0.55
  10   0  -1    0.43    0.18
  10   0  -1    0.87    0.12
  10   0  -1    0.64    0.13
  10   0  -1    0.80    0.20
 -10   0   1    0.85    0.19
 -10   0   1    1.21    0.29
   9   0  -1  198.57   14.66
   9   0  -1  168.18   14.05
   9   0  -1  173.60   14.16
   9   0  -1  168.37   14.67
  -9   0   1  179.41   15.97
  -9   0   1  186.58   13.74
   8   0  -1    4.93    0.50
   8   0  -1    5.10    0.48
   8   0  -1    5.02    0.52
   8   0  -1    5.16    0.56
  -8   0   1    5.92    0.52
  -8   0   1    5.50    0.63
   7   0  -1    0.58    0.14
   7   0  -1    0.48    0.16
   7   0  -1    0.99    0.21
   7   0  -1    0.71    0.11
   7   0  -1    0.60    0.12
  -7   0   1    0.78    0.13
  -7   0   1    1.41    0.24
  -7   0   1    1.03    0.16
   6   0  -1    1.31    0.13
   6   0  -1    1.48    0.19
   6   0  -1    1.35    0.19
   6   0  -1    1.11    0.22
   6   0  -1    1.33    0.21
   6   0  -1    1.58    0.13
  -6   0   1    1.17    0.16
  -6   0   1    1.16    0.23
  -6   0   1    1.58    0.19
   5   0  -1    1.52    0.23
   5   0  -1    1.60    0.14
   5   0  -1    1.64    0.20
   5   0  -1    1.20    0.18
   5   0  -1    1.79    0.23
  -5   0   1    2.63    0.22
  -5   0   1    1.12    0.22
  -5   0   1    1.50    0.17
   4   0  -1    0.08    0.06
   4   0  -1    0.04    0.02
   4   0  -1    0.06    0.04
   4   0  -1    0.00    0.03
   4   0  -1    0.05    0.05
  -4   0   1    0.05    0.04
  -4   0   1    0.09    0.04
  -4   0   1    0.03    0.05
   3   0  -1    0.84    0.11
   3   0  -1    0.72    0.13
   3   0  -1    0.89    0.13
   3   0  -1    0.75    0.10
  -3   0   1    0.87    0.10
  -3   0   1    0.78    0.13
  -3   0   1    0.59    0.09
   2   0  -1    0.05    0.03
   2   0  -1    0.14    0.05
   2   0  -1    0.15    0.04
   2   0  -1    0.07    0.03
  -2   0   1    0.06    0.03
  -2   0   1    0.04    0.03
  -2   0   1    0.04    0.02
   1   0  -1  234.54   17.18
   1   0  -1  215.80   17.35
   1   0  -1  212.16   19.80
  -1   0  -1   14.33    1.29
  -2   0  -1    0.39    0.07
  -2   0  -1    0.37    0.05
  -2   0  -1    0.42    0.07
   2   0   1    0.33    0.07
   2   0   1    0.43    0.05
   2   0   1    0.39    0.07
   2   0   1    0.36    0.05
   2   0   1    0.44    0.06
  -3   0  -1  222.17   15.19
  -3   0  -1  184.91   17.59
   3   0   1  203.88   15.63
   3   0   1  198.69   15.47
   3   0   1  187.77   14.53
  -4   0  -1    0.43    0.11
  -4   0  -1    0.45    0.09
  -4   0  -1    0.41    0.10
   4   0   1    0.52    0.09
   4   0   1    0.46    0.11
   4   0   1    0.44    0.08
   4   0   1    0.45    0.06
  -5   0  -1    4.78    0.44
  -5   0  -1    4.85    0.52
   5   0   1    4.81    0.39
   5   0   1    4.31    0.43
   5   0   1    5.46    0.53
   5   0   1    4.72    0.44
  -6   0  -1    0.38    0.12
  -6   0  -1    0.20    0.10
  -6   0  -1    0.16    0.07
   6   0   1    0.15    0.05
   6   0   1    0.17    0.07
   6   0   1    0.14    0.07
   6   0   1    0.25    0.10
  -7   0  -1    3.05    0.31
  -7   0  -1    2.76    0.38
  -7   0  -1    2.86    0.38
   7   0   1    2.45    0.29
   7   0   1    2.83    0.27
   7   0   1    3.02    0.32
   7   0   1    2.64    0.38
  -8   0  -1    4.51    0.56
  -8   0  -1    5.13    0.47
  -8   0  -1    4.53    0.56
   8   0   1    4.43    0.48
   8   0   1    4.43    0.56
   8   0   1    4.95    0.47
  -9   0  -1   13.36    1.40
  -9   0  -1   14.72    1.20
   9   0   1   13.00    1.21
   9   0   1   14.60    1.21
 -10   0  -1    0.03    0.12
 -10   0  -1    0.09    0.09
  10   0   1    0.08    0.10
  10   0   1    0.08    0.10
 -11   0  -1  173.90   12.21
 -11   0  -1  155.88   14.16
  11   0   1  151.69   12.44
  11   0   1  152.84   12.54
 -12   0  -1    0.49    0.17
 -12   0  -1    0.23    0.18
  12   0   1    0.80    0.23
  12   0   1    0.37    0.16
  13   0   1    2.70    0.42
  14   0   1    1.29    0.33
  14   0   1    1.63    0.32
  15   0   1    0.88    0.28
  15   0   1    0.68    0.27
  16   0   1    7.28    0.85
  16   0   1    6.77    0.80
  17   0   1    5.69    0.75
  17   0   1    5.25    0.71
  18   0   1    0.14    0.22
  18   0   1    0.12    0.21
  17  -1  -1    4.34    0.63
  17  -1  -1    3.26    0.65
  16  -1  -1   20.69    1.91
  16  -1  -1   18.98    1.83
  15  -1  -1    0.42    0.25
  15  -1  -1    0.17    0.19
  14  -1  -1    1.27    0.36
  14  -1  -1    1.37    0.32
  13  -1  -1    6.23    0.74
  13  -1  -1    5.42    0.65
  12  -1  -1    0.17    0.16
  12  -1  -1    0.22    0.16
 -12   1   1    0.67    0.25
 -12   1   1    0.52    0.17
  11  -1  -1   -0.05    0.10
  11  -1  -1    0.08    0.13
 -11   1   1    0.09    0.10
 -11   1   1    0.01    0.12
  10  -1  -1   68.33    5.93
  10  -1  -1   81.99    6.08
  10  -1  -1   69.50    6.08
  10  -1  -1   73.81    5.96
 -10   1   1   73.18    6.74
 -10   1   1   76.35    5.78
   9  -1  -1    0.80    0.19
   9  -1  -1    0.89    0.13
   9  -1  -1    0.74    0.13
   9  -1  -1    0.93    0.23
  -9   1   1    0.80    0.18
  -9   1   1    1.05    0.26
   8  -1  -1  159.24   12.67
   8  -1  -1  155.90   13.13
   8  -1  -1  162.15   13.11
   8  -1  -1  157.86   12.58
  -8   1   1  165.78   12.30
  -8   1   1  162.34   14.29
   7  -1  -1    0.17    0.09
   7  -1  -1    0.22    0.10
   7  -1  -1    0.14    0.10
   7  -1  -1    0.15    0.11
   7  -1  -1    0.08    0.06
   7  -1  -1    0.07    0.07
  -7   1   1    0.13    0.11
  -7   1   1    0.25    0.10
   6  -1  -1  103.44    8.10
   6  -1  -1   97.05    8.04
   6  -1  -1   95.52    9.12
   6  -1  -1  109.31    7.52
   6  -1  -1  106.16    8.38
   6  -1  -1  101.87    8.40
  -6   1   1  105.86    7.51
  -6   1   1  105.30    7.86
  -6   1   1   95.76    9.12
   5  -1  -1   11.38    1.01
   5  -1  -1   11.63    1.14
   5  -1  -1   12.19    0.92
   5  -1  -1   12.84    0.92
   5  -1  -1   11.44    0.96
   5  -1  -1   11.38    0.92
   5  -1  -1   10.72    1.00
   5  -1  -1   12.38    1.00
  -5   1   1   10.87    0.96
  -5   1   1   12.14    0.91
  -5   1   1   11.44    1.14
   4  -1  -1    7.80    0.74
   4  -1  -1    8.10    0.83
   4  -1  -1    8.03    0.70
   4  -1  -1    8.41    0.74
   4  -1  -1    8.50    0.73
  -4   1   1    8.39    0.70
  -4   1   1   10.46    0.68
  -4   1   1    8.47    0.84
   3  -1  -1   -0.64    0.07
   3  -1  -1   -0.67    0.07
   3  -1  -1   -0.60    0.09
   3  -1  -1   -0.80    0.07
   3  -1  -1   -0.63    0.07
  -3   1   1   -0.72    0.08
  -3   1   1   -0.60    0.07
  -3   1   1   -0.57    0.07
   2  -1  -1   12.52    1.05
   2  -1  -1   13.21    1.22
   2  -1  -1   13.95    1.09
   2  -1  -1   14.68    1.09
   2  -1  -1   13.63    1.13
  -2   1   1   13.41    1.22
  -2   1   1   13.38    1.01
  -2   1   1   12.51    1.04
   1  -1  -1    0.88    0.09
   1  -1  -1    0.84    0.09
   1  -1  -1    0.75    0.09
   1  -1  -1    0.78    0.08
  -1   1   1    0.86    0.10
  -1   1   1    0.83    0.10
  -1   1   1    0.86    0.08
  -1  -1  -1    0.53    0.10
  -1  -1  -1    0.55    0.07
   1   1   1    0.41    0.08
   1   1   1    0.67    0.10
  -2  -1  -1  276.38   27.31
   2   1   1  296.99   27.33
   2   1   1  314.61   24.58
   2   1   1  361.34   24.33
  -3  -1  -1    0.42    0.10
  -3  -1  -1    0.39    0.05
   3   1   1    0.25    0.09
   3   1   1    0.52    0.08
   3   1   1    0.48    0.07
  -4  -1  -1  137.11   12.52
   4   1   1  142.78   11.11
   4   1   1  146.67   11.00
   4   1   1  139.38   12.52
  -5  -1  -1    0.02    0.05
   5   1   1    0.05    0.05
   5   1   1    0.00    0.03
   5   1   1    0.05    0.06
  -6  -1  -1    5.75    0.56
  -6  -1  -1    7.14    0.68
   6   1   1    5.65    0.67
   6   1   1    6.73    0.57
   6   1   1    6.38    0.57
  -7  -1  -1    1.41    0.21
  -7  -1  -1    1.09    0.24
   7   1   1    1.47    0.22
   7   1   1    1.49    0.27
   7   1   1    1.19    0.19
  -8  -1  -1    4.45    0.56
  -8  -1  -1    4.92    0.48
   8   1   1    4.87    0.48
   8   1   1    4.83    0.49
   8   1   1    5.10    0.59
  -9  -1  -1   -0.02    0.08
  -9  -1  -1    0.06    0.08
   9   1   1    0.22    0.11
   9   1   1    0.17    0.10
 -10  -1  -1  151.30   10.89
 -10  -1  -1  138.17   12.64
  10   1   1  136.58   11.10
  10   1   1  139.93   11.20
 -11  -1  -1    3.85    0.44
 -11  -1  -1    2.88    0.51
  11   1   1    4.06    0.47
  11   1   1    3.51    0.43
 -12  -1  -1   34.77    3.56
 -12  -1  -1   41.93    3.06
  12   1   1   36.67    3.11
  12   1   1   37.27    3.12
  13   1   1    0.05    0.13
  13   1   1    0.03    0.13
  14   1   1   69.84    5.61
  14   1   1   68.80    5.64
  15   1   1    2.61    0.47
  15   1   1    3.13    0.46
  16   1   1   10.41    1.02
  16   1   1    8.38    1.00
  17   1   1    0.19    0.22
  17   1   1    0.07    0.20
  18   1   1    0.73    0.32
  18   1   1    0.76    0.30
  17  -2  -1  120.86    9.89
  17  -2  -1  123.62    9.90
  16  -2  -1    0.17    0.24
  16  -2  -1    0.35    0.22
  15  -2  -1   16.32    1.56
  15  -2  -1   16.80    1.62
  14  -2  -1    6.20    0.75
  14  -2  -1    4.79    0.64
  13  -2  -1    0.82    0.28
  13  -2  -1    0.46    0.20
  12  -2  -1    0.08    0.12
  12  -2  -1    0.11    0.15
 -12   2   1    0.08    0.10
 -12   2   1   -0.08    0.11
  11  -2  -1    2.48    0.35
  11  -2  -1    2.30    0.39
 -11   2   1    2.27    0.33
 -11   2   1    1.92    0.41
  10  -2  -1    1.94    0.20
  10  -2  -1    1.85    0.29
  10  -2  -1    2.04    0.20
  10  -2  -1    1.73    0.33
 -10   2   1    1.64    0.36
 -10   2   1    1.67    0.27
   9  -2  -1  178.59   14.06
   9  -2  -1  167.63   13.51
   9  -2  -1  164.05   13.60
   9  -2  -1  182.93   12.64
   9  -2  -1  166.92   14.08
  -9   2   1  172.07   15.34
  -9   2   1  173.13   13.20
   8  -2  -1    0.87    0.18
   8  -2  -1    0.81    0.14
   8  -2  -1    1.15    0.18
   8  -2  -1    0.96    0.13
   8  -2  -1    0.74    0.20
  -8   2   1    0.82    0.23
  -8   2   1    0.94    0.18
   7  -2  -1  154.49   12.04
   7  -2  -1  149.52   11.69
   7  -2  -1  146.98   11.95
   7  -2  -1  157.81   13.57
   7  -2  -1  155.01   11.19
   7  -2  -1  150.71   12.49
   7  -2  -1  157.74   12.48
  -7   2   1  158.07   13.57
  -7   2   1  144.60   13.57
  -7   2   1  150.40   11.68
   6  -2  -1    6.42    0.61
   6  -2  -1    7.33    0.63
   6  -2  -1    6.80    0.72
   6  -2  -1    5.72    0.60
   6  -2  -1    7.51    0.66
   6  -2  -1    6.73    0.58
   6  -2  -1    6.84    0.60
  -6   2   1    6.43    0.56
  -6   2   1    6.14    0.59
  -6   2   1    7.00    0.73
  -6   2   1    7.12    0.73
   5  -2  -1   69.96    6.20
   5  -2  -1   64.91    5.33
   5  -2  -1   72.41    5.11
   5  -2  -1   72.40    5.50
   5  -2  -1   72.42    5.33
   5  -2  -1   69.34    5.47
   5  -2  -1   66.18    5.70
  -5   2   1   66.50    5.33
  -5   2   1   68.92    6.20
  -5   2   1   71.44    5.09
  -5   2   1   67.35    6.20
   4  -2  -1    2.22    0.22
   4  -2  -1    1.85    0.21
   4  -2  -1    2.24    0.19
   4  -2  -1    2.00    0.24
   4  -2  -1    2.02    0.26
   4  -2  -1    2.05    0.22
  -4   2   1    2.03    0.21
  -4   2   1    2.06    0.20
  -4   2   1    1.99    0.26
  -4   2   1    2.39    0.28
   3  -2  -1    7.87    0.72
   3  -2  -1    9.35    0.75
   3  -2  -1    9.55    0.85
   3  -2  -1    9.21    0.71
   3  -2  -1    8.82    0.77
   3  -2  -1    8.31    0.75
  -3   2   1    8.59    0.69
  -3   2   1    8.80    0.85
  -3   2   1    8.96    0.85
  -3   2   1    8.20    0.72
   2  -2  -1   -0.46    0.08
   2  -2  -1   -0.53    0.08
   2  -2  -1   -0.51    0.08
   2  -2  -1   -0.47    0.07
   2  -2  -1   -0.47    0.06
   2  -2  -1   -0.50    0.07
   2  -2  -1   -0.52    0.07
  -2   2   1   -0.53    0.06
  -2   2   1   -0.49    0.08
  -2   2   1   -0.55    0.08
   1  -2  -1   11.67    1.14
   1  -2  -1   11.97    0.94
   1  -2  -1   13.17    1.00
   1  -2  -1   13.12    1.05
  -1   2   1   12.44    1.14
  -1   2   1   11.52    0.94
   0  -2  -1    0.33    0.07
   0  -2  -1    0.28    0.04
   0  -2  -1    0.29    0.06
   0  -2  -1    0.33    0.05
   0  -2  -1    0.32    0.04
   0   2   1    0.22    0.07
  -1  -2  -1   86.43    8.00
  -1  -2  -1   85.46    7.50
   1   2   1   86.08    6.94
   1   2   1   77.56    7.50
   1   2   1   83.62    8.00
   1   2   1   89.92    6.66
  -2  -2  -1    3.03    0.34
   2   2   1    3.22    0.30
   2   2   1    2.97    0.34
   2   2   1    3.10    0.29
   2   2   1    3.48    0.28
  -3  -2  -1  310.26   27.27
   3   2   1  308.33   25.46
   3   2   1  309.86   27.28
  -4  -2  -1    0.48    0.15
   4   2   1    1.00    0.11
   4   2   1    0.73    0.12
   4   2   1    0.45    0.15
   4   2   1    0.66    0.13
   4   2   1    0.69    0.11
  -5  -2  -1   71.87    6.54
   5   2   1   71.36    6.00
   5   2   1   73.81    5.73
   5   2   1   70.78    6.55
   5   2   1   69.93    5.79
   5   2   1   80.61    5.99
  -6  -2  -1    0.11    0.08
   6   2   1    0.08    0.04
   6   2   1    0.09    0.07
   6   2   1    0.04    0.05
   6   2   1    0.08    0.03
   6   2   1    0.02    0.05
  -7  -2  -1   21.25    1.91
   7   2   1   21.23    1.65
   7   2   1   19.51    1.66
   7   2   1   19.62    1.65
   7   2   1   19.89    1.66
   7   2   1   17.94    1.90
  -8  -2  -1    0.18    0.11
  -8  -2  -1    0.21    0.14
   8   2   1    0.25    0.12
   8   2   1    0.29    0.12
  -9  -2  -1    4.09    0.44
  -9  -2  -1    3.79    0.53
   9   2   1    5.01    0.47
   9   2   1    3.73    0.43
 -10  -2  -1    2.69    0.42
 -10  -2  -1    2.17    0.31
  10   2   1    2.26    0.32
  10   2   1    2.32    0.32
 -11  -2  -1   67.20    5.26
 -11  -2  -1   67.98    6.13
  11   2   1   66.50    5.36
  11   2   1   66.54    5.40
 -12  -2  -1    1.28    0.35
 -12  -2  -1    1.25    0.26
  12   2   1    1.63    0.30
  12   2   1    1.75    0.29
  13   2   1   71.08    5.72
  13   2   1   69.94    5.68
  14   2   1    3.07    0.48
  14   2   1    3.28    0.46
  15   2   1   51.47    4.18
  15   2   1   48.82    4.14
  16   2   1    0.13    0.20
  16   2   1    0.08    0.18
  17   2   1    1.85    0.43
  17   2   1    2.29    0.45
  18   2   1    4.53    0.66
  17  -3  -1    1.10    0.34
  16  -3  -1    1.27    0.36
  16  -3  -1    1.53    0.46
  15  -3  -1    3.97    0.64
  15  -3  -1    3.48    0.54
  14  -3  -1   87.29    7.28
  14  -3  -1   92.24    7.28
  13  -3  -1    0.21    0.16
  13  -3  -1    0.40    0.22
  12  -3  -1    2.68    0.47
  12  -3  -1    2.87    0.41
 -12   3   1    3.36    0.42
 -12   3   1    3.23    0.54
  11  -3  -1    2.11    0.35
  11  -3  -1    2.86    0.44
 -11   3   1    2.92    0.47
 -11   3   1    2.35    0.34
  10  -3  -1    4.47    0.50
  10  -3  -1    4.22    0.54
  10  -3  -1    4.42    0.38
 -10   3   1    3.81    0.46
 -10   3   1    4.63    0.61
   9  -3  -1    0.39    0.17
   9  -3  -1    1.03    0.19
   9  -3  -1    0.63    0.11
   9  -3  -1    0.67    0.10
  -9   3   1    0.44    0.19
  -9   3   1    0.48    0.15
   8  -3  -1    1.09    0.21
   8  -3  -1    1.34    0.17
   8  -3  -1    1.55    0.21
   8  -3  -1    1.39    0.16
  -8   3   1    1.61    0.30
  -8   3   1    1.32    0.21
   7  -3  -1    2.12    0.30
   7  -3  -1    2.89    0.36
   7  -3  -1    2.84    0.30
   7  -3  -1    2.61    0.31
   7  -3  -1    3.01    0.27
   7  -3  -1    2.48    0.37
   7  -3  -1    2.33    0.27
  -7   3   1    2.84    0.30
  -7   3   1    2.46    0.37
  -7   3   1    2.41    0.37
   6  -3  -1  770.82   69.33
   6  -3  -1 1000.00   77.38
   6  -3  -1  833.47   71.95
   6  -3  -1  755.44   66.87
   6  -3  -1  884.54   63.90
   6  -3  -1  928.73   68.08
   6  -3  -1  817.65   72.16
  -6   3   1  944.89   77.40
  -6   3   1  885.08   63.87
  -6   3   1  855.96   66.74
  -6   3   1  959.62   77.35
   5  -3  -1    0.03    0.04
   5  -3  -1    0.05    0.06
   5  -3  -1    0.05    0.07
   5  -3  -1    0.15    0.07
   5  -3  -1   -0.03    0.04
   5  -3  -1    0.03    0.03
   5  -3  -1    0.09    0.06
  -5   3   1    0.05    0.04
  -5   3   1   -0.03    0.04
  -5   3   1    0.00    0.04
  -5   3   1    0.00    0.05
   4  -3  -1    6.03    0.56
   4  -3  -1    6.46    0.58
   4  -3  -1    7.03    0.66
   4  -3  -1    6.77    0.58
   4  -3  -1    6.26    0.66
   4  -3  -1    6.01    0.52
   4  -3  -1    5.88    0.56
  -4   3   1    6.71    0.65
  -4   3   1    6.51    0.66
  -4   3   1    6.50    0.52
   3  -3  -1    1.30    0.20
   3  -3  -1    1.14    0.17
   3  -3  -1    1.64    0.15
   3  -3  -1    1.50    0.18
   3  -3  -1    1.65    0.17
   3  -3  -1    1.58    0.17
  -3   3   1    1.52    0.20
  -3   3   1    1.35    0.20
  -3   3   1    1.12    0.14
   2  -3  -1   10.39    0.92
   2  -3  -1    9.22    0.74
   2  -3  -1    9.55    0.77
   2  -3  -1    9.19    0.80
   2  -3  -1   10.11    0.80
   2  -3  -1    9.70    0.83
  -2   3   1    9.72    0.92
   1  -3  -1    0.08    0.03
   1  -3  -1    0.01    0.03
   1  -3  -1    0.03    0.03
   1  -3  -1    0.05    0.02
   1  -3  -1   -0.02    0.02
   1  -3  -1    0.05    0.03
  -1   3   1    0.06    0.04
   0  -3  -1   -0.04    0.04
   0  -3  -1    0.05    0.05
   0  -3  -1   -0.05    0.03
   0  -3  -1   -0.05    0.05
   0  -3  -1    0.22    0.06
   0   3   1   -0.07    0.05
   0   3   1   -0.07    0.04
   0   3   1    0.21    0.06
  -1  -3  -1    1.42    0.13
  -1  -3  -1    1.51    0.15
  -1  -3  -1    1.56    0.18
  -1  -3  -1    1.59    0.19
   1   3   1    1.55    0.13
   1   3   1    1.46    0.19
   1   3   1    1.44    0.16
   1   3   1    1.62    0.19
   1   3   1    1.66    0.15
  -2  -3  -1  107.11   11.19
  -2  -3  -1  117.34   10.52
   2   3   1  115.75   10.53
   2   3   1  125.07    9.72
   2   3   1  129.30    9.24
  -3  -3  -1    2.36    0.22
  -3  -3  -1    2.21    0.28
   3   3   1    2.28    0.29
   3   3   1    2.45    0.24
   3   3   1    2.48    0.24
   3   3   1    2.68    0.23
  -4  -3  -1   18.99    1.38
  -4  -3  -1   16.37    1.63
   4   3   1   18.49    1.41
   4   3   1   15.97    1.63
   4   3   1   16.82    1.42
   4   3   1   17.85    1.47
  -5  -3  -1    0.31    0.11
  -5  -3  -1    0.29    0.06
   5   3   1    0.29    0.11
   5   3   1    0.22    0.06
   5   3   1    0.38    0.09
   5   3   1    0.41    0.07
   5   3   1    0.32    0.08
   6   3   1   91.67    7.83
   6   3   1  103.35    7.82
   6   3   1   97.64    7.47
   6   3   1   89.57    8.53
   6   3   1   94.48    7.55
  -7  -3  -1    0.44    0.08
  -7  -3  -1    0.27    0.12
   7   3   1    0.27    0.10
   7   3   1    0.39    0.16
   7   3   1    0.35    0.07
   7   3   1    0.39    0.08
   7   3   1    0.43    0.11
  -8  -3  -1    0.62    0.19
   8   3   1    0.62    0.15
  -9  -3  -1    2.55    0.40
   9   3   1    2.67    0.33
   9   3   1    2.34    0.31
 -10  -3  -1    0.56    0.17
 -10  -3  -1    0.65    0.23
  10   3   1    0.72    0.19
  10   3   1    0.86    0.19
 -11  -3  -1    3.62    0.52
 -11  -3  -1    3.03    0.39
  11   3   1    3.19    0.40
  11   3   1    2.58    0.38
 -12  -3  -1    0.24    0.19
 -12  -3  -1    0.41    0.16
  12   3   1    0.32    0.17
  12   3   1    0.13    0.14
  13   3   1    3.28    0.46
  13   3   1    3.30    0.46
  14   3   1   53.14    4.22
  14   3   1   49.79    4.24
  15   3   1    3.98    0.53
  15   3   1    3.23    0.50
  16   3   1    3.99    0.58
  16   3   1    3.75    0.56
  17   3   1    1.44    0.38
  17  -4  -1    0.07    0.22
  17  -4  -1    0.14    0.22
  16  -4  -1    0.31    0.26
  16  -4  -1    0.44    0.25
  15  -4  -1   47.04    3.93
  15  -4  -1   46.59    4.00
  14  -4  -1    1.08    0.30
  14  -4  -1    1.09    0.35
  13  -4  -1   14.81    1.36
  13  -4  -1   14.21    1.42
  12  -4  -1    1.69    0.38
  12  -4  -1    2.36    0.35
 -12   4   1    1.97    0.32
  11  -4  -1   10.45    0.99
  11  -4  -1   10.60    1.05
 -11   4   1   10.17    0.95
 -11   4   1   10.56    1.17
  10  -4  -1    1.24    0.29
  10  -4  -1    1.09    0.13
  10  -4  -1    1.59    0.26
 -10   4   1    1.02    0.28
 -10   4   1    1.09    0.22
   9  -4  -1    3.63    0.43
   9  -4  -1    3.77    0.36
   9  -4  -1    3.98    0.37
   9  -4  -1    4.07    0.49
  -9   4   1    3.35    0.51
   8  -4  -1    1.80    0.21
   8  -4  -1    1.88    0.20
   8  -4  -1    1.65    0.24
   8  -4  -1    2.05    0.27
   8  -4  -1    1.55    0.29
  -8   4   1    1.82    0.33
  -8   4   1    1.86    0.25
   7  -4  -1   30.79    2.47
   7  -4  -1   32.36    2.52
   7  -4  -1   29.84    2.49
   7  -4  -1   29.84    2.30
   7  -4  -1   32.95    2.82
   7  -4  -1   28.21    2.52
  -7   4   1   28.73    2.39
  -7   4   1   28.80    2.81
  -7   4   1   30.02    2.80
   6  -4  -1    1.44    0.23
   6  -4  -1    1.95    0.23
   6  -4  -1    2.39    0.31
   6  -4  -1    1.50    0.19
   6  -4  -1    1.93    0.20
   6  -4  -1    1.50    0.24
   6  -4  -1    1.27    0.19
  -6   4   1    1.66    0.27
  -6   4   1    1.16    0.26
   5  -4  -1   42.35    3.96
   5  -4  -1   43.46    3.49
   5  -4  -1   41.06    3.42
   5  -4  -1   46.06    3.37
   5  -4  -1   46.40    3.62
   5  -4  -1   45.71    3.49
  -5   4   1   42.75    3.95
  -5   4   1   39.80    3.95
   4  -4  -1    2.35    0.29
   4  -4  -1    2.88    0.28
   4  -4  -1    2.07    0.33
   4  -4  -1    2.11    0.29
   4  -4  -1    3.14    0.25
   4  -4  -1    2.85    0.28
  -4   4   1    3.00    0.34
  -4   4   1    2.71    0.34
   3  -4  -1  180.90   16.32
   3  -4  -1  182.28   14.49
   3  -4  -1  192.97   15.09
   3  -4  -1  201.19   14.16
   3  -4  -1  181.26   13.46
   3  -4  -1  188.25   14.35
  -3   4   1  173.84   16.32
  -3   4   1  175.41   16.32
   2  -4  -1    0.82    0.11
   2  -4  -1    0.42    0.09
   2  -4  -1    0.82    0.15
   2  -4  -1    0.80    0.10
   2  -4  -1    0.89    0.10
   2  -4  -1    0.82    0.11
  -2   4   1    0.52    0.14
   1  -4  -1    1.67    0.17
   1  -4  -1    1.94    0.19
   1  -4  -1    2.20    0.18
   1  -4  -1    1.38    0.21
   1  -4  -1    1.21    0.16
  -1   4   1    1.58    0.25
  -1   4   1    1.25    0.20
   0  -4  -1    0.11    0.04
   0  -4  -1    0.15    0.05
   0  -4  -1    0.09    0.03
   0  -4  -1    0.15    0.05
   0  -4  -1    0.08    0.05
   0   4   1    0.13    0.07
   0   4   1    0.06    0.03
   0   4   1    0.09    0.04
  -1  -4  -1   23.99    2.42
  -1  -4  -1   26.70    2.11
  -1  -4  -1   24.36    2.29
  -1  -4  -1   23.54    1.98
  -1  -4  -1   29.67    1.99
   1   4   1   24.06    1.98
   1   4   1   27.44    2.02
   1   4   1   24.46    2.44
   1   4   1   23.33    2.31
  -2  -4  -1    3.78    0.42
  -2  -4  -1    3.59    0.41
  -2  -4  -1    4.26    0.34
   2   4   1    3.96    0.35
   2   4   1    4.03    0.45
   2   4   1    3.76    0.43
   2   4   1    3.32    0.36
   2   4   1    4.03    0.33
  -3  -4  -1    3.82    0.43
  -3  -4  -1    4.27    0.36
  -3  -4  -1    3.76    0.45
   3   4   1    4.20    0.36
   3   4   1    3.69    0.38
   3   4   1    4.15    0.46
   3   4   1    4.19    0.37
  -4  -4  -1    0.07    0.07
  -4  -4  -1    0.23    0.06
  -4  -4  -1    0.17    0.08
   4   4   1    0.22    0.07
   4   4   1    0.14    0.04
   4   4   1    0.13    0.06
   4   4   1    0.22    0.10
   4   4   1    0.23    0.07
  -5  -4  -1   74.19    7.12
  -5  -4  -1   92.03    6.15
   5   4   1   70.65    7.13
   5   4   1   79.86    6.55
   5   4   1   81.63    6.24
   5   4   1   78.37    6.30
  -6  -4  -1    1.81    0.29
  -6  -4  -1    1.97    0.21
   6   4   1    1.66    0.23
   6   4   1    1.94    0.21
   6   4   1    2.11    0.32
   6   4   1    2.03    0.23
   6   4   1    1.97    0.22
  -7  -4  -1    7.13    0.75
  -7  -4  -1    7.06    0.59
   7   4   1    5.93    0.61
   7   4   1    6.86    0.61
   7   4   1    8.17    0.64
   7   4   1    5.98    0.75
   7   4   1    6.16    0.62
  -8  -4  -1    0.23    0.14
  -8  -4  -1    0.32    0.09
   8   4   1    0.28    0.12
   8   4   1    0.24    0.08
   8   4   1    0.21    0.10
   8   4   1    0.21    0.07
  -9  -4  -1    1.16    0.28
   9   4   1    0.96    0.13
   9   4   1    1.23    0.16
   9   4   1    1.18    0.21
   9   4   1    1.65    0.23
 -10  -4  -1    1.89    0.37
  10   4   1    1.90    0.29
  10   4   1    1.88    0.28
 -11  -4  -1    2.59    0.36
 -11  -4  -1    2.46    0.45
  11   4   1    2.75    0.36
  11   4   1    2.34    0.35
 -12  -4  -1    0.37    0.16
 -12  -4  -1    0.49    0.24
  12   4   1    0.25    0.15
  12   4   1    0.11    0.14
  13   4   1    1.84    0.32
  13   4   1    1.18    0.28
  14   4   1    3.94    0.51
  14   4   1    3.21    0.48
  15   4   1    1.08    0.30
  15   4   1    1.52    0.34
  16   4   1    0.17    0.22
  17   4   1   16.11    1.56
  17  -5  -1    0.20    0.25
  17  -5  -1   -0.03    0.19
  16  -5  -1    0.96    0.36
  16  -5  -1    0.76    0.30
  15  -5  -1    2.65    0.54
  15  -5  -1    2.30    0.43
  14  -5  -1   10.07    1.05
  14  -5  -1   11.11    1.15
  13  -5  -1    0.61    0.23
  13  -5  -1    0.66    0.27
  12  -5  -1   13.79    1.45
  12  -5  -1   14.84    1.39
 -12   5   1   17.34    1.38
  11  -5  -1    1.09    0.24
  11  -5  -1    1.22    0.31
 -11   5   1    1.43    0.35
  10  -5  -1    4.75    0.40
  10  -5  -1    4.84    0.57
  10  -5  -1    3.96    0.49
  10  -5  -1    4.19    0.40
 -10   5   1    4.44    0.62
   9  -5  -1    0.65    0.10
   9  -5  -1    0.64    0.20
   9  -5  -1    0.83    0.19
   9  -5  -1    0.61    0.11
  -9   5   1    0.68    0.23
   8  -5  -1    3.16    0.36
   8  -5  -1    2.89    0.30
   8  -5  -1    2.71    0.33
   8  -5  -1    2.86    0.30
   8  -5  -1    3.20    0.40
  -8   5   1    2.83    0.43
   7  -5  -1    1.32    0.25
   7  -5  -1    1.47    0.19
   7  -5  -1    1.45    0.19
   7  -5  -1    1.75    0.23
  -7   5   1    1.52    0.29
   6  -5  -1    1.90    0.30
   6  -5  -1    2.38    0.27
   6  -5  -1    2.65    0.28
   6  -5  -1    2.49    0.20
   6  -5  -1    2.16    0.30
   6  -5  -1    2.44    0.27
   6  -5  -1    2.13    0.35
  -6   5   1    2.42    0.36
  -6   5   1    2.37    0.35
   5  -5  -1    0.15    0.13
   5  -5  -1    0.33    0.11
   5  -5  -1    0.12    0.12
   5  -5  -1    0.50    0.11
   5  -5  -1    0.35    0.13
   5  -5  -1    0.37    0.08
  -5   5   1    0.37    0.16
  -5   5   1    0.16    0.12
   4  -5  -1   15.74    1.54
   4  -5  -1   17.17    1.29
   4  -5  -1   15.99    1.33
   4  -5  -1   15.22    1.34
   4  -5  -1   16.71    1.39
   4  -5  -1   15.78    1.24
  -4   5   1   15.82    1.54
  -4   5   1   16.40    1.54
   3  -5  -1    0.06    0.07
   3  -5  -1    0.03    0.05
   3  -5  -1    0.07    0.06
   3  -5  -1    0.10    0.05
   3  -5  -1    0.09    0.05
   3  -5  -1    0.09    0.05
  -3   5   1    0.06    0.07
  -3   5   1    0.16    0.09
   2  -5  -1   20.23    1.54
   2  -5  -1   20.53    1.79
   2  -5  -1   21.20    1.62
   2  -5  -1   21.11    1.52
   2  -5  -1   16.00    1.54
  -2   5   1   16.41    1.80
  -2   5   1   17.72    1.67
   1  -5  -1    2.75    0.23
   1  -5  -1    2.22    0.28
   1  -5  -1    2.38    0.22
   1  -5  -1    2.10    0.23
  -1   5   1    1.48    0.32
  -1   5   1    1.30    0.24
   0  -5  -1    0.28    0.07
   0  -5  -1    0.39    0.12
   0  -5  -1    0.29    0.07
   0   5   1    0.17    0.06
   0   5   1    0.48    0.08
   0   5   1    0.66    0.16
  -1  -5  -1    0.27    0.08
  -1  -5  -1    0.22    0.07
  -1  -5  -1    0.18    0.06
  -1  -5  -1    0.34    0.12
   1   5   1    0.36    0.13
   1   5   1    0.33    0.06
   1   5   1    0.31    0.07
   1   5   1    0.45    0.15
   1   5   1    0.34    0.10
  -2  -5  -1    0.62    0.13
  -2  -5  -1    0.66    0.11
  -2  -5  -1    0.60    0.14
  -2  -5  -1    0.43    0.09
   2   5   1    0.56    0.15
   2   5   1    0.52    0.14
   2   5   1    0.64    0.12
   2   5   1    0.78    0.10
   2   5   1    0.72    0.09
  -3  -5  -1    0.82    0.16
  -3  -5  -1    0.96    0.12
  -3  -5  -1    0.99    0.18
  -3  -5  -1    0.84    0.07
  -3  -5  -1    0.78    0.13
   3   5   1    0.78    0.18
   3   5   1    1.05    0.15
   3   5   1    0.80    0.19
   3   5   1    1.13    0.13
   3   5   1    0.97    0.13
  -4  -5  -1    1.60    0.26
  -4  -5  -1    1.93    0.20
  -4  -5  -1    1.53    0.26
   4   5   1    2.02    0.21
   4   5   1    2.08    0.19
   4   5   1    1.61    0.28
   4   5   1    1.55    0.20
   4   5   1    2.28    0.23
  -5  -5  -1    1.22    0.24
  -5  -5  -1    1.25    0.17
   5   5   1    0.94    0.18
   5   5   1    1.26    0.15
   5   5   1    1.50    0.19
   5   5   1    1.16    0.19
   5   5   1    0.90    0.24
  -6  -5  -1    2.86    0.43
  -6  -5  -1    3.37    0.45
  -6  -5  -1    3.75    0.34
   6   5   1    3.79    0.37
   6   5   1    3.77    0.36
   6   5   1    3.26    0.36
   6   5   1    3.41    0.47
  -7  -5  -1    0.85    0.22
  -7  -5  -1    0.78    0.13
  -7  -5  -1    0.67    0.20
   7   5   1    0.86    0.16
   7   5   1    0.74    0.14
   7   5   1    0.95    0.16
   7   5   1    0.92    0.14
  -8  -5  -1    2.15    0.24
  -8  -5  -1    1.84    0.35
   8   5   1    2.04    0.27
   8   5   1    1.98    0.28
   8   5   1    2.06    0.26
   8   5   1    2.45    0.25
  -9  -5  -1    0.47    0.19
   9   5   1    0.33    0.10
   9   5   1    0.33    0.09
   9   5   1    0.36    0.13
   9   5   1    0.23    0.12
 -10  -5  -1    2.59    0.44
  10   5   1    2.44    0.27
  10   5   1    1.82    0.31
  10   5   1    2.78    0.26
  10   5   1    2.39    0.33
 -11  -5  -1    0.67    0.25
  11   5   1    0.45    0.19
  11   5   1    0.62    0.18
  12   5   1    5.65    0.64
  12   5   1    6.44    0.65
  13   5   1    2.32    0.40
  13   5   1    3.02    0.41
  14   5   1    1.75    0.35
  15   5   1    0.04    0.15
  16   5   1    0.34    0.23
  17   5   1    5.09    0.69
  17  -6  -1    0.28    0.24
  17  -6  -1    1.37    0.47
  16  -6  -1    1.94    0.44
  16  -6  -1    3.65    0.63
  15  -6  -1    1.03    0.30
  15  -6  -1    0.93    0.36
  14  -6  -1    0.16    0.20
  14  -6  -1    0.09    0.16
  13  -6  -1    0.89    0.31
  13  -6  -1    0.64    0.23
  12  -6  -1    0.52    0.20
  12  -6  -1    0.25    0.22
  11  -6  -1    3.52    0.52
  11  -6  -1    3.89    0.46
 -11   6   1    3.47    0.57
  10  -6  -1   -0.13    0.09
  10  -6  -1    0.00    0.05
  10  -6  -1    0.03    0.04
  10  -6  -1    0.02    0.09
 -10   6   1    0.06    0.12
   9  -6  -1    0.36    0.08
   9  -6  -1    0.20    0.08
   9  -6  -1    0.17    0.11
   9  -6  -1    0.18    0.14
  -9   6   1    1.13    0.28
   8  -6  -1    0.83    0.14
   8  -6  -1    0.83    0.22
   8  -6  -1    1.01    0.15
   8  -6  -1    0.77    0.17
  -8   6   1    0.97    0.26
   7  -6  -1    2.04    0.24
   7  -6  -1    1.08    0.24
   7  -6  -1    1.28    0.19
   7  -6  -1    1.80    0.21
   7  -6  -1    1.42    0.30
  -7   6   1    1.57    0.30
   6  -6  -1    0.73    0.13
   6  -6  -1    0.42    0.14
   6  -6  -1    0.53    0.07
   6  -6  -1    0.10    0.07
   6  -6  -1    0.39    0.11
   6  -6  -1    0.54    0.18
   6  -6  -1    0.40    0.10
  -6   6   1    0.44    0.16
  -6   6   1    0.37    0.14
   5  -6  -1    0.18    0.09
   5  -6  -1    0.38    0.13
   5  -6  -1    0.34    0.07
   5  -6  -1   -0.01    0.10
   5  -6  -1   -0.03    0.08
   5  -6  -1    0.27    0.09
   5  -6  -1    0.19    0.09
  -5   6   1    0.26    0.13
  -5   6   1    0.24    0.14
   4  -6  -1    1.08    0.18
   4  -6  -1    1.17    0.15
   4  -6  -1    1.28    0.17
   4  -6  -1    1.24    0.20
   4  -6  -1    0.94    0.23
   4  -6  -1    1.21    0.17
  -4   6   1    0.86    0.23
  -4   6   1    1.15    0.22
   3  -6  -1    0.72    0.14
   3  -6  -1    1.15    0.15
   3  -6  -1    0.92    0.16
   3  -6  -1    1.75    0.20
   3  -6  -1    1.04    0.22
  -3   6   1    0.80    0.21
  -3   6   1    1.16    0.25
   2  -6  -1    0.44    0.10
   2  -6  -1    0.52    0.10
   2  -6  -1    0.40    0.09
   2  -6  -1    0.75    0.11
   2  -6  -1    0.73    0.16
  -2   6   1    0.41    0.13
  -2   6   1    0.42    0.17
   1  -6  -1    0.30    0.08
   1  -6  -1    0.48    0.10
   1  -6  -1    0.42    0.13
   1  -6  -1    0.42    0.09
   1  -6  -1    0.25    0.07
  -1   6   1    0.23    0.08
  -1   6   1    0.22    0.14
   0  -6  -1    0.62    0.10
   0  -6  -1    0.54    0.11
   0  -6  -1    0.53    0.09
   0  -6  -1    0.59    0.10
   0  -6  -1    0.55    0.15
   0   6   1    0.33    0.10
   0   6   1    0.47    0.16
   0   6   1    0.26    0.14
   0   6   1    0.64    0.11
  -1  -6  -1    9.17    0.76
  -1  -6  -1    7.60    0.74
  -1  -6  -1    8.56    0.90
  -1  -6  -1    9.74    0.76
  -1  -6  -1    9.20    0.81
   1   6   1    9.32    0.98
   1   6   1   10.07    0.77
   1   6   1    8.52    0.75
   1   6   1    8.30    0.94
  -2  -6  -1    0.43    0.11
  -2  -6  -1    0.49    0.16
  -2  -6  -1    0.48    0.12
  -2  -6  -1    0.32    0.13
   2   6   1    0.47    0.17
   2   6   1    0.36    0.16
   2   6   1    0.47    0.13
   2   6   1    0.50    0.10
   2   6   1    0.67    0.11
  -3  -6  -1    3.96    0.38
  -3  -6  -1    3.63    0.44
  -3  -6  -1    3.52    0.43
  -3  -6  -1    3.52    0.27
  -3  -6  -1    3.53    0.34
   3   6   1    3.16    0.37
   3   6   1    4.08    0.35
   3   6   1    3.72    0.47
   3   6   1    3.17    0.46
   3   6   1    3.71    0.35
  -4  -6  -1    2.05    0.22
  -4  -6  -1    2.32    0.31
  -4  -6  -1    2.07    0.25
  -4  -6  -1    1.88    0.29
   4   6   1    1.82    0.25
   4   6   1    1.92    0.22
   4   6   1    2.20    0.23
   4   6   1    1.55    0.31
  -5  -6  -1    2.85    0.38
  -5  -6  -1    2.89    0.30
  -5  -6  -1    2.40    0.35
  -5  -6  -1    2.26    0.26
   5   6   1    2.49    0.28
   5   6   1    3.30    0.42
   5   6   1    2.33    0.30
   5   6   1    2.43    0.25
   5   6   1    2.48    0.28
  -6  -6  -1    0.34    0.11
  -6  -6  -1    0.26    0.15
  -6  -6  -1    0.39    0.17
  -6  -6  -1    0.21    0.09
   6   6   1    0.58    0.14
   6   6   1    0.37    0.13
   6   6   1    0.16    0.15
   6   6   1    0.27    0.11
  -7  -6  -1    0.31    0.10
  -7  -6  -1    0.33    0.12
  -7  -6  -1    0.16    0.13
  -7  -6  -1    0.42    0.18
   7   6   1    0.49    0.14
   7   6   1    0.37    0.10
   7   6   1    0.26    0.11
   7   6   1    0.67    0.14
  -8  -6  -1    0.86    0.24
  -8  -6  -1    0.88    0.24
  -8  -6  -1    1.27    0.17
   8   6   1    1.24    0.19
   8   6   1    0.69    0.17
   8   6   1    0.79    0.17
  -9  -6  -1    1.89    0.37
  -9  -6  -1    1.80    0.37
   9   6   1    2.49    0.29
   9   6   1    2.24    0.29
   9   6   1    2.15    0.30
 -10  -6  -1    4.02    0.56
 -10  -6  -1    3.55    0.56
  10   6   1    3.93    0.43
  10   6   1    3.54    0.44
  10   6   1    3.54    0.39
 -11  -6  -1   16.26    1.58
 -11  -6  -1   14.06    1.63
  11   6   1   15.80    1.31
  11   6   1   13.95    1.27
  11   6   1   14.68    1.33
  12   6   1    0.65    0.21
  12   6   1    0.47    0.18
  13   6   1    2.26    0.39
  14   6   1    0.20    0.20
  15   6   1    0.37    0.23
  16   6   1    2.55    0.47
  17   6   1    0.70    0.30
  17  -7  -1    0.04    0.22
  17  -7  -1    0.30    0.29
  16  -7  -1    4.82    0.73
  16  -7  -1    2.59    0.50
  15  -7  -1    0.46    0.24
  15  -7  -1    0.61    0.32
  14  -7  -1    0.11    0.17
  14  -7  -1    0.12    0.21
  13  -7  -1    0.16    0.20
  13  -7  -1    0.75    0.24
  12  -7  -1    0.83    0.30
  12  -7  -1    1.07    0.26
  11  -7  -1    3.06    0.47
  11  -7  -1    2.69    0.38
 -11   7   1    2.19    0.47
  10  -7  -1    0.22    0.07
  10  -7  -1    0.15    0.15
  10  -7  -1    0.19    0.07
  10  -7  -1    0.10    0.11
 -10   7   1    0.40    0.20
   9  -7  -1   -0.12    0.07
   9  -7  -1    0.08    0.07
   9  -7  -1    0.06    0.07
   9  -7  -1   -0.03    0.10
  -9   7   1    0.01    0.11
   8  -7  -1    2.16    0.40
   8  -7  -1    2.38    0.25
   8  -7  -1    1.75    0.24
   8  -7  -1    1.89    0.27
   8  -7  -1    1.96    0.33
  -8   7   1    1.74    0.36
   7  -7  -1    0.55    0.14
   7  -7  -1    0.65    0.19
   7  -7  -1    0.86    0.25
   7  -7  -1    0.86    0.17
   7  -7  -1    0.75    0.16
   7  -7  -1    0.61    0.13
  -7   7   1    0.70    0.22
   6  -7  -1    0.82    0.19
   6  -7  -1    0.66    0.21
   6  -7  -1    0.63    0.15
   6  -7  -1    0.99    0.11
   6  -7  -1    0.57    0.14
   6  -7  -1    0.64    0.14
  -6   7   1    0.96    0.24
  -6   7   1    0.85    0.19
   5  -7  -1    0.84    0.15
   5  -7  -1    0.85    0.15
   5  -7  -1    0.91    0.23
   5  -7  -1    0.95    0.12
   5  -7  -1    0.66    0.16
   5  -7  -1    0.88    0.15
  -5   7   1    0.75    0.21
  -5   7   1    0.90    0.20
  -5   7   1    0.67    0.20
   4  -7  -1   16.72    1.50
   4  -7  -1   19.21    1.77
   4  -7  -1   18.81    1.53
   4  -7  -1   18.29    1.58
   4  -7  -1   18.61    1.46
  -4   7   1   18.05    1.65
  -4   7   1   18.44    1.78
   3  -7  -1    0.67    0.13
   3  -7  -1    0.74    0.12
   3  -7  -1    0.70    0.14
   3  -7  -1    0.86    0.20
   3  -7  -1    0.65    0.12
  -3   7   1    0.77    0.23
  -3   7   1    0.66    0.18
   2  -7  -1    0.12    0.09
   2  -7  -1    0.30    0.10
   2  -7  -1    0.27    0.09
   2  -7  -1    0.43    0.10
   2  -7  -1    0.68    0.18
  -2   7   1    0.01    0.09
  -2   7   1    0.23    0.19
   1  -7  -1    0.32    0.08
   1  -7  -1    0.37    0.09
   1  -7  -1    0.29    0.08
   1  -7  -1    0.31    0.12
   1  -7  -1    0.30    0.09
  -1   7   1    0.19    0.15
  -1   7   1    0.09    0.07
   0  -7  -1    0.60    0.11
   0  -7  -1    0.55    0.10
   0  -7  -1    0.84    0.12
   0  -7  -1    0.55    0.16
   0  -7  -1    0.92    0.14
   0   7   1    0.55    0.19
   0   7   1    0.28    0.11
   0   7   1    0.45    0.19
   0   7   1    0.78    0.12
  -1  -7  -1    0.87    0.14
  -1  -7  -1    0.67    0.11
  -1  -7  -1    0.68    0.11
  -1  -7  -1    0.68    0.17
  -1  -7  -1    0.78    0.13
   1   7   1    0.57    0.15
   1   7   1    0.91    0.12
   1   7   1    0.36    0.16
   1   7   1    0.43    0.17
   1   7   1    0.61    0.11
  -2  -7  -1    2.93    0.31
  -2  -7  -1    3.21    0.39
  -2  -7  -1    3.44    0.35
  -2  -7  -1    3.21    0.40
   2   7   1    3.29    0.31
   2   7   1    3.06    0.44
   2   7   1    3.36    0.31
   2   7   1    3.08    0.45
   2   7   1    2.38    0.35
  -3  -7  -1    1.18    0.11
  -3  -7  -1    1.46    0.24
  -3  -7  -1    1.09    0.17
  -3  -7  -1    1.49    0.20
  -3  -7  -1    1.23    0.24
   3   7   1    1.24    0.17
   3   7   1    1.41    0.27
   3   7   1    0.91    0.25
   3   7   1    1.73    0.19
   3   7   1    1.40    0.21
  -4  -7  -1   38.37    3.08
  -4  -7  -1   37.26    3.36
  -4  -7  -1   33.89    2.48
  -4  -7  -1   36.48    3.55
  -4  -7  -1   37.73    2.88
   4   7   1   37.33    2.91
   4   7   1   36.18    3.09
   4   7   1   36.55    2.93
   4   7   1   35.40    3.40
  -5  -7  -1    0.26    0.09
  -5  -7  -1    0.44    0.12
  -5  -7  -1    0.16    0.12
  -5  -7  -1    0.40    0.16
   5   7   1    0.34    0.16
   5   7   1    0.30    0.12
   5   7   1    0.14    0.08
   5   7   1    0.44    0.11
  -6  -7  -1    1.98    0.35
  -6  -7  -1    1.90    0.35
  -6  -7  -1    1.99    0.28
  -6  -7  -1    2.24    0.26
   6   7   1    2.32    0.30
   6   7   1    2.13    0.27
   6   7   1    2.73    0.24
   6   7   1    2.45    0.27
  -7  -7  -1    5.51    0.56
  -7  -7  -1    6.14    0.52
  -7  -7  -1    4.70    0.66
  -7  -7  -1    5.57    0.66
   7   7   1    5.33    0.52
   7   7   1    5.44    0.54
   7   7   1    5.50    0.57
  -8  -7  -1   16.67    1.35
  -8  -7  -1   14.77    1.70
  -8  -7  -1   16.52    1.64
   8   7   1   15.76    1.40
   8   7   1   17.25    1.38
   8   7   1   16.27    1.45
  -9  -7  -1    2.21    0.42
  -9  -7  -1    2.22    0.42
   9   7   1    2.72    0.32
   9   7   1    2.17    0.32
   9   7   1    2.68    0.33
 -10  -7  -1    8.78    1.01
 -10  -7  -1    8.38    1.05
  10   7   1    8.57    0.81
  10   7   1    9.21    0.84
  10   7   1    8.93    0.85
 -11  -7  -1   -0.11    0.14
  11   7   1    0.07    0.13
  11   7   1    0.07    0.08
  12   7   1    0.74    0.24
  13   7   1    1.85    0.36
  14   7   1    1.79    0.37
  15   7   1    0.78    0.29
  16   7   1   13.00    1.30
  16  -8  -1    0.33    0.31
  15  -8  -1    6.45    0.83
  15  -8  -1    9.68    1.05
  14  -8  -1    0.19    0.23
  14  -8  -1   -0.05    0.16
  13  -8  -1   34.52    2.91
  13  -8  -1   31.65    2.78
  12  -8  -1    1.29    0.28
  12  -8  -1    1.34    0.37
  11  -8  -1    0.58    0.24
  11  -8  -1    0.56    0.19
  10  -8  -1    0.03    0.10
  10  -8  -1    0.03    0.06
  10  -8  -1   -0.04    0.11
 -10   8   1   -0.03    0.13
   9  -8  -1    0.62    0.17
   9  -8  -1    0.52    0.20
   9  -8  -1    0.74    0.26
   9  -8  -1    0.45    0.12
  -9   8   1    0.34    0.20
   8  -8  -1    3.71    0.48
   8  -8  -1    3.62    0.40
   8  -8  -1    4.16    0.58
   8  -8  -1    3.69    0.42
  -8   8   1    4.38    0.57
   7  -8  -1    7.39    0.69
   7  -8  -1    7.60    0.68
   7  -8  -1    5.58    0.70
   7  -8  -1    7.99    0.87
  -7   8   1    7.90    0.86
   6  -8  -1    3.29    0.50
   6  -8  -1    3.27    0.42
   6  -8  -1    3.79    0.40
   6  -8  -1    3.52    0.38
   6  -8  -1    4.08    0.38
  -6   8   1    3.63    0.51
  -6   8   1    3.60    0.46
   5  -8  -1   96.14    8.14
   5  -8  -1   91.72    6.97
   5  -8  -1   88.39    7.45
   5  -8  -1   89.98    7.15
   5  -8  -1   88.63    7.12
  -5   8   1   91.90    7.54
  -5   8   1   85.42    8.13
   4  -8  -1    0.70    0.20
   4  -8  -1    0.45    0.11
   4  -8  -1    0.39    0.13
   4  -8  -1    0.50    0.14
   4  -8  -1    0.56    0.12
  -4   8   1    0.56    0.20
  -4   8   1    0.94    0.26
   3  -8  -1   13.86    1.30
   3  -8  -1   13.53    1.15
   3  -8  -1   12.72    1.08
   3  -8  -1   12.54    1.06
   3  -8  -1   11.61    1.09
  -3   8   1   11.57    1.19
  -3   8   1   16.37    1.45
   2  -8  -1    0.05    0.06
   2  -8  -1    0.15    0.08
   2  -8  -1    0.03    0.05
   2  -8  -1   -0.02    0.06
   2  -8  -1   -0.01    0.04
  -2   8   1   -0.04    0.13
  -2   8   1    0.07    0.08
   1  -8  -1    7.56    0.70
   1  -8  -1    7.83    0.70
   1  -8  -1    8.49    0.70
   1  -8  -1    7.46    0.83
   1  -8  -1    8.04    0.75
  -1   8   1    9.35    1.01
   0  -8  -1    0.24    0.10
   0  -8  -1    0.49    0.10
   0  -8  -1    0.20    0.12
   0  -8  -1    0.19    0.08
   0  -8  -1    0.10    0.07
   0   8   1    0.26    0.13
   0   8   1    0.28    0.09
   0   8   1    0.14    0.14
   0   8   1    0.18    0.16
  -1  -8  -1    1.34    0.21
  -1  -8  -1    1.26    0.25
  -1  -8  -1    1.35    0.17
  -1  -8  -1    1.42    0.17
  -1  -8  -1    1.38    0.19
   1   8   1    1.36    0.30
   1   8   1    1.40    0.18
   1   8   1    1.57    0.19
   1   8   1    0.89    0.28
   1   8   1    1.14    0.24
  -2  -8  -1    1.12    0.17
  -2  -8  -1    0.93    0.22
  -2  -8  -1    0.90    0.18
   2   8   1    1.21    0.16
   2   8   1    1.25    0.17
   2   8   1    1.10    0.21
   2   8   1    0.68    0.24
   2   8   1    1.30    0.28
  -3  -8  -1    1.50    0.26
  -3  -8  -1    0.90    0.19
  -3  -8  -1    1.07    0.23
  -3  -8  -1    1.72    0.13
  -3  -8  -1    1.30    0.18
   3   8   1    0.92    0.26
   3   8   1    1.15    0.18
   3   8   1    1.85    0.34
   3   8   1    0.72    0.19
  -4  -8  -1    1.66    0.27
  -4  -8  -1    1.28    0.12
  -4  -8  -1    1.50    0.28
  -4  -8  -1    1.35    0.22
  -4  -8  -1    1.60    0.21
   4   8   1    1.35    0.20
   4   8   1    1.33    0.30
   4   8   1    1.13    0.29
   4   8   1    1.41    0.19
   4   8   1    1.39    0.24
  -5  -8  -1   41.24    3.39
  -5  -8  -1   41.92    4.18
  -5  -8  -1   41.79    3.96
  -5  -8  -1   43.25    3.62
   5   8   1   41.33    3.64
   5   8   1   48.43    3.44
   5   8   1   43.27    3.46
  -6  -8  -1    2.59    0.40
  -6  -8  -1    2.31    0.31
  -6  -8  -1    2.04    0.37
  -6  -8  -1    2.46    0.29
   6   8   1    2.60    0.29
   6   8   1    2.27    0.33
   6   8   1    2.43    0.30
  -7  -8  -1  186.09   13.86
  -7  -8  -1  167.43   15.99
  -7  -8  -1  166.26   17.01
   7   8   1  188.20   14.79
   7   8   1  191.34   14.02
   7   8   1  178.35   14.17
  -8  -8  -1    2.53    0.43
  -8  -8  -1    2.66    0.32
  -8  -8  -1    2.88    0.45
   8   8   1    2.24    0.32
   8   8   1    2.81    0.32
   8   8   1    2.44    0.35
  -9  -8  -1    3.30    0.54
  -9  -8  -1    3.13    0.52
   9   8   1    4.17    0.45
   9   8   1    3.59    0.44
 -10  -8  -1    0.62    0.25
 -10  -8  -1    0.54    0.24
  10   8   1    0.84    0.19
  10   8   1    0.70    0.21
  11   8   1    1.69    0.31
  11   8   1    1.68    0.26
  12   8   1    3.50    0.38
  12   8   1    3.19    0.46
  13   8   1   11.77    1.15
  14   8   1    0.28    0.21
  15   8   1   10.45    1.08
  16   8   1    2.67    0.50
  16  -9  -1    0.84    0.40
  15  -9  -1    1.93    0.52
  14  -9  -1   16.42    1.65
  13  -9  -1   -0.03    0.18
  13  -9  -1    0.02    0.16
  12  -9  -1  111.29    8.17
  12  -9  -1   92.80    8.07
  11  -9  -1    0.15    0.14
  11  -9  -1    0.42    0.22
  10  -9  -1   30.10    2.62
  10  -9  -1   35.52    3.11
  10  -9  -1   32.89    2.71
  10  -9  -1   28.61    2.63
 -10   9   1   34.34    3.09
   9  -9  -1    1.51    0.25
   9  -9  -1    1.42    0.21
   9  -9  -1    1.47    0.38
   9  -9  -1    1.61    0.33
  -9   9   1    1.38    0.35
   8  -9  -1    2.31    0.45
   8  -9  -1    2.76    0.34
   8  -9  -1    2.65    0.40
   8  -9  -1    2.60    0.32
  -8   9   1    2.77    0.46
   7  -9  -1    1.27    0.26
   7  -9  -1    1.17    0.20
   7  -9  -1    1.54    0.34
   7  -9  -1    1.08    0.20
  -7   9   1    1.22    0.31
   6  -9  -1    0.31    0.12
   6  -9  -1    0.45    0.13
   6  -9  -1    0.40    0.19
   6  -9  -1    0.50    0.16
  -6   9   1    0.67    0.22
   5  -9  -1    0.21    0.08
   5  -9  -1    0.27    0.12
   5  -9  -1    0.14    0.14
   5  -9  -1    0.22    0.11
   5  -9  -1    0.20    0.09
  -5   9   1    0.17    0.14
   4  -9  -1  211.35   16.30
   4  -9  -1  242.10   18.85
   4  -9  -1  194.45   16.65
   4  -9  -1  214.51   17.38
   4  -9  -1  207.72   16.53
  -4   9   1  204.49   17.44
   3  -9  -1    2.75    0.31
   3  -9  -1    2.47    0.41
   3  -9  -1    3.41    0.35
   3  -9  -1    3.32    0.33
   3  -9  -1    2.70    0.35
  -3   9   1    4.73    0.65
  -3   9   1    2.43    0.37
   2  -9  -1  141.62   11.79
   2  -9  -1  157.73   12.79
   2  -9  -1  140.11   11.06
   2  -9  -1  135.53   11.19
   1  -9  -1    2.34    0.35
   1  -9  -1    2.63    0.31
   1  -9  -1    2.58    0.28
   1  -9  -1    2.37    0.27
   1  -9  -1    2.54    0.27
  -1   9   1    3.89    0.59
  -1   9   1    1.34    0.28
   0  -9  -1  117.35    8.97
   0  -9  -1  112.16    8.58
   0  -9  -1  100.90    8.48
   0  -9  -1  117.14    8.41
   0  -9  -1  109.78    9.72
   0   9   1  102.20    9.02
   0   9   1  110.23    9.87
   0   9   1   97.95   10.43
  -1  -9  -1   -0.04    0.10
  -1  -9  -1    0.02    0.05
  -1  -9  -1   -0.04    0.05
  -1  -9  -1    0.00    0.06
  -1  -9  -1    0.06    0.06
   1   9   1    0.12    0.07
   1   9   1    0.03    0.13
   1   9   1   -0.01    0.08
   1   9   1   -0.04    0.09
   1   9   1    0.07    0.07
  -2  -9  -1    3.64    0.42
  -2  -9  -1    4.15    0.39
  -2  -9  -1    4.05    0.49
  -2  -9  -1    4.21    0.37
   2   9   1    3.65    0.38
   2   9   1    3.18    0.55
   2   9   1    3.53    0.55
   2   9   1    3.67    0.37
   2   9   1    2.92    0.44
  -3  -9  -1    0.03    0.08
  -3  -9  -1    0.03    0.10
  -3  -9  -1   -0.06    0.08
  -3  -9  -1   -0.01    0.04
  -3  -9  -1   -0.03    0.10
   3   9   1    0.07    0.08
   3   9   1   -0.02    0.10
   3   9   1    0.18    0.15
   3   9   1   -0.04    0.11
   3   9   1    0.10    0.10
  -4  -9  -1    8.03    0.71
  -4  -9  -1    7.91    0.77
  -4  -9  -1    8.57    0.90
  -4  -9  -1    8.19    0.87
  -4  -9  -1    7.48    0.57
   4   9   1    7.03    0.94
   4   9   1    8.25    0.72
   4   9   1    8.36    0.72
   4   9   1    7.68    0.80
  -5  -9  -1    0.01    0.08
  -5  -9  -1   -0.04    0.10
  -5  -9  -1    0.05    0.11
  -5  -9  -1   -0.01    0.06
   5   9   1    0.07    0.11
   5   9   1    0.07    0.08
   5   9   1    0.21    0.10
  -6  -9  -1   67.83    5.27
  -6  -9  -1   67.25    6.49
  -6  -9  -1   64.70    6.12
  -6  -9  -1   65.75    5.62
   6   9   1   79.54    5.35
   6   9   1   64.93    5.65
   6   9   1   61.85    5.37
  -7  -9  -1    6.28    0.78
  -7  -9  -1    6.59    0.63
  -7  -9  -1    6.31    0.81
   7   9   1    7.15    0.72
   7   9   1    6.51    0.65
   7   9   1    7.50    0.64
  -8  -9  -1   75.67    7.10
  -8  -9  -1   72.52    6.69
   8   9   1   74.18    5.88
   8   9   1   71.27    6.14
  -9  -9  -1    0.07    0.14
  -9  -9  -1    0.44    0.22
   9   9   1    0.04    0.11
   9   9   1    0.16    0.14
 -10  -9  -1   49.89    4.93
  10   9   1   48.68    4.07
  10   9   1   51.05    4.23
  11   9   1    5.40    0.58
  11   9   1    4.18    0.52
  12   9   1    7.25    0.74
  12   9   1    6.16    0.65
  13   9   1    0.62    0.25
  14   9   1    0.86    0.29
  15   9   1    3.60    0.55
  16 -10  -1    1.16    0.43
  15 -10  -1    1.38    0.44
  14 -10  -1    0.02    0.21
  13 -10  -1   73.49    6.07
  12 -10  -1    0.65    0.31
  11 -10  -1    7.65    0.89
  10 -10  -1    0.22    0.10
  10 -10  -1    0.47    0.17
  10 -10  -1    0.37    0.21
   9 -10  -1  163.77   12.66
   9 -10  -1  152.04   12.68
   9 -10  -1  151.84   13.15
  -9  10   1  177.07   14.41
   8 -10  -1    0.45    0.14
   8 -10  -1    0.92    0.30
   8 -10  -1    0.74    0.22
   8 -10  -1    0.63    0.16
  -8  10   1    0.28    0.20
   7 -10  -1    0.36    0.16
   7 -10  -1    0.08    0.08
   7 -10  -1    0.23    0.17
   7 -10  -1    0.12    0.10
  -7  10   1    0.27    0.17
   6 -10  -1    4.40    0.59
   6 -10  -1    4.85    0.47
   6 -10  -1    2.97    0.45
   6 -10  -1    4.06    0.42
  -6  10   1    4.49    0.60
   5 -10  -1    4.40    0.53
   5 -10  -1    3.36    0.39
   5 -10  -1    2.64    0.32
   5 -10  -1    3.61    0.36
   5 -10  -1    3.07    0.40
  -5  10   1    3.74    0.48
   4 -10  -1    3.86    0.45
   4 -10  -1    4.38    0.41
   4 -10  -1    5.24    0.58
   4 -10  -1    3.53    0.44
   4 -10  -1    3.81    0.41
  -4  10   1    3.95    0.50
   3 -10  -1   21.51    1.90
   3 -10  -1   19.81    1.63
   3 -10  -1   18.83    1.60
   3 -10  -1   17.71    1.70
   3 -10  -1   18.61    1.58
  -3  10   1   21.02    1.76
   2 -10  -1    5.92    0.58
   2 -10  -1    5.66    0.52
   2 -10  -1    4.91    0.50
   2 -10  -1    5.39    0.53
   2 -10  -1    7.32    0.69
  -2  10   1    4.29    0.56
   1 -10  -1  429.82   36.49
   1 -10  -1  442.51   32.39
   1 -10  -1  401.02   32.06
   1 -10  -1  424.08   33.76
   1 -10  -1  431.33   31.70
  -1  10   1  346.03   38.98
   0 -10  -1    3.01    0.31
   0 -10  -1    2.43    0.31
   0 -10  -1    2.48    0.31
   0 -10  -1    2.67    0.35
   0 -10  -1    2.34    0.41
   0  10   1    3.11    0.59
   0  10   1    2.67    0.42
   0  10   1    3.09    0.57
   0  10   1    2.43    0.31
  -1 -10  -1   38.18    3.46
  -1 -10  -1   36.99    2.95
  -1 -10  -1   37.51    2.98
  -1 -10  -1   38.33    3.15
   1  10   1   33.99    2.97
   1  10   1   33.48    3.73
   1  10   1   40.05    2.99
   1  10   1   36.41    3.22
  -2 -10  -1    0.68    0.23
  -2 -10  -1    0.57    0.13
  -2 -10  -1    0.70    0.17
  -2 -10  -1    0.53    0.14
   2  10   1    0.92    0.18
   2  10   1    1.01    0.16
   2  10   1    1.00    0.24
   2  10   1    0.77    0.28
  -3 -10  -1   12.84    1.33
  -3 -10  -1   12.77    0.93
  -3 -10  -1   13.81    1.13
  -3 -10  -1   13.18    1.20
   3  10   1   13.75    1.12
   3  10   1   11.91    1.45
   3  10   1   13.65    1.14
   3  10   1   12.29    1.25
  -4 -10  -1    1.55    0.16
  -4 -10  -1    2.07    0.32
  -4 -10  -1    1.48    0.31
  -4 -10  -1    1.80    0.27
  -4 -10  -1    1.78    0.25
   4  10   1    1.55    0.23
   4  10   1    1.64    0.25
   4  10   1    1.82    0.31
   4  10   1    1.67    0.38
  -5 -10  -1    3.52    0.50
  -5 -10  -1    3.30    0.42
  -5 -10  -1    3.56    0.50
  -5 -10  -1    3.16    0.38
   5  10   1    3.40    0.38
   5  10   1    3.08    0.45
   5  10   1    4.46    0.41
  -6 -10  -1    1.65    0.34
  -6 -10  -1    1.83    0.34
  -6 -10  -1    1.74    0.26
  -6 -10  -1    1.57    0.27
   6  10   1    1.80    0.25
   6  10   1    1.80    0.32
  -7 -10  -1   51.78    4.88
  -7 -10  -1   54.94    5.16
  -7 -10  -1   50.67    4.18
   7  10   1   51.44    4.27
   7  10   1   56.09    4.51
  -8 -10  -1    0.96    0.29
  -8 -10  -1    0.96    0.28
   8  10   1    0.57    0.21
   8  10   1    0.78    0.20
  -9 -10  -1   31.80    3.24
  -9 -10  -1   31.90    3.09
   9  10   1   33.16    2.68
   9  10   1   31.42    2.81
  10  10   1    8.07    0.82
  10  10   1    7.38    0.78
  11  10   1   61.04    5.09
  11  10   1   59.61    4.92
  12  10   1    2.58    0.35
  12  10   1    2.16    0.39
  13  10   1    0.67    0.17
  13  10   1    1.30    0.31
  14  10   1    2.29    0.43
  15  10   1    7.51    0.87
  15 -11  -1    1.60    0.51
  14 -11  -1    0.33    0.30
  13 -11  -1    2.16    0.51
  12 -11  -1    1.08    0.35
  11 -11  -1    0.01    0.19
  10 -11  -1  184.30   13.33
  10 -11  -1  155.91   13.78
   9 -11  -1    0.46    0.23
   9 -11  -1    0.48    0.15
   9 -11  -1    0.75    0.31
  -9  11   1    0.26    0.21
   8 -11  -1   10.03    1.11
   8 -11  -1    8.45    0.93
   8 -11  -1    8.96    0.89
  -8  11   1   10.84    1.13
   7 -11  -1    0.60    0.22
   7 -11  -1    0.47    0.16
   7 -11  -1    0.60    0.25
  -7  11   1    0.63    0.25
   6 -11  -1   14.59    1.43
   6 -11  -1   15.91    1.46
   6 -11  -1   19.12    1.71
   5 -11  -1   -0.02    0.11
   5 -11  -1    0.12    0.10
   5 -11  -1    0.11    0.10
   5 -11  -1    0.21    0.10
   4 -11  -1    1.56    0.28
   4 -11  -1    2.17    0.25
   4 -11  -1    2.19    0.30
   4 -11  -1    2.21    0.26
  -4  11   1    1.74    0.31
   3 -11  -1    0.41    0.17
   3 -11  -1    0.31    0.13
   3 -11  -1    0.32    0.11
   3 -11  -1    0.13    0.10
   3 -11  -1    0.25    0.10
  -3  11   1    0.10    0.11
   2 -11  -1   92.66    7.96
   2 -11  -1  117.64    9.09
   2 -11  -1   98.81    7.84
   2 -11  -1  101.28    8.36
   2 -11  -1   97.30    7.93
   1 -11  -1    3.98    0.45
   1 -11  -1    4.04    0.45
   1 -11  -1    5.39    0.45
   1 -11  -1    4.36    0.57
   1 -11  -1    4.42    0.50
  -1  11   1    4.30    0.75
  -1  11   1    4.23    0.58
   0 -11  -1    1.43    0.24
   0 -11  -1    1.91    0.25
   0 -11  -1    1.40    0.31
   0  11   1    1.97    0.27
   0  11   1    0.82    0.28
   0  11   1    3.43    0.58
  -1 -11  -1    0.53    0.15
  -1 -11  -1    0.81    0.16
  -1 -11  -1    1.83    0.34
  -1 -11  -1    1.14    0.22
  -1 -11  -1    0.90    0.18
   1  11   1    0.72    0.18
   1  11   1    0.96    0.18
   1  11   1    0.76    0.26
   1  11   1    1.17    0.37
  -2 -11  -1  192.37   16.32
  -2 -11  -1  182.30   15.05
  -2 -11  -1  180.88   14.40
  -2 -11  -1  181.63   12.42
  -2 -11  -1  187.69   14.13
   2  11   1  182.01   15.14
   2  11   1  196.06   14.42
   2  11   1  187.55   14.31
   2  11   1  155.46   17.42
  -3 -11  -1    2.57    0.34
  -3 -11  -1    3.39    0.40
  -3 -11  -1    2.83    0.27
  -3 -11  -1    3.47    0.48
  -3 -11  -1    2.87    0.33
   3  11   1    2.48    0.52
   3  11   1    3.01    0.46
   3  11   1    3.69    0.41
   3  11   1    3.36    0.35
  -4 -11  -1    6.92    0.62
  -4 -11  -1    5.85    0.65
  -4 -11  -1    6.64    0.76
   4  11   1    5.91    0.86
   4  11   1    5.79    0.70
   4  11   1    6.86    0.61
   4  11   1    5.65    0.61
  -5 -11  -1    0.01    0.09
  -5 -11  -1    0.05    0.10
  -5 -11  -1    0.10    0.15
  -5 -11  -1   -0.01    0.11
   5  11   1    0.00    0.10
   5  11   1    0.01    0.09
  -6 -11  -1    1.00    0.21
  -6 -11  -1    1.25    0.31
  -6 -11  -1    1.29    0.30
   6  11   1    1.02    0.27
   6  11   1    1.07    0.21
  -7 -11  -1    4.40    0.61
  -7 -11  -1    3.75    0.58
   7  11   1    4.03    0.54
   7  11   1    4.40    0.47
  -8 -11  -1    0.55    0.25
  -8 -11  -1    0.83    0.29
   8  11   1    0.55    0.18
   8  11   1    1.13    0.28
  -9 -11  -1    1.79    0.39
   9  11   1    1.27    0.26
   9  11   1    1.30    0.31
  10  11   1  111.98    8.98
  10  11   1  112.80    9.37
  11  11   1    6.66    0.72
  11  11   1    5.82    0.69
  12  11   1    0.86    0.23
  12  11   1    0.42    0.23
  13  11   1    0.93    0.21
  13  11   1    0.79    0.30
  14  11   1   13.14    1.31
  15 -12  -1    4.02    0.74
  14 -12  -1    2.00    0.52
  13 -12  -1    0.65    0.32
  12 -12  -1    0.36    0.25
  11 -12  -1   26.42    2.15
  11 -12  -1   22.04    1.94
  10 -12  -1   -0.14    0.16
  10 -12  -1    0.04    0.09
   9 -12  -1   22.63    2.04
   9 -12  -1   25.13    2.11
   8 -12  -1    1.41    0.25
   8 -12  -1    1.66    0.34
   8 -12  -1    1.63    0.41
  -8  12   1    1.24    0.38
   7 -12  -1   91.74    7.14
   7 -12  -1   80.18    7.40
  -7  12   1   98.42    8.17
   6 -12  -1    0.77    0.23
   6 -12  -1    0.34    0.16
   6 -12  -1    0.94    0.30
   5 -12  -1    8.47    0.94
   5 -12  -1   10.04    0.94
   5 -12  -1   12.03    1.13
   4 -12  -1    3.79    0.45
   4 -12  -1    3.51    0.43
   4 -12  -1    3.89    0.54
  -4  12   1    3.15    0.46
   3 -12  -1    0.76    0.19
   3 -12  -1    0.73    0.23
   3 -12  -1    0.58    0.15
   3 -12  -1    0.84    0.20
  -3  12   1    0.39    0.17
   2 -12  -1    0.09    0.09
   2 -12  -1    0.05    0.08
   2 -12  -1    0.01    0.09
   2 -12  -1   -0.01    0.10
   2 -12  -1    0.03    0.08
  -2  12   1    0.04    0.12
   1 -12  -1    1.35    0.24
   1 -12  -1    1.35    0.26
   1 -12  -1    2.25    0.23
   1 -12  -1    1.94    0.34
   1 -12  -1    1.21    0.23
  -1  12   1    1.31    0.36
  -1  12   1    2.76    0.61
   0 -12  -1    0.55    0.16
   0 -12  -1    0.63    0.18
   0 -12  -1    0.82    0.24
   0 -12  -1    0.64    0.14
   0 -12  -1    0.25    0.13
   0  12   1    0.73    0.19
   0  12   1    0.65    0.36
   0  12   1    0.67    0.26
  -1 -12  -1   27.03    2.40
  -1 -12  -1   32.35    2.84
  -1 -12  -1   28.99    2.57
  -1 -12  -1   29.68    2.42
   1  12   1   28.68    2.45
   1  12   1   34.11    3.21
   1  12   1   27.88    2.68
   1  12   1   30.65    2.44
  -2 -12  -1    5.80    0.49
  -2 -12  -1    6.86    0.62
  -2 -12  -1    6.14    0.65
  -2 -12  -1    6.63    0.77
  -2 -12  -1    4.99    0.56
   2  12   1    6.31    0.59
   2  12   1    5.78    0.74
   2  12   1    7.24    0.95
   2  12   1    6.69    0.65
  -3 -12  -1   31.33    2.76
  -3 -12  -1   32.02    2.60
  -3 -12  -1   29.23    2.57
  -3 -12  -1   29.25    2.22
   3  12   1   31.60    2.86
   3  12   1   34.73    2.62
   3  12   1   38.45    3.38
  -4 -12  -1    1.15    0.21
  -4 -12  -1    1.13    0.24
  -4 -12  -1    0.79    0.27
   4  12   1    0.68    0.25
   4  12   1    0.95    0.19
  -5 -12  -1    2.97    0.44
  -5 -12  -1    2.48    0.35
  -5 -12  -1    2.13    0.36
  -5 -12  -1    3.26    0.48
   5  12   1    2.93    0.46
   5  12   1    3.09    0.36
  -6 -12  -1    0.95    0.29
  -6 -12  -1    1.42    0.31
   6  12   1    1.08    0.22
   6  12   1    1.45    0.33
  -7 -12  -1    5.63    0.82
  -7 -12  -1    6.71    0.86
   7  12   1    7.85    0.82
   7  12   1    7.21    0.69
  -8 -12  -1    0.38    0.22
   8  12   1    0.38    0.18
   8  12   1    0.60    0.24
   9  12   1    1.70    0.29
   9  12   1    0.86    0.29
  10  12   1    6.09    0.77
  10  12   1    7.17    0.73
  11  12   1    3.30    0.48
  11  12   1    3.48    0.50
  12  12   1    0.14    0.18
  12  12   1    0.16    0.21
  13  12   1   32.04    2.80
  13  12   1   33.06    2.81
  14  12   1    7.95    0.91
  14 -13  -1    3.41    0.66
  13 -13  -1    0.64    0.34
  12 -13  -1    0.29    0.26
  11 -13  -1    1.02    0.16
  11 -13  -1    1.41    0.38
  10 -13  -1    9.01    0.89
  10 -13  -1   11.17    1.07
   9 -13  -1    0.22    0.13
   9 -13  -1    0.14    0.18
   8 -13  -1   10.17    0.93
   8 -13  -1    8.31    0.95
   7 -13  -1    1.32    0.36
   7 -13  -1    1.12    0.24
   7 -13  -1    0.95    0.28
  -7  13   1    1.10    0.35
   6 -13  -1   36.93    2.93
   6 -13  -1   33.42    3.01
   5 -13  -1    5.68    0.68
   5 -13  -1    4.08    0.53
   5 -13  -1    4.27    0.53
   4 -13  -1    0.63    0.24
   4 -13  -1    0.10    0.14
   4 -13  -1    0.56    0.18
   3 -13  -1    0.17    0.13
   3 -13  -1    0.07    0.11
   3 -13  -1   -0.02    0.11
  -3  13   1    0.23    0.16
   2 -13  -1    1.87    0.32
   2 -13  -1    2.70    0.41
   2 -13  -1    2.04    0.31
   2 -13  -1    2.19    0.30
  -2  13   1    2.47    0.45
   1 -13  -1    0.60    0.21
   1 -13  -1    0.19    0.12
   1 -13  -1    0.15    0.12
   1 -13  -1    0.07    0.10
  -1  13   1    0.04    0.16
  -1  13   1    0.10    0.11
   0 -13  -1    3.99    0.55
   0 -13  -1    3.72    0.45
   0 -13  -1    4.14    0.49
   0 -13  -1    3.92    0.45
   0  13   1    3.92    0.62
   0  13   1    4.18    0.49
  -1 -13  -1    0.37    0.16
  -1 -13  -1    0.65    0.24
  -1 -13  -1    0.51    0.14
  -1 -13  -1    0.71    0.18
  -1 -13  -1    0.74    0.18
   1  13   1    0.68    0.20
   1  13   1    0.61    0.27
  -2 -13  -1    0.86    0.21
  -2 -13  -1    1.05    0.31
  -2 -13  -1    1.36    0.21
  -2 -13  -1    0.84    0.23
  -2 -13  -1    1.23    0.17
   2  13   1    1.14    0.33
   2  13   1    1.51    0.22
  -3 -13  -1    2.42    0.30
  -3 -13  -1    2.47    0.34
  -3 -13  -1    2.43    0.37
  -3 -13  -1    2.48    0.45
   3  13   1    2.64    0.33
   3  13   1    2.65    0.48
  -4 -13  -1    5.34    0.68
  -4 -13  -1    3.81    0.50
  -4 -13  -1    5.15    0.51
  -4 -13  -1    4.56    0.57
   4  13   1    3.63    0.62
   4  13   1    6.72    0.55
  -5 -13  -1    0.87    0.27
  -5 -13  -1    0.33    0.16
   5  13   1    0.21    0.14
   5  13   1    0.57    0.24
  -6 -13  -1   11.98    1.28
  -6 -13  -1   10.82    1.24
   6  13   1   11.68    1.04
   6  13   1   10.61    1.19
  -7 -13  -1    3.70    0.55
   7  13   1    3.67    0.54
   7  13   1    2.86    0.41
   8  13   1    7.45    0.87
   8  13   1    7.03    0.74
   9  13   1    1.84    0.40
   9  13   1    1.62    0.31
  10  13   1    0.33    0.20
  10  13   1    0.34    0.22
  11  13   1    1.95    0.38
  11  13   1    1.34    0.33
  12  13   1    1.07    0.29
  12  13   1    0.88    0.30
  13  13   1    5.24    0.70
  13  13   1    5.38    0.62
  13 -14  -1    1.37    0.46
  12 -14  -1    0.29    0.27
  11 -14  -1    1.66    0.23
  11 -14  -1    2.10    0.45
  10 -14  -1   -0.16    0.15
  10 -14  -1   -0.03    0.09
   9 -14  -1    0.12    0.17
   9 -14  -1   -0.03    0.09
   8 -14  -1    0.68    0.25
   8 -14  -1    0.31    0.15
   7 -14  -1    0.96    0.23
   7 -14  -1    0.86    0.26
   6 -14  -1   -0.02    0.12
   6 -14  -1    0.03    0.11
   5 -14  -1    1.86    0.33
   5 -14  -1    1.90    0.34
   5 -14  -1    2.53    0.44
   4 -14  -1    0.06    0.16
   4 -14  -1   -0.06    0.12
   4 -14  -1   -0.10    0.12
   3 -14  -1   10.60    0.98
   3 -14  -1    9.19    1.01
   3 -14  -1   12.64    1.16
  -3  14   1    8.97    1.08
   2 -14  -1    2.02    0.36
   2 -14  -1    1.15    0.27
   2 -14  -1    1.61    0.28
  -2  14   1    1.53    0.42
   1 -14  -1    2.45    0.41
   1 -14  -1    2.13    0.35
   1 -14  -1    1.82    0.32
  -1  14   1    2.95    0.56
  -1  14   1    2.18    0.36
   0 -14  -1    0.39    0.19
   0 -14  -1    0.32    0.16
   0 -14  -1    0.43    0.17
   0  14   1    0.37    0.18
   0  14   1    0.42    0.26
  -1 -14  -1    0.76    0.21
  -1 -14  -1    0.72    0.15
  -1 -14  -1    0.29    0.19
   1  14   1    0.35    0.24
  -2 -14  -1    0.32    0.17
  -2 -14  -1    0.40    0.23
   2  14   1    0.53    0.27
  -3 -14  -1    0.84    0.29
  -3 -14  -1    0.19    0.15
   3  14   1    0.50    0.28
  -4 -14  -1    0.71    0.18
  -4 -14  -1    1.09    0.32
  -4 -14  -1    1.01    0.25
   4  14   1    0.40    0.26
   4  14   1    1.01    0.21
  -5 -14  -1    1.32    0.24
  -5 -14  -1    1.15    0.29
   5  14   1    1.73    0.27
   5  14   1    1.58    0.41
   6  14   1    4.22    0.66
   6  14   1    4.68    0.52
   7  14   1    9.52    0.88
   7  14   1    8.13    1.02
   8  14   1    0.08    0.20
   8  14   1    0.16    0.16
   9  14   1    1.32    0.30
   9  14   1    1.44    0.39
  10  14   1    0.05    0.18
  10  14   1    0.17    0.20
  11  14   1    1.18    0.34
  11  14   1    1.47    0.37
  12  14   1    2.43    0.44
  12  14   1    2.25    0.44
  12 -15  -1    0.48    0.33
  11 -15  -1    0.24    0.26
  11 -15  -1    0.10    0.11
  10 -15  -1    5.42    0.68
  10 -15  -1    4.02    0.49
   9 -15  -1    0.13    0.15
   9 -15  -1    0.31    0.23
   8 -15  -1    6.21    0.72
   8 -15  -1    5.05    0.61
   7 -15  -1    0.34    0.21
   7 -15  -1    0.69    0.21
   6 -15  -1    0.03    0.12
   6 -15  -1    0.18    0.16
   5 -15  -1    0.11    0.13
   5 -15  -1    0.00    0.12
   4 -15  -1    6.23    0.68
   4 -15  -1    5.50    0.64
   3 -15  -1   -0.07    0.11
   3 -15  -1   -0.09    0.11
   2 -15  -1   10.32    1.12
   2 -15  -1   13.20    1.26
   2 -15  -1   10.43    1.07
  -2  15   1   13.58    1.38
  -2  15   1   11.16    1.12
   1 -15  -1    0.47    0.20
   1 -15  -1    0.41    0.21
  -1  15   1    0.04    0.23
  -1  15   1    0.02    0.16
   0 -15  -1   14.49    1.46
   0 -15  -1   14.85    1.19
   0 -15  -1   15.63    1.61
   0  15   1   20.76    1.77
  -1 -15  -1    0.56    0.21
  -1 -15  -1    0.55    0.25
   1  15   1    0.98    0.37
  -2 -15  -1    2.89    0.43
   2  15   1    2.95    0.59
  -3 -15  -1    1.15    0.29
   3  15   1    1.30    0.41
  -4 -15  -1    0.67    0.24
   4  15   1    1.89    0.46
   5  15   1    0.57    0.31
   6  15   1    1.67    0.45
   7  15   1    0.64    0.22
   7  15   1    0.55    0.32
   8  15   1    1.61    0.32
   8  15   1    1.03    0.40
   9  15   1    2.44    0.41
   9  15   1    2.63    0.54
  10  15   1    8.08    0.88
  10  15   1    8.35    1.01
  11  15   1    0.44    0.27
  11  15   1    0.25    0.25
  11 -16  -1    1.95    0.48
  10 -16  -1    1.59    0.43
  10 -16  -1    1.63    0.28
   9 -16  -1    6.12    0.77
   9 -16  -1    5.70    0.65
   8 -16  -1    0.45    0.27
   8 -16  -1    0.11    0.16
   7 -16  -1   19.73    1.94
   7 -16  -1   24.15    1.96
   6 -16  -1    1.88    0.34
   6 -16  -1    2.22    0.40
   5 -16  -1    4.63    0.60
   5 -16  -1    5.61    0.63
   4 -16  -1    0.02    0.13
   4 -16  -1    0.02    0.13
   3 -16  -1    0.26    0.19
   3 -16  -1    0.23    0.17
  -3  16   1    0.52    0.23
   2 -16  -1    0.07    0.12
   1 -16  -1    0.78    0.25
  -1  16   1    1.10    0.43
   0 -16  -1    0.22    0.17
   0  16   1    0.34    0.35
  -1 -16  -1   25.46    2.53
   1  16   1   35.71    2.88
  -2 -16  -1    1.30    0.31
   2  16   1    1.54    0.50
  -3 -16  -1   35.16    3.18
   3  16   1   38.10    3.41
  -4 -16  -1    3.93    0.54
   4  16   1    3.63    0.67
   5  16   1    2.36    0.56
   6  16   1   -0.02    0.25
   7  16   1   11.34    1.32
   8  16   1    0.24    0.29
   9  16   1    7.64    1.01
  10  16   1    0.09    0.25
  10 -17  -1    0.16    0.26
  10 -17  -1    0.38    0.18
   9 -17  -1   -0.02    0.15
   9 -17  -1   -0.11    0.21
   8 -17  -1   37.62    2.89
   8 -17  -1   29.83    2.87
   7 -17  -1    1.17    0.31
   7 -17  -1    1.87    0.41
   6 -17  -1   24.48    1.95
   6 -17  -1   19.05    1.94
   5 -17  -1    3.74    0.53
   5 -17  -1    3.82    0.54
   4 -17  -1   26.05    2.36
   3 -17  -1   -0.12    0.11
   2 -17  -1    1.78    0.36
   1 -17  -1    0.15    0.16
  -1  17   1    0.05    0.30
   0 -17  -1    4.80    0.67
   0  17   1    8.35    1.04
  -1 -17  -1   -0.06    0.14
   1  17   1   -0.02    0.29
  -2 -17  -1    5.28    0.70
   2  17   1    8.02    1.05
  -3 -17  -1    6.20    0.75
   3  17   1    6.04    0.95
  -4 -17  -1   72.60    6.88
   4  17   1   96.34    7.22
   5  17   1    0.37    0.35
   6  17   1    6.29    0.96
   7  17   1    2.60    0.62
   8  17   1    1.63    0.51
   9  17   1    0.65    0.40
   9 -18  -1    2.09    0.38
   9 -18  -1    3.84    0.57
   8 -18  -1    1.10    0.37
   8 -18  -1    1.21    0.30
   7 -18  -1    0.57    0.28
   7 -18  -1    0.63    0.25
   6 -18  -1    1.33    0.38
   6 -18  -1    2.09    0.39
   5 -18  -1  104.47    8.76
   4 -18  -1    1.28    0.33
   3 -18  -1    1.18    0.32
   2 -18  -1    0.45    0.22
   1 -18  -1    2.17    0.41
   0 -18  -1    0.17    0.19
   0  18   1   -0.09    0.29
  -1 -18  -1    3.38    0.54
   1  18   1    5.48    0.91
  -2 -18  -1    0.26    0.22
   2  18   1    0.59    0.39
  -3 -18  -1   38.85    3.77
   3  18   1   51.96    4.17
  -4 -18  -1    1.80    0.41
   4  18   1    2.38    0.65
   5  18   1    8.33    1.19
   6  18   1    9.77    1.31
   7  18   1   75.79    6.70
   7 -19  -1    0.13    0.19
   6 -19  -1   18.89    1.80
   5 -19  -1    1.70    0.39
   4 -19  -1   10.91    0.92
   4 -19  -1    9.03    1.06
   3 -19  -1    0.19    0.22
   2 -19  -1   47.66    4.16
   1 -19  -1    2.45    0.46
   0 -19  -1    5.95    0.82
   0  19   1   11.18    1.33
  -1 -19  -1    0.35    0.24
   1  19   1    0.31    0.41
  -2 -19  -1    0.39    0.24
   2  19   1    0.45    0.39
  -3 -19  -1    0.55    0.27
   3  19   1    0.89    0.50
  -4 -19  -1    0.97    0.33
   4  19   1    2.69    0.72
   5  19   1    0.09    0.41
   4 -20  -1    0.17    0.22
   3 -20  -1   22.69    2.15
   2 -20  -1    5.28    0.72
   1 -20  -1   22.09    2.10
   0 -20  -1    1.61    0.41
   0  20   1    3.33    0.85
  -1 -20  -1    3.43    0.58
   1  20   1    5.35    0.99
  -2 -20  -1    0.54    0.29
   2  20   1    0.11    0.41
   2  19  -2    0.38    0.41
  -2 -19   2    0.09    0.20
  -1 -19   2    7.31    0.87
   0 -19   2    1.20    0.34
   1 -19   2    0.28    0.22
   2 -19   2    0.08    0.19
   3 -19   2    3.91    0.57
   4 -19   2   -0.07    0.16
   5 -19   2    2.60    0.43
   5 -19   2    2.42    0.39
   5  18  -2    0.44    0.43
  -5 -18   2    0.01    0.20
   4  18  -2    5.62    0.92
  -4 -18   2    3.52    0.57
   3  18  -2    0.54    0.42
  -3 -18   2    0.62    0.26
   2  18  -2    1.17    0.52
  -2 -18   2    0.51    0.26
  -1 -18   2    1.16    0.32
   0 -18   2   -0.07    0.15
   1 -18   2    0.15    0.18
   2 -18   2    5.02    0.65
   3 -18   2   -0.03    0.17
   3 -18   2   -0.02    0.15
   4 -18   2    0.33    0.20
   4 -18   2    0.72    0.25
  -5  18  -2    0.43    0.28
   5 -18   2    0.37    0.21
   5 -18   2    0.30    0.21
  -6  18  -2    1.18    0.39
   6 -18   2    0.97    0.29
   6 -18   2    2.32    0.45
   6 -18   2    1.65    0.32
  -7  18  -2    0.14    0.24
   7 -18   2    0.07    0.15
   7 -18   2    0.03    0.15
   7 -18   2   -0.16    0.18
  -8  18  -2    0.31    0.25
   8 -18   2    0.22    0.15
   8 -18   2    0.03    0.17
   8 -18   2    0.08    0.19
   7  17  -2    5.87    0.94
   6  17  -2    1.90    0.58
   5  17  -2    0.53    0.40
  -5 -17   2    0.71    0.27
   4  17  -2    1.61    0.52
  -4 -17   2    1.22    0.34
   3  17  -2    4.34    0.77
  -3 -17   2    3.68    0.56
   2  17  -2    1.93    0.58
  -2 -17   2    2.54    0.44
   1  17  -2    2.20    0.56
  -1 -17   2    0.78    0.27
   0 -17   2   -0.01    0.15
   1 -17   2    1.13    0.30
   2 -17   2    1.60    0.26
   2 -17   2    0.63    0.24
  -3  17  -2    0.64    0.29
   3 -17   2    0.33    0.16
   3 -17   2    0.32    0.19
  -4  17  -2    0.74    0.31
   4 -17   2    0.58    0.20
   4 -17   2    0.27    0.18
   4 -17   2    0.52    0.28
  -5  17  -2    6.35    0.78
   5 -17   2    5.92    0.72
   5 -17   2    6.18    0.60
   5 -17   2    4.57    0.63
  -6  17  -2    0.57    0.29
   6 -17   2    0.29    0.19
   6 -17   2    0.35    0.19
   6 -17   2    0.18    0.22
  -7  17  -2    1.90    0.45
   7 -17   2    1.38    0.29
   7 -17   2    2.17    0.43
   7 -17   2    2.29    0.36
   8 -17   2    0.47    0.26
   8 -17   2    0.19    0.18
   8 -17   2    0.03    0.12
   9 -17   2    1.06    0.30
   9 -17   2    0.79    0.32
   9 -17   2    0.99    0.18
  10 -17   2    0.07    0.17
  10 -17   2    0.18    0.24
   8  16  -2    1.60    0.51
   7  16  -2    2.12    0.56
   6  16  -2    0.21    0.28
   5  16  -2    0.09    0.28
  -5 -16   2    0.01    0.16
   4  16  -2    5.68    0.82
  -4 -16   2    4.20    0.60
   3  16  -2    7.71    0.94
  -3 -16   2    4.70    0.65
   2  16  -2   27.22    2.32
  -2 -16   2   20.11    2.04
   1  16  -2    0.30    0.33
  -1 -16   2    0.82    0.26
   0 -16   2    0.15    0.16
   1 -16   2    4.07    0.44
   1 -16   2    4.33    0.55
  -2  16  -2   31.35    2.46
   2 -16   2   25.14    2.39
   2 -16   2   24.96    1.98
   2 -16   2   28.73    2.38
  -3  16  -2    0.39    0.22
   3 -16   2    0.32    0.17
   3 -16   2    0.22    0.19
   3 -16   2    0.16    0.13
  -4  16  -2    1.38    0.37
   4 -16   2    1.02    0.26
   4 -16   2    1.46    0.27
   4 -16   2    1.29    0.33
  -5  16  -2    0.31    0.21
   5 -16   2    0.37    0.22
   5 -16   2    0.46    0.17
   5 -16   2    0.16    0.15
  -6  16  -2    2.06    0.42
   6 -16   2    1.10    0.33
   6 -16   2    1.80    0.31
   6 -16   2    1.74    0.31
   7 -16   2    0.38    0.26
   7 -16   2    0.36    0.17
   7 -16   2    0.20    0.18
   8 -16   2    2.65    0.41
   8 -16   2    2.47    0.34
   8 -16   2    2.93    0.50
   9 -16   2    2.41    0.30
   9 -16   2    3.23    0.52
  10 -16   2   27.50    2.46
  11 -16   2   -0.20    0.17
  10  15  -2    5.14    0.80
   9  15  -2   10.35    1.24
   8  15  -2    3.05    0.61
   7  15  -2    8.04    1.03
   6  15  -2    0.77    0.36
  -6 -15   2    0.94    0.28
   5  15  -2    0.89    0.36
  -5 -15   2    0.75    0.26
   4  15  -2    1.77    0.47
  -4 -15   2    1.68    0.34
   3  15  -2    7.39    0.92
  -3 -15   2    6.44    0.76
   2  15  -2    1.65    0.46
  -2 -15   2    1.09    0.29
   1  15  -2   12.07    1.21
  -1 -15   2    8.50    0.97
   0  15  -2    6.95    0.86
   0  15  -2    5.79    0.74
   0 -15   2    5.08    0.62
   0 -15   2    4.64    0.49
  -1  15  -2  100.22    7.45
   1 -15   2   91.12    6.35
   1 -15   2   89.18    7.35
   1 -15   2   88.71    7.67
  -2  15  -2    9.02    0.91
   2 -15   2    8.09    0.70
   2 -15   2    7.10    0.82
   2 -15   2    8.40    0.86
  -3  15  -2    9.57    0.95
   3 -15   2    7.78    0.87
   3 -15   2    8.10    0.73
   3 -15   2    9.77    0.92
  -4  15  -2    0.04    0.15
   4 -15   2    0.16    0.14
   4 -15   2    0.01    0.09
   4 -15   2    0.21    0.18
  -5  15  -2    0.82    0.26
   5 -15   2    0.51    0.19
   5 -15   2    0.86    0.25
   5 -15   2    0.85    0.21
   6 -15   2    1.28    0.25
   6 -15   2    0.95    0.24
   6 -15   2    1.40    0.33
   7 -15   2    0.45    0.16
   7 -15   2    0.34    0.22
   8 -15   2    4.07    0.58
   8 -15   2    4.10    0.46
   9 -15   2   51.66    3.94
   9 -15   2   44.33    3.88
  10 -15   2    1.66    0.42
  11 -15   2   10.92    1.16
  12 -15   2    0.29    0.26
  11  14  -2    3.76    0.55
  11  14  -2    3.28    0.62
  10  14  -2   33.70    3.12
   9  14  -2    0.00    0.23
   8  14  -2   33.34    3.08
   7  14  -2   12.65    1.38
   6  14  -2   52.92    4.00
  -6 -14   2   38.40    3.79
   5  14  -2    0.27    0.26
  -5 -14   2    0.00    0.15
   4  14  -2   12.58    1.30
  -4 -14   2   11.22    1.16
   3  14  -2    0.94    0.34
  -3 -14   2    0.44    0.21
   2  14  -2    0.40    0.26
  -2 -14   2    0.31    0.16
   1  14  -2    0.97    0.34
   1  14  -2    0.69    0.30
  -1 -14   2    0.61    0.21
   0  14  -2   41.10    3.26
   0  14  -2   42.61    3.49
   0 -14   2   34.90    3.28
   0 -14   2   36.91    2.71
  -1  14  -2   10.94    1.09
   1 -14   2   12.98    1.08
   1 -14   2    9.99    1.03
   1 -14   2    9.56    0.85
  -2  14  -2   99.43    7.69
   2 -14   2   99.85    7.65
   2 -14   2   95.34    7.98
   2 -14   2   89.91    6.60
  -3  14  -2    0.22    0.19
   3 -14   2    0.06    0.15
   3 -14   2    0.23    0.14
   3 -14   2    0.27    0.14
  -4  14  -2   73.04    5.62
   4 -14   2   66.80    5.78
   4 -14   2   70.98    5.58
   4 -14   2   66.60    4.82
   5 -14   2    0.81    0.21
   5 -14   2    0.70    0.23
   5 -14   2    0.80    0.21
   6 -14   2    1.51    0.25
   6 -14   2    1.13    0.29
   7 -14   2    0.81    0.19
   7 -14   2    0.93    0.27
   8 -14   2    0.82    0.28
   8 -14   2    0.42    0.14
   9 -14   2    0.16    0.18
   9 -14   2    0.14    0.08
  10 -14   2   24.64    2.21
  11 -14   2    0.52    0.27
  12 -14   2   63.18    5.25
  13 -14   2    1.45    0.43
  12  13  -2    2.24    0.49
  12  13  -2    2.91    0.49
  11  13  -2    0.76    0.29
  11  13  -2    0.16    0.25
  10  13  -2    0.13    0.26
  10  13  -2    0.34    0.25
   9  13  -2    6.11    0.83
   9  13  -2    6.63    0.72
   8  13  -2   11.98    1.11
   8  13  -2   11.13    1.26
   7  13  -2  157.93   12.12
   7  13  -2  146.77   12.75
   6  13  -2    5.43    0.74
  -6 -13   2    5.28    0.64
   5  13  -2   12.86    1.34
  -5 -13   2   12.66    1.24
   4  13  -2    2.76    0.50
  -4 -13   2    2.87    0.43
   3  13  -2   11.70    1.17
  -3 -13   2    9.97    1.04
   2  13  -2    0.19    0.19
   2  13  -2    0.18    0.21
  -2 -13   2    0.04    0.11
  -2 -13   2   -0.12    0.18
   1  13  -2    4.91    0.61
   1  13  -2    4.05    0.62
  -1 -13   2    6.20    0.76
  -1 -13   2    3.48    0.49
   0  13  -2    3.55    0.49
   0  13  -2    2.76    0.50
   0 -13   2    3.04    0.55
   0 -13   2    3.02    0.32
   0 -13   2    2.81    0.40
   0 -13   2    2.73    0.41
  -1  13  -2   95.36    7.24
  -1  13  -2   81.61    6.78
   1 -13   2   80.16    5.83
   1 -13   2   76.00    6.74
   1 -13   2   81.88    7.05
   1 -13   2   97.96    7.76
  -2  13  -2    1.40    0.32
   2 -13   2    2.20    0.44
   2 -13   2    1.84    0.30
   2 -13   2    1.75    0.25
   2 -13   2    2.04    0.34
  -3  13  -2    7.26    0.82
   3 -13   2   10.32    1.03
   3 -13   2    7.82    0.81
   3 -13   2    7.79    0.69
   3 -13   2    8.33    0.83
   4 -13   2    5.08    0.56
   4 -13   2    6.80    0.70
   4 -13   2    6.61    0.67
   4 -13   2    7.69    0.87
   5 -13   2  125.47   10.80
   5 -13   2  137.43   10.36
   6 -13   2    1.53    0.25
   6 -13   2    1.53    0.31
   7 -13   2    4.27    0.53
   7 -13   2    3.82    0.44
   8 -13   2    3.41    0.39
   8 -13   2    4.32    0.54
   9 -13   2    1.74    0.36
  10 -13   2    0.10    0.16
  11 -13   2    4.14    0.61
  12 -13   2    0.28    0.24
  13 -13   2   77.14    6.34
  14 -13   2    0.69    0.33
  12  12  -2    6.80    0.87
  12  12  -2    7.27    0.83
  11  12  -2   -0.09    0.19
  11  12  -2    0.28    0.24
  10  12  -2    7.34    0.76
  10  12  -2    6.11    0.83
   9  12  -2    2.25    0.37
   9  12  -2    2.26    0.46
   8  12  -2   21.80    2.10
   8  12  -2   22.62    1.93
   7  12  -2    6.86    0.70
   7  12  -2    6.74    0.83
   6  12  -2    5.66    0.73
   6  12  -2    6.86    0.62
  -6 -12   2    5.01    0.65
   5  12  -2    0.95    0.31
   5  12  -2    0.81    0.19
  -5 -12   2    0.87    0.24
   4  12  -2   91.07    7.11
   4  12  -2   85.42    7.54
   4  12  -2   89.38    7.20
  -4 -12   2   85.91    7.46
  -4 -12   2   96.37    8.19
   3  12  -2    2.88    0.43
   3  12  -2    1.67    0.36
  -3 -12   2    1.43    0.28
  -3 -12   2    1.81    0.43
   2  12  -2    4.85    0.60
   2  12  -2    4.69    0.63
  -2 -12   2    4.74    0.54
  -2 -12   2    4.32    0.40
  -2 -12   2    4.64    0.69
   1  12  -2    1.12    0.32
   1  12  -2    1.57    0.32
  -1 -12   2    0.92    0.23
  -1 -12   2    1.20    0.36
  -1 -12   2    1.36    0.18
   0  12  -2    4.69    0.65
   0  12  -2    5.12    0.59
   0 -12   2    5.09    0.70
   0 -12   2    4.96    0.55
   0 -12   2    4.45    0.54
   0 -12   2    5.19    0.44
  -1  12  -2    0.76    0.22
  -1  12  -2    0.85    0.28
   1 -12   2    1.21    0.31
   1 -12   2    0.67    0.15
   1 -12   2    0.74    0.20
   1 -12   2    0.64    0.18
  -2  12  -2    0.56    0.25
  -2  12  -2    0.61    0.19
   2 -12   2    0.16    0.17
   2 -12   2    0.40    0.12
   2 -12   2    0.63    0.19
   2 -12   2    0.17    0.11
  -3  12  -2    0.25    0.14
   3 -12   2    0.10    0.11
   3 -12   2    0.00    0.08
   3 -12   2    0.00    0.15
   3 -12   2    0.09    0.10
   4 -12   2  158.90   13.66
   4 -12   2  185.99   14.92
   4 -12   2  156.56   13.04
   5 -12   2    9.32    0.97
   5 -12   2    6.59    0.73
   5 -12   2    7.04    0.72
   6 -12   2    1.16    0.26
   6 -12   2    0.78    0.18
   6 -12   2    1.68    0.40
   7 -12   2    0.87    0.24
   7 -12   2    0.48    0.14
   8 -12   2   15.84    1.39
   8 -12   2   16.59    1.47
   9 -12   2    0.16    0.15
  10 -12   2    0.17    0.17
  11 -12   2    1.25    0.34
  12 -12   2    2.98    0.51
  13 -12   2    0.29    0.23
  14 -12   2    0.15    0.22
  15 -12   2   -0.08    0.22
  13  11  -2   23.84    2.15
  13  11  -2   23.87    2.21
  12  11  -2    1.63    0.37
  12  11  -2    2.01    0.42
  11  11  -2    1.62    0.38
  11  11  -2    1.50    0.34
  10  11  -2    0.72    0.28
  10  11  -2    1.17    0.29
   9  11  -2    0.77    0.23
   9  11  -2    0.14    0.21
   8  11  -2    2.33    0.35
   8  11  -2    1.86    0.40
   7  11  -2    0.17    0.18
   7  11  -2    0.53    0.18
   6  11  -2    0.36    0.20
   6  11  -2    0.27    0.14
  -6 -11   2    0.30    0.22
  -6 -11   2    0.18    0.15
   5  11  -2   39.21    3.48
   5  11  -2   43.67    3.40
   5  11  -2   40.00    3.64
  -5 -11   2   44.03    4.19
  -5 -11   2   39.86    3.58
  -5 -11   2   44.55    3.99
   4  11  -2    5.75    0.78
   4  11  -2    7.48    0.79
   4  11  -2    7.17    0.67
  -4 -11   2    7.31    0.90
  -4 -11   2    7.49    0.75
  -4 -11   2    8.40    0.92
   3  11  -2   16.63    1.40
   3  11  -2   16.18    1.58
   3  11  -2   17.06    1.53
  -3 -11   2   17.85    1.76
  -3 -11   2   16.81    1.22
  -3 -11   2   16.44    1.52
   2  11  -2    1.05    0.27
   2  11  -2    1.07    0.17
   2  11  -2    1.46    0.31
  -2 -11   2    0.90    0.21
  -2 -11   2    1.27    0.17
  -2 -11   2    0.93    0.31
   1  11  -2    4.60    0.52
   1  11  -2    3.50    0.53
  -1 -11   2    4.50    0.38
  -1 -11   2    3.50    0.35
  -1 -11   2    3.72    0.60
  -1 -11   2    3.61    0.46
   0  11  -2    0.08    0.15
   0  11  -2    0.30    0.15
   0 -11   2    0.42    0.21
   0 -11   2    0.48    0.11
   0 -11   2    0.49    0.15
   0 -11   2    0.19    0.12
  -1  11  -2    4.23    0.54
  -1  11  -2    3.21    0.44
   1 -11   2    3.91    0.35
   1 -11   2    3.45    0.43
   1 -11   2    3.61    0.43
   1 -11   2    3.42    0.54
  -2  11  -2    0.33    0.14
  -2  11  -2    0.12    0.15
   2 -11   2    0.09    0.09
   2 -11   2    0.11    0.08
   2 -11   2    0.26    0.11
   2 -11   2    0.08    0.13
   3 -11   2    6.75    0.69
   3 -11   2    9.20    0.90
   3 -11   2    6.34    0.68
   4 -11   2    1.38    0.34
   4 -11   2    1.45    0.26
   4 -11   2    1.42    0.22
   5 -11   2    7.66    0.78
   5 -11   2    8.15    0.81
   5 -11   2   10.35    1.04
   6 -11   2    0.99    0.18
   6 -11   2    0.76    0.22
   6 -11   2    1.45    0.38
   7 -11   2   49.74    3.91
   7 -11   2   46.59    3.98
  -8  11  -2    0.83    0.30
   8 -11   2    0.21    0.09
   8 -11   2    0.38    0.19
   9 -11   2    0.10    0.14
  10 -11   2    2.10    0.39
  11 -11   2    0.59    0.24
  12 -11   2    0.47    0.24
  13 -11   2    1.17    0.36
  14 -11   2    1.01    0.34
  15 -11   2    9.67    1.12
  14  10  -2    1.82    0.35
  14  10  -2    2.47    0.46
  13  10  -2    2.84    0.46
  13  10  -2    2.86    0.48
  12  10  -2    8.57    0.97
  12  10  -2    9.55    0.96
  11  10  -2   -0.04    0.15
  11  10  -2   -0.01    0.15
  10  10  -2    8.95    0.89
  10  10  -2    8.31    0.94
   9  10  -2    1.64    0.30
   9  10  -2    1.69    0.36
   8  10  -2   12.23    1.23
   8  10  -2   12.15    1.12
   7  10  -2    0.98    0.21
   7  10  -2    1.04    0.28
   7  10  -2    0.92    0.27
  -7 -10   2    1.02    0.32
  -7 -10   2    1.08    0.25
   6  10  -2    0.60    0.23
   6  10  -2    1.00    0.26
   6  10  -2    0.74    0.18
  -6 -10   2    1.08    0.32
  -6 -10   2    0.75    0.20
  -6 -10   2    0.66    0.27
   5  10  -2    1.12    0.27
   5  10  -2    1.52    0.22
   5  10  -2    1.46    0.31
  -5 -10   2    1.61    0.37
  -5 -10   2    1.10    0.31
  -5 -10   2    1.12    0.23
   4  10  -2   10.24    0.90
   4  10  -2    9.80    0.92
   4  10  -2    9.18    0.77
  -4 -10   2    8.64    0.84
  -4 -10   2    6.91    0.64
  -4 -10   2    8.31    0.99
  -4 -10   2    8.58    1.02
   3  10  -2    2.64    0.39
   3  10  -2    2.58    0.29
   3  10  -2    2.11    0.37
  -3 -10   2    2.68    0.25
  -3 -10   2    3.34    0.47
  -3 -10   2    3.01    0.48
  -3 -10   2    2.20    0.33
   2  10  -2   18.51    1.72
   2  10  -2   20.37    1.65
   2  10  -2   18.23    1.53
  -2 -10   2   18.14    1.65
  -2 -10   2   19.22    1.90
  -2 -10   2   18.48    1.34
   1  10  -2    0.25    0.17
   1  10  -2    0.53    0.10
   1  10  -2    0.56    0.18
  -1 -10   2    0.43    0.15
  -1 -10   2    0.59    0.24
  -1 -10   2    0.27    0.09
   0  10  -2    1.03    0.14
   0  10  -2    2.46    0.29
   0  10  -2    0.48    0.20
   0 -10   2    0.61    0.17
   0 -10   2    1.35    0.22
   0 -10   2    0.56    0.13
   0 -10   2    1.06    0.13
   0 -10   2    0.96    0.29
  -1  10  -2    0.01    0.11
  -1  10  -2    0.00    0.07
   1 -10   2    0.06    0.08
   1 -10   2   -0.01    0.06
   1 -10   2    0.09    0.13
   1 -10   2    0.05    0.08
   1 -10   2    0.15    0.06
  -2  10  -2    0.46    0.16
  -2  10  -2    0.36    0.18
   2 -10   2    0.20    0.11
   2 -10   2    0.31    0.17
   2 -10   2    0.06    0.08
   2 -10   2    0.17    0.11
  -3  10  -2    0.19    0.12
   3 -10   2    0.26    0.17
   3 -10   2    0.23    0.10
   3 -10   2    0.09    0.10
   4 -10   2    1.68    0.27
   4 -10   2    1.88    0.37
   4 -10   2    1.53    0.23
   5 -10   2    0.08    0.13
   5 -10   2   -0.02    0.07
   5 -10   2    0.00    0.06
   6 -10   2    4.27    0.47
   6 -10   2    6.31    0.75
   6 -10   2    5.27    0.54
   7 -10   2    0.07    0.07
   7 -10   2    0.08    0.11
   7 -10   2    0.12    0.17
  -8  10  -2    9.93    1.21
   8 -10   2   10.01    0.90
   8 -10   2   10.11    0.91
   8 -10   2   10.92    1.01
   8 -10   2   14.17    1.32
  -9  10  -2    0.32    0.22
   9 -10   2    0.30    0.16
   9 -10   2    0.41    0.26
  10 -10   2    5.85    0.68
  11 -10   2    0.37    0.20
  12 -10   2    0.13    0.18
  13 -10   2    0.05    0.18
  14 -10   2    0.51    0.27
  15 -10   2    0.95    0.35
  16 -10   2    1.68    0.47
  14   9  -2    2.78    0.42
  14   9  -2    3.15    0.51
  13   9  -2    0.34    0.19
  13   9  -2    0.10    0.19
  12   9  -2    0.19    0.17
  12   9  -2    0.11    0.19
  11   9  -2    1.19    0.29
  11   9  -2    1.34    0.32
  10   9  -2    0.88    0.25
  10   9  -2    1.20    0.29
   9   9  -2    1.10    0.25
   9   9  -2    1.12    0.28
   8   9  -2    0.04    0.14
   8   9  -2    0.02    0.11
   8   9  -2    0.14    0.14
   7   9  -2    5.13    0.53
   7   9  -2    5.25    0.60
   7   9  -2    4.93    0.60
  -7  -9   2    4.90    0.71
  -7  -9   2    4.33    0.54
  -7  -9   2    5.59    0.72
   6   9  -2    1.46    0.23
   6   9  -2    1.31    0.27
   6   9  -2    1.10    0.27
  -6  -9   2    1.16    0.24
  -6  -9   2    1.13    0.31
  -6  -9   2    1.29    0.34
   5   9  -2    1.51    0.21
   5   9  -2    0.74    0.22
   5   9  -2    1.41    0.28
  -5  -9   2    1.12    0.30
  -5  -9   2    0.94    0.29
  -5  -9   2    1.07    0.22
   4   9  -2    0.22    0.14
   4   9  -2    0.09    0.11
   4   9  -2    0.06    0.08
  -4  -9   2    0.30    0.17
  -4  -9   2    0.17    0.15
  -4  -9   2    0.16    0.07
  -4  -9   2    0.09    0.10
   3   9  -2    0.01    0.08
   3   9  -2    0.13    0.12
   3   9  -2    0.20    0.09
  -3  -9   2    0.04    0.12
  -3  -9   2    0.19    0.15
  -3  -9   2    0.10    0.09
  -3  -9   2    0.27    0.08
   2   9  -2    0.44    0.16
   2   9  -2    0.30    0.13
   2   9  -2    0.35    0.21
   2   9  -2    0.34    0.09
  -2  -9   2    0.12    0.14
  -2  -9   2    0.34    0.13
  -2  -9   2    0.51    0.10
   1   9  -2    1.27    0.14
   1   9  -2    0.92    0.20
   1   9  -2    0.91    0.22
   1   9  -2    1.07    0.35
  -1  -9   2    0.77    0.13
  -1  -9   2    0.81    0.17
  -1  -9   2    0.75    0.26
   0   9  -2    0.06    0.15
   0   9  -2    0.01    0.07
   0   9  -2    0.07    0.06
   0   9  -2    0.11    0.12
   0  -9   2   -0.10    0.05
   0  -9   2    0.07    0.08
   0  -9   2    0.11    0.13
   0  -9   2    0.11    0.06
   0  -9   2    0.05    0.05
  -1   9  -2    3.39    0.44
  -1   9  -2    2.64    0.36
  -1   9  -2    2.87    0.58
   1  -9   2    3.24    0.29
   1  -9   2    2.32    0.45
   1  -9   2    3.06    0.37
   1  -9   2    3.08    0.36
   1  -9   2    3.25    0.30
  -2   9  -2    0.36    0.14
  -2   9  -2    0.26    0.14
  -2   9  -2    0.53    0.26
   2  -9   2    0.68    0.13
   2  -9   2    0.58    0.16
   2  -9   2    0.70    0.15
   2  -9   2    0.76    0.24
  -3   9  -2    1.47    0.24
   3  -9   2    2.19    0.37
   3  -9   2    1.39    0.24
   3  -9   2    1.42    0.21
  -4   9  -2    0.24    0.11
   4  -9   2    0.45    0.16
   4  -9   2    0.45    0.20
   4  -9   2    0.34    0.11
   5  -9   2    0.83    0.19
   5  -9   2    0.97    0.29
   5  -9   2    0.81    0.14
   6  -9   2    0.83    0.14
   6  -9   2    0.94    0.30
   6  -9   2    1.00    0.22
   7  -9   2    2.86    0.29
   7  -9   2    2.72    0.31
   7  -9   2    2.97    0.52
   7  -9   2    2.64    0.37
  -8   9  -2    0.00    0.13
   8  -9   2    0.01    0.04
   8  -9   2   -0.06    0.13
   8  -9   2    0.13    0.11
  -9   9  -2    0.29    0.20
   9  -9   2    0.34    0.16
   9  -9   2    0.28    0.22
  10  -9   2    0.71    0.24
  11  -9   2    3.13    0.49
  12  -9   2   -0.11    0.15
  13  -9   2    1.23    0.36
  14  -9   2   -0.06    0.16
  15  -9   2    4.88    0.73
  16  -9   2    0.08    0.23
  15   8  -2    2.64    0.48
  14   8  -2    0.92    0.31
  14   8  -2    0.92    0.23
  13   8  -2    2.33    0.40
  13   8  -2    1.71    0.33
  12   8  -2    0.22    0.17
  12   8  -2    0.14    0.18
  11   8  -2    1.15    0.27
  11   8  -2    0.88    0.26
  10   8  -2    0.46    0.19
  10   8  -2    0.95    0.26
  10   8  -2    0.77    0.23
   9   8  -2    0.02    0.12
   9   8  -2    0.23    0.16
   9   8  -2    0.20    0.14
   8   8  -2    0.43    0.20
   8   8  -2    0.56    0.17
   8   8  -2    1.07    0.24
  -8  -8   2    0.33    0.21
  -8  -8   2    0.44    0.23
   7   8  -2    2.81    0.40
   7   8  -2    2.74    0.37
   7   8  -2    1.92    0.30
  -7  -8   2    2.16    0.32
  -7  -8   2    2.68    0.46
  -7  -8   2    2.01    0.42
   6   8  -2   12.20    1.05
   6   8  -2   11.29    1.10
   6   8  -2   11.94    1.14
  -6  -8   2   12.15    1.28
  -6  -8   2   11.08    1.09
  -6  -8   2   12.48    1.34
   5   8  -2    1.19    0.24
   5   8  -2    1.35    0.27
   5   8  -2    1.44    0.21
  -5  -8   2    1.62    0.34
  -5  -8   2    1.22    0.22
  -5  -8   2    1.43    0.32
   4   8  -2    0.39    0.11
   4   8  -2    0.44    0.15
   4   8  -2    0.77    0.20
   4   8  -2    0.54    0.24
  -4  -8   2    0.44    0.19
  -4  -8   2    0.62    0.21
  -4  -8   2    0.42    0.13
   3   8  -2    2.28    0.25
   3   8  -2    2.09    0.44
   3   8  -2    2.10    0.32
   3   8  -2    2.60    0.34
  -3  -8   2    2.25    0.21
  -3  -8   2    2.69    0.42
  -3  -8   2    2.54    0.41
  -3  -8   2    1.80    0.28
   2   8  -2   10.92    0.88
   2   8  -2   10.08    1.23
   2   8  -2   11.54    0.96
   2   8  -2   10.60    1.00
  -2  -8   2    9.66    1.14
  -2  -8   2    9.86    0.76
  -2  -8   2   11.07    1.13
  -2  -8   2    9.94    0.95
   1   8  -2    2.56    0.48
   1   8  -2    1.84    0.31
   1   8  -2    2.75    0.32
   1   8  -2    2.59    0.24
  -1  -8   2    2.72    0.42
  -1  -8   2    2.17    0.22
  -1  -8   2    2.53    0.30
   0   8  -2    4.56    0.69
   0   8  -2    4.40    0.46
   0   8  -2    3.79    0.66
   0   8  -2    4.95    0.40
   0   8  -2    4.81    0.52
   0  -8   2    4.48    0.37
   0  -8   2    4.45    0.61
   0  -8   2    3.58    0.44
   0  -8   2    5.04    0.47
  -1   8  -2    0.01    0.08
  -1   8  -2   -0.11    0.09
  -1   8  -2    0.00    0.12
  -1   8  -2   -0.01    0.05
   1  -8   2    0.06    0.04
   1  -8   2    0.01    0.06
   1  -8   2   -0.03    0.05
   1  -8   2    0.04    0.11
   1  -8   2    0.09    0.05
  -2   8  -2    0.73    0.30
  -2   8  -2    0.78    0.17
   2  -8   2    0.80    0.17
   2  -8   2    0.75    0.14
   2  -8   2    0.97    0.25
  -3   8  -2    0.37    0.11
   3  -8   2    0.40    0.10
   3  -8   2    0.30    0.16
   3  -8   2    0.18    0.10
  -4   8  -2    0.15    0.10
   4  -8   2    0.09    0.07
   4  -8   2    0.21    0.17
   4  -8   2    0.24    0.12
   5  -8   2    0.79    0.18
   5  -8   2    0.66    0.19
   5  -8   2    0.95    0.28
   5  -8   2    0.65    0.08
   5  -8   2    0.55    0.11
   6  -8   2   92.63    7.62
   6  -8   2   80.00    6.55
   6  -8   2   81.98    6.87
   6  -8   2   80.41    6.58
   6  -8   2   83.95    6.83
   7  -8   2    0.08    0.06
   7  -8   2   -0.05    0.11
   7  -8   2    0.23    0.07
   7  -8   2    0.10    0.05
   7  -8   2    0.03    0.09
  -8   8  -2    0.83    0.29
   8  -8   2    1.33    0.17
   8  -8   2    1.47    0.38
   8  -8   2    1.53    0.28
  -9   8  -2    0.00    0.11
   9  -8   2   -0.05    0.06
   9  -8   2   -0.08    0.09
   9  -8   2    0.00    0.14
 -10   8  -2    5.47    0.85
  10  -8   2    7.91    0.75
  10  -8   2    6.39    0.62
  10  -8   2    7.52    0.95
  11  -8   2    2.03    0.37
  12  -8   2    0.11    0.15
  13  -8   2    0.75    0.28
  14  -8   2   27.62    2.47
  15  -8   2    0.25    0.27
  16  -8   2   -0.04    0.19
  17  -8   2    0.27    0.29
  15   7  -2    5.00    0.67
  14   7  -2    1.82    0.39
  14   7  -2    1.83    0.30
  13   7  -2   15.99    1.49
  13   7  -2   16.13    1.50
  12   7  -2    0.36    0.18
  12   7  -2    0.29    0.19
  11   7  -2    8.12    0.91
  11   7  -2   10.92    0.95
  11   7  -2    7.85    0.88
  10   7  -2    4.45    0.54
  10   7  -2    4.68    0.53
  10   7  -2    4.01    0.55
   9   7  -2    5.25    0.55
   9   7  -2    5.30    0.58
   9   7  -2    4.03    0.56
  -9  -7   2    5.06    0.71
  -9  -7   2    4.96    0.73
   8   7  -2    0.22    0.14
   8   7  -2   -0.01    0.12
   8   7  -2    0.26    0.14
  -8  -7   2    0.22    0.18
  -8  -7   2    0.17    0.16
   7   7  -2   12.96    1.20
   7   7  -2   12.59    1.18
   7   7  -2   13.26    1.13
  -7  -7   2   12.88    1.43
  -7  -7   2   11.38    1.34
  -7  -7   2   13.04    1.17
   6   7  -2    2.95    0.37
   6   7  -2    2.82    0.32
   6   7  -2    2.94    0.38
  -6  -7   2    2.44    0.43
  -6  -7   2    2.18    0.31
  -6  -7   2    2.10    0.42
   5   7  -2   35.84    3.14
   5   7  -2   36.85    2.98
   5   7  -2   37.37    3.03
  -5  -7   2   36.88    3.65
  -5  -7   2   37.24    3.12
   4   7  -2    0.67    0.18
   4   7  -2    0.49    0.12
   4   7  -2    0.60    0.24
   4   7  -2    0.52    0.16
  -4  -7   2    0.56    0.14
  -4  -7   2    0.45    0.18
  -4  -7   2    0.72    0.23
   3   7  -2  209.22   15.16
   3   7  -2  200.33   15.85
   3   7  -2  172.91   18.30
   3   7  -2  203.76   15.09
  -3  -7   2  182.92   17.15
  -3  -7   2  191.49   13.07
  -3  -7   2  188.28   18.26
   2   7  -2   12.63    1.04
   2   7  -2   11.95    0.97
   2   7  -2   11.57    1.26
   2   7  -2   11.24    1.07
   2   7  -2   11.47    1.32
  -2  -7   2   12.12    1.27
  -2  -7   2   11.90    1.05
  -2  -7   2   11.08    0.84
  -2  -7   2   11.32    1.21
   1   7  -2   54.86    5.18
   1   7  -2   51.08    4.18
   1   7  -2   55.22    4.16
   1   7  -2   51.39    4.41
   1   7  -2   46.84    4.85
  -1  -7   2   51.19    3.60
  -1  -7   2   56.66    4.38
  -1  -7   2   51.65    4.81
   0   7  -2    0.65    0.24
   0   7  -2    0.50    0.12
   0   7  -2    0.41    0.07
   0   7  -2    0.45    0.20
   0   7  -2    0.45    0.14
   0  -7   2    0.40    0.17
   0  -7   2    0.51    0.12
   0  -7   2    0.42    0.09
   0  -7   2    0.49    0.11
  -1   7  -2    1.95    0.41
  -1   7  -2    1.85    0.42
  -1   7  -2    2.00    0.29
  -1   7  -2    2.06    0.26
  -1   7  -2    2.11    0.20
   1  -7   2    1.81    0.34
   1  -7   2    2.21    0.26
   1  -7   2    2.02    0.20
   1  -7   2    1.91    0.19
   1  -7   2    2.18    0.24
  -2   7  -2    0.16    0.08
  -2   7  -2    0.34    0.20
   2  -7   2    0.19    0.07
   2  -7   2    0.22    0.09
   2  -7   2    0.05    0.09
  -3   7  -2    0.52    0.13
  -3   7  -2    0.78    0.29
   3  -7   2    0.81    0.13
   3  -7   2    0.96    0.16
   3  -7   2    1.53    0.29
  -4   7  -2    3.62    0.59
   4  -7   2    3.81    0.42
   4  -7   2    4.26    0.40
   4  -7   2    3.89    0.55
   4  -7   2    4.70    0.51
   5  -7   2   29.59    2.56
   5  -7   2   35.53    3.04
   5  -7   2   31.17    2.62
   5  -7   2   30.50    2.50
   5  -7   2   31.98    2.69
   5  -7   2   32.49    2.69
   6  -7   2    0.56    0.17
   6  -7   2    0.79    0.27
   6  -7   2    0.76    0.11
   6  -7   2    0.75    0.11
   6  -7   2    1.08    0.14
   7  -7   2   52.68    4.20
   7  -7   2   51.48    4.87
   7  -7   2   52.50    4.15
  -8   7  -2   -0.04    0.10
   8  -7   2    0.02    0.13
   8  -7   2    0.13    0.11
   8  -7   2    0.06    0.07
  -9   7  -2    7.81    0.97
   9  -7   2    8.58    1.02
   9  -7   2    8.95    0.83
   9  -7   2    7.98    0.74
 -10   7  -2    4.08    0.63
  10  -7   2    3.27    0.48
  10  -7   2    3.89    0.41
  10  -7   2    4.19    0.66
 -11   7  -2    0.39    0.23
  11  -7   2    0.39    0.27
  11  -7   2    0.23    0.16
  11  -7   2    0.69    0.16
  12  -7   2    0.05    0.11
  12  -7   2   -0.02    0.10
  13  -7   2    0.89    0.29
  13  -7   2    0.15    0.14
  14  -7   2    2.12    0.44
  15  -7   2   14.03    1.42
  16  -7   2    1.62    0.43
  17  -7   2   68.77    5.75
  16   6  -2    4.58    0.67
  15   6  -2    1.01    0.32
  14   6  -2   20.69    1.82
  14   6  -2   21.24    1.90
  13   6  -2    0.63    0.25
  13   6  -2    0.42    0.23
  13   6  -2    0.50    0.19
  12   6  -2   13.71    1.24
  12   6  -2   11.84    1.18
  12   6  -2   12.25    1.19
  11   6  -2   10.37    1.01
  11   6  -2   10.44    1.05
  11   6  -2   10.50    1.03
  10   6  -2   48.64    4.12
  10   6  -2   50.44    4.12
  10   6  -2   51.81    4.28
   9   6  -2   -0.04    0.09
   9   6  -2    0.06    0.12
   9   6  -2   -0.07    0.09
  -9  -6   2    0.11    0.16
  -9  -6   2    0.18    0.16
   8   6  -2    2.61    0.41
   8   6  -2    4.17    0.44
   8   6  -2    2.67    0.37
  -8  -6   2    3.22    0.51
  -8  -6   2    3.49    0.54
   7   6  -2    3.40    0.39
   7   6  -2    3.42    0.42
   7   6  -2    3.80    0.46
  -7  -6   2    2.87    0.51
  -7  -6   2    3.44    0.51
  -7  -6   2    3.68    0.40
   6   6  -2    4.89    0.52
   6   6  -2    4.22    0.52
   6   6  -2    4.35    0.47
  -6  -6   2    4.13    0.63
  -6  -6   2    5.02    0.50
  -6  -6   2    6.05    0.65
   5   6  -2    0.05    0.09
   5   6  -2    0.05    0.08
   5   6  -2    0.11    0.10
  -5  -6   2   -0.03    0.10
  -5  -6   2    0.20    0.13
  -5  -6   2    0.05    0.07
   4   6  -2   44.89    3.57
   4   6  -2   45.14    3.76
   4   6  -2   46.31    3.61
   4   6  -2   41.02    4.39
   4   6  -2   46.05    4.15
  -4  -6   2   45.08    4.36
  -4  -6   2   44.68    3.73
  -4  -6   2   43.69    4.11
   3   6  -2   17.45    1.81
   3   6  -2   20.05    1.56
   3   6  -2   18.50    1.93
   3   6  -2   19.17    1.61
   3   6  -2   18.33    1.49
  -3  -6   2   17.75    1.87
  -3  -6   2   16.99    1.28
   2   6  -2  625.98   49.75
   2   6  -2  566.68   47.27
  -2  -6   2  678.96   41.18
  -2  -6   2  566.54   57.27
   1   6  -2    2.31    0.22
   1   6  -2    2.01    0.29
   1   6  -2    2.33    0.40
   1   6  -2    2.27    0.27
   1   6  -2    2.04    0.38
  -1  -6   2    2.44    0.37
  -1  -6   2    2.21    0.20
  -1  -6   2    2.18    0.26
  -1  -6   2    2.03    0.35
   0   6  -2   68.40    5.60
   0   6  -2   78.81    5.61
   0   6  -2   65.46    6.87
   0   6  -2   69.18    5.91
   0   6  -2   61.43    6.47
   0  -6   2   79.06    5.88
   0  -6   2   76.46    4.87
   0  -6   2   67.01    5.60
  -1   6  -2    3.27    0.52
  -1   6  -2    3.31    0.54
  -1   6  -2    3.41    0.39
  -1   6  -2    3.46    0.31
  -1   6  -2    3.26    0.36
   1  -6   2    3.84    0.37
   1  -6   2    3.75    0.31
   1  -6   2    3.10    0.47
   1  -6   2    4.09    0.31
   1  -6   2    3.96    0.37
  -2   6  -2    1.78    0.24
  -2   6  -2    1.49    0.38
   2  -6   2    2.54    0.25
   2  -6   2    2.86    0.38
   2  -6   2    2.62    0.27
  -3   6  -2    0.00    0.12
   3  -6   2    0.06    0.11
   3  -6   2    0.21    0.07
   3  -6   2    0.03    0.07
   4  -6   2    7.14    0.85
   4  -6   2    8.57    0.76
   4  -6   2    7.88    0.67
   4  -6   2    7.55    0.69
   4  -6   2    7.23    0.61
  -5   6  -2    1.63    0.35
   5  -6   2    2.25    0.22
   5  -6   2    2.45    0.41
   5  -6   2    2.43    0.29
   5  -6   2    2.21    0.21
   5  -6   2    1.92    0.31
   5  -6   2    2.45    0.25
   6  -6   2  112.23   10.77
   6  -6   2  130.58    9.80
   6  -6   2  116.75    9.42
   6  -6   2  113.82    9.40
   6  -6   2  123.49    9.79
  -7   6  -2    0.13    0.13
   7  -6   2    0.26    0.08
   7  -6   2    0.22    0.09
   7  -6   2    0.12    0.16
   7  -6   2   -0.06    0.08
  -8   6  -2   98.08    9.45
   8  -6   2  106.89    8.27
   8  -6   2  108.52    7.71
   8  -6   2  103.75    8.27
   8  -6   2  106.38    9.50
  -9   6  -2   -0.02    0.11
   9  -6   2    0.10    0.11
   9  -6   2    0.12    0.09
   9  -6   2   -0.02    0.12
 -10   6  -2   34.04    3.52
  10  -6   2   38.07    3.00
  10  -6   2   38.02    3.06
 -11   6  -2    0.15    0.17
  11  -6   2    0.09    0.10
  11  -6   2    0.08    0.12
  12  -6   2    0.26    0.14
  12  -6   2    0.28    0.17
  13  -6   2    2.22    0.34
  13  -6   2    2.62    0.44
  14  -6   2    1.76    0.39
  14  -6   2    1.77    0.32
  15  -6   2    1.73    0.34
  15  -6   2    2.39    0.46
  16  -6   2    9.95    1.08
  16  -6   2    8.59    0.94
  17  -6   2    1.23    0.41
  16   5  -2    2.53    0.49
  15   5  -2    0.60    0.26
  14   5  -2    0.87    0.18
  14   5  -2    0.80    0.27
  14   5  -2    1.09    0.33
  13   5  -2    0.57    0.27
  13   5  -2   -0.13    0.15
  13   5  -2    0.83    0.20
  12   5  -2    5.90    0.72
  12   5  -2    6.80    0.67
  12   5  -2    5.43    0.67
  11   5  -2  193.21   15.60
  11   5  -2  206.46   16.21
  11   5  -2  197.09   15.50
 -11  -5   2  191.43   15.12
  10   5  -2    4.63    0.53
  10   5  -2    4.02    0.51
  10   5  -2    4.21    0.56
 -10  -5   2    5.57    0.71
   9   5  -2    0.55    0.18
   9   5  -2    0.23    0.14
   9   5  -2    0.39    0.16
  -9  -5   2    0.25    0.20
  -9  -5   2    0.99    0.29
   8   5  -2    2.47    0.33
   8   5  -2    2.08    0.32
   8   5  -2    2.08    0.35
  -8  -5   2    2.50    0.43
  -8  -5   2    2.55    0.46
   7   5  -2    2.50    0.28
   7   5  -2    0.82    0.19
   7   5  -2    1.29    0.26
  -7  -5   2    1.07    0.29
  -7  -5   2    1.30    0.31
  -7  -5   2    1.26    0.21
   6   5  -2    2.00    0.25
   6   5  -2    2.18    0.29
   6   5  -2    2.13    0.31
  -6  -5   2    1.74    0.25
  -6  -5   2    1.90    0.35
  -6  -5   2    1.61    0.33
   5   5  -2    5.47    0.59
   5   5  -2    5.88    0.70
   5   5  -2    5.94    0.55
   5   5  -2    6.54    0.62
  -5  -5   2    4.91    0.67
  -5  -5   2    5.64    0.72
  -5  -5   2    5.61    0.57
   4   5  -2    6.62    0.62
   4   5  -2    6.97    0.63
   4   5  -2    5.67    0.71
   4   5  -2    6.86    0.57
  -4  -5   2    5.24    0.72
  -4  -5   2    5.91    0.70
  -4  -5   2    6.12    0.59
   3   5  -2  330.87   33.37
   3   5  -2  330.85   31.31
   3   5  -2  412.64   27.78
   3   5  -2  375.28   28.95
   3   5  -2  364.15   27.54
  -3  -5   2  324.96   31.29
  -3  -5   2  338.97   33.34
   2   5  -2    2.07    0.25
   2   5  -2    1.99    0.21
   2   5  -2    1.72    0.32
   2   5  -2    1.99    0.34
   2   5  -2    1.90    0.24
  -2  -5   2    2.15    0.33
  -2  -5   2    1.79    0.17
  -2  -5   2    1.99    0.32
  -2  -5   2    2.34    0.24
   1   5  -2    0.65    0.24
   1   5  -2    0.40    0.22
   1   5  -2    0.15    0.13
   1   5  -2    0.48    0.15
  -1  -5   2    0.78    0.23
  -1  -5   2    0.43    0.10
   0   5  -2    1.76    0.35
   0   5  -2    2.60    0.27
   0   5  -2    2.72    0.22
   0   5  -2    2.43    0.39
   0   5  -2    2.59    0.29
   0  -5   2    2.75    0.27
   0  -5   2    2.07    0.35
   0  -5   2    2.27    0.21
   0  -5   2    2.39    0.26
  -1   5  -2  336.83   25.86
  -1   5  -2  332.57   25.60
   1  -5   2  294.40   29.14
   1  -5   2  342.41   25.59
   1  -5   2  341.76   25.85
  -2   5  -2    0.61    0.22
   2  -5   2    1.21    0.16
   2  -5   2    1.27    0.15
   2  -5   2    1.23    0.25
  -3   5  -2    0.62    0.21
   3  -5   2    1.12    0.24
   3  -5   2    0.77    0.14
   3  -5   2    0.80    0.11
  -4   5  -2   -0.04    0.06
   4  -5   2    0.04    0.04
   4  -5   2    0.03    0.03
   4  -5   2   -0.04    0.07
   4  -5   2    0.07    0.06
   4  -5   2    0.09    0.06
  -5   5  -2    6.96    0.84
   5  -5   2    6.65    0.86
   5  -5   2    6.96    0.72
   5  -5   2    8.31    0.72
   5  -5   2    8.13    0.66
   5  -5   2    7.09    0.65
   5  -5   2    8.08    0.67
  -6   5  -2    0.80    0.21
  -6   5  -2    0.55    0.19
   6  -5   2    0.73    0.11
   6  -5   2    1.13    0.20
   6  -5   2    0.87    0.24
   6  -5   2    0.87    0.17
  -7   5  -2    2.88    0.51
   7  -5   2    3.94    0.38
   7  -5   2    3.78    0.56
   7  -5   2    4.33    0.37
   7  -5   2    5.14    0.46
  -8   5  -2    0.27    0.16
   8  -5   2    0.54    0.12
   8  -5   2    0.35    0.18
   8  -5   2    0.24    0.12
   8  -5   2    0.50    0.11
  -9   5  -2  259.95   24.94
   9  -5   2  285.63   22.08
   9  -5   2  297.15   20.53
   9  -5   2  280.45   21.92
 -10   5  -2    0.33    0.20
  10  -5   2    0.38    0.16
  10  -5   2    0.45    0.15
 -11   5  -2    2.94    0.57
  11  -5   2    4.35    0.45
  11  -5   2    4.52    0.52
  12  -5   2    0.74    0.24
  12  -5   2    0.65    0.18
  13  -5   2   19.58    1.73
  13  -5   2   18.36    1.64
  14  -5   2    0.01    0.13
  14  -5   2    0.13    0.16
  15  -5   2    3.53    0.49
  15  -5   2    3.27    0.55
  16  -5   2    2.36    0.50
  16  -5   2    3.15    0.46
  17  -5   2   27.01    2.53
  17  -5   2   31.95    2.66
  18  -5   2    2.92    0.58
  18  -5   2    2.32    0.47
  16   4  -2    6.65    0.83
  15   4  -2    1.95    0.43
  15   4  -2    1.54    0.39
  14   4  -2    3.29    0.53
  14   4  -2    2.85    0.48
  13   4  -2    0.30    0.19
  13   4  -2    0.28    0.13
  13   4  -2    0.44    0.23
  12   4  -2   35.19    3.07
  12   4  -2   36.76    3.11
  12   4  -2   36.86    3.06
  11   4  -2    9.70    0.93
  11   4  -2    9.60    0.98
  11   4  -2    9.05    0.92
 -11  -4   2    9.73    0.89
  10   4  -2   72.03    6.02
  10   4  -2   72.24    6.02
  10   4  -2   75.75    6.24
 -10  -4   2   80.69    6.89
 -10  -4   2   74.28    5.83
   9   4  -2    3.55    0.47
   9   4  -2    2.84    0.40
   9   4  -2    4.02    0.44
  -9  -4   2    3.47    0.57
   8   4  -2  261.01   22.30
   8   4  -2  296.25   23.42
   8   4  -2  280.70   22.49
  -8  -4   2  285.14   25.37
  -8  -4   2  301.72   23.39
  -8  -4   2  290.27   27.04
   7   4  -2    1.96    0.28
   7   4  -2    2.55    0.25
   7   4  -2    2.28    0.30
   7   4  -2    2.17    0.33
  -7  -4   2    2.42    0.29
  -7  -4   2    1.81    0.37
  -7  -4   2    2.00    0.40
   6   4  -2    0.38    0.14
   6   4  -2    0.35    0.11
   6   4  -2    0.58    0.14
  -6  -4   2    0.44    0.18
  -6  -4   2    0.64    0.21
  -6  -4   2    0.36    0.11
   5   4  -2    3.31    0.38
   5   4  -2    2.63    0.41
   5   4  -2    3.34    0.33
   5   4  -2    3.24    0.35
  -5  -4   2    3.04    0.33
  -5  -4   2    2.33    0.40
  -5  -4   2    2.81    0.44
   4   4  -2   16.01    1.36
   4   4  -2   16.23    1.32
   4   4  -2   16.57    1.39
   4   4  -2   14.89    1.55
  -4  -4   2   14.63    1.54
  -4  -4   2   16.32    1.37
  -4  -4   2   15.46    1.64
   3   4  -2    1.45    0.19
   3   4  -2    1.36    0.20
   3   4  -2    1.13    0.25
   3   4  -2    1.28    0.16
  -3  -4   2    1.20    0.16
  -3  -4   2    1.24    0.24
  -3  -4   2    1.14    0.24
   2   4  -2    2.13    0.36
   2   4  -2    2.44    0.28
   2   4  -2    3.59    0.39
   2   4  -2    2.28    0.24
   2   4  -2    2.96    0.29
  -2  -4   2    2.53    0.27
  -2  -4   2    2.51    0.35
  -2  -4   2    3.75    0.39
  -2  -4   2    2.29    0.21
   1   4  -2    0.23    0.12
   1   4  -2    0.36    0.09
   1   4  -2    0.37    0.09
   1   4  -2    0.48    0.07
   1   4  -2    0.13    0.09
  -1  -4   2    0.50    0.06
  -1  -4   2    0.30    0.07
  -1  -4   2    0.28    0.12
  -1  -4   2    0.66    0.16
   0   4  -2  619.04   50.67
   0   4  -2  606.14   48.17
   0  -4   2  708.29   42.44
   0  -4   2  566.92   48.15
  -1   4  -2    7.71    0.68
   1  -4   2    7.12    0.82
   1  -4   2    7.57    0.58
   1  -4   2    7.58    0.67
   1  -4   2    8.54    0.69
   2  -4   2   34.33    2.74
   2  -4   2   36.29    2.86
   2  -4   2   32.20    3.18
  -3   4  -2    0.83    0.21
   3  -4   2    1.34    0.18
   3  -4   2    1.05    0.10
   3  -4   2    1.21    0.16
   3  -4   2    1.04    0.23
   3  -4   2    1.23    0.12
  -4   4  -2   29.16    3.14
   4  -4   2   34.07    2.71
   4  -4   2   36.91    2.82
   4  -4   2   37.03    2.82
   4  -4   2   34.05    2.71
   4  -4   2   34.98    2.74
   4  -4   2   30.98    3.17
  -5   4  -2    0.28    0.12
   5  -4   2    0.15    0.11
   5  -4   2    0.22    0.09
   5  -4   2    0.29    0.06
   5  -4   2    0.22    0.09
  -6   4  -2    0.15    0.12
  -6   4  -2    0.19    0.12
   6  -4   2    0.26    0.15
   6  -4   2    0.05    0.07
   6  -4   2    0.21    0.10
   6  -4   2    0.38    0.08
  -7   4  -2    1.10    0.24
  -7   4  -2    0.56    0.18
   7  -4   2    1.05    0.19
   7  -4   2    0.77    0.12
   7  -4   2    0.95    0.14
   7  -4   2    0.89    0.24
   7  -4   2    0.83    0.17
  -8   4  -2   25.81    2.66
  -8   4  -2   27.84    2.25
   8  -4   2   29.74    2.12
   8  -4   2   28.16    2.70
   8  -4   2   27.94    2.31
   8  -4   2   28.15    2.28
  -9   4  -2    0.34    0.18
  -9   4  -2    0.75    0.17
   9  -4   2    0.37    0.12
   9  -4   2    0.38    0.12
   9  -4   2    0.41    0.14
 -10   4  -2   18.81    1.93
 -10   4  -2   21.25    1.62
  10  -4   2   18.87    1.61
  10  -4   2   17.59    1.64
 -11   4  -2    0.59    0.25
 -11   4  -2    0.45    0.16
  11  -4   2    0.19    0.16
  11  -4   2    0.27    0.14
 -12   4  -2   92.40    8.09
  12  -4   2   87.40    7.06
  12  -4   2   85.58    7.05
  13  -4   2    0.21    0.14
  13  -4   2    0.05    0.14
  14  -4   2    1.58    0.32
  14  -4   2    1.72    0.38
  15  -4   2    1.86    0.41
  15  -4   2    1.76    0.35
  16  -4   2    0.26    0.21
  16  -4   2    0.58    0.27
  17  -4   2    2.51    0.51
  17  -4   2    2.30    0.44
  18  -4   2    3.59    0.57
  18  -4   2    3.40    0.62
  17   3  -2   14.65    1.48
  16   3  -2    3.33    0.59
  16   3  -2    3.51    0.57
  15   3  -2    0.41    0.25
  15   3  -2    0.54    0.25
  14   3  -2    0.51    0.23
  14   3  -2    0.42    0.24
  13   3  -2    3.87    0.42
  13   3  -2    3.38    0.54
  13   3  -2    4.65    0.56
  12   3  -2    5.16    0.62
  12   3  -2    5.52    0.57
  12   3  -2    4.93    0.66
 -12  -3   2    5.50    0.58
  11   3  -2    1.54    0.26
  11   3  -2    1.58    0.30
  11   3  -2    1.58    0.34
 -11  -3   2    1.70    0.28
 -11  -3   2    1.34    0.39
  10   3  -2    0.57    0.23
  10   3  -2    0.58    0.17
  10   3  -2    0.35    0.16
 -10  -3   2    0.23    0.20
 -10  -3   2    0.61    0.17
   9   3  -2   56.45    4.82
   9   3  -2   57.22    4.81
   9   3  -2   63.10    4.61
   9   3  -2   60.28    4.99
  -9  -3   2   56.50    4.66
  -9  -3   2   63.82    5.51
   8   3  -2    6.44    0.67
   8   3  -2    6.68    0.72
   8   3  -2    6.89    0.69
   8   3  -2    7.98    0.61
  -8  -3   2    6.97    0.67
  -8  -3   2    6.24    0.81
   7   3  -2  115.23    9.58
   7   3  -2  107.50    9.16
   7   3  -2  113.97    9.21
  -7  -3   2  118.97   10.43
  -7  -3   2  124.37    9.56
  -7  -3   2  117.27   11.11
   6   3  -2    2.43    0.38
   6   3  -2    2.91    0.37
   6   3  -2    2.99    0.31
   6   3  -2    2.67    0.31
  -6  -3   2    2.42    0.41
  -6  -3   2    2.52    0.29
  -6  -3   2    2.45    0.39
   5   3  -2   41.09    3.38
   5   3  -2   43.29    3.36
   5   3  -2   40.69    3.82
   5   3  -2   43.03    3.50
  -5  -3   2   44.46    3.48
  -5  -3   2   41.26    4.09
  -5  -3   2   37.96    3.82
   4   3  -2    0.12    0.08
   4   3  -2    0.04    0.05
   4   3  -2    0.09    0.07
   4   3  -2    0.09    0.06
  -4  -3   2    0.07    0.09
  -4  -3   2    0.03    0.05
  -4  -3   2    0.15    0.09
   3   3  -2    3.95    0.38
   3   3  -2    3.92    0.37
   3   3  -2    3.20    0.42
   3   3  -2    3.83    0.34
  -3  -3   2    3.86    0.35
  -3  -3   2    3.01    0.44
  -3  -3   2    3.15    0.41
   2   3  -2    0.44    0.09
   2   3  -2    0.48    0.14
   2   3  -2    0.39    0.07
   2   3  -2    0.27    0.11
   2   3  -2    0.41    0.10
  -2  -3   2    0.41    0.13
  -2  -3   2    0.49    0.14
  -2  -3   2    0.45    0.08
   1   3  -2    1.14    0.21
   1   3  -2    1.42    0.15
   1   3  -2    1.58    0.17
   1   3  -2    1.88    0.18
   1   3  -2    1.59    0.25
  -1  -3   2    1.30    0.22
  -1  -3   2    1.61    0.24
  -1  -3   2    1.37    0.13
   0   3  -2    2.55    0.20
   0   3  -2    2.17    0.31
   0   3  -2    1.98    0.22
   0  -3   2    2.28    0.22
   0  -3   2    1.68    0.28
   0  -3   2    2.09    0.22
   0  -3   2    2.14    0.18
   0  -3   2    2.53    0.30
  -1   3  -2  144.38   11.83
   1  -3   2  168.36   12.44
   1  -3   2  152.99   10.31
   1  -3   2  143.26   11.83
  -2   3  -2    0.02    0.06
   2  -3   2    0.12    0.08
   2  -3   2    0.05    0.04
   2  -3   2    0.10    0.03
   3  -3   2  131.03   10.58
   3  -3   2  147.60   11.03
   3  -3   2  124.74   10.31
   3  -3   2  132.91   10.50
   3  -3   2  137.92   11.02
  -4   3  -2    0.18    0.09
   4  -3   2    0.20    0.10
   4  -3   2    0.29    0.08
   4  -3   2    0.26    0.05
   4  -3   2    0.15    0.06
  -5   3  -2   18.24    1.77
  -5   3  -2   19.37    1.49
  -5   3  -2   18.63    1.75
   5  -3   2   19.30    1.50
   5  -3   2   17.24    1.77
   5  -3   2   18.15    1.49
   5  -3   2   18.48    1.52
  -6   3  -2    1.31    0.18
  -6   3  -2    1.06    0.23
  -6   3  -2    1.16    0.23
   6  -3   2    1.34    0.19
   6  -3   2    1.30    0.14
   6  -3   2    1.66    0.20
   6  -3   2    1.17    0.15
   6  -3   2    1.14    0.25
  -7   3  -2    3.68    0.51
  -7   3  -2    3.83    0.50
  -7   3  -2    3.91    0.41
   7  -3   2    4.49    0.36
   7  -3   2    4.10    0.54
   7  -3   2    3.97    0.41
   7  -3   2    4.50    0.40
  -8   3  -2    4.03    0.57
  -8   3  -2    4.26    0.45
   8  -3   2    4.65    0.41
   8  -3   2    5.00    0.48
   8  -3   2    4.51    0.44
  -9   3  -2    2.35    0.33
  -9   3  -2    2.73    0.44
   9  -3   2    3.38    0.31
   9  -3   2    2.94    0.37
   9  -3   2    2.86    0.33
 -10   3  -2    0.03    0.08
 -10   3  -2    0.00    0.10
  10  -3   2    0.08    0.09
  10  -3   2    0.16    0.10
  10  -3   2    0.06    0.08
 -11   3  -2   44.75    3.99
 -11   3  -2   43.69    3.38
  11  -3   2   41.52    3.43
  11  -3   2   39.18    3.44
 -12   3  -2    0.62    0.19
 -12   3  -2    0.60    0.25
  12  -3   2    0.48    0.21
  12  -3   2    0.57    0.18
  13  -3   2   27.86    2.30
  13  -3   2   26.04    2.33
  14  -3   2    0.74    0.28
  14  -3   2    0.82    0.24
  15  -3   2    3.37    0.49
  15  -3   2    3.77    0.56
  16  -3   2    1.82    0.43
  16  -3   2    2.44    0.42
  17  -3   2    0.70    0.27
  17  -3   2    0.65    0.29
  18  -3   2   -0.15    0.21
  18  -3   2    0.37    0.26
  17   2  -2    3.37    0.56
  17   2  -2    2.18    0.54
  16   2  -2   20.51    1.94
  16   2  -2   21.18    1.99
  15   2  -2    0.60    0.29
  15   2  -2    0.17    0.19
  14   2  -2    2.87    0.46
  14   2  -2    2.81    0.51
  13   2  -2    3.26    0.47
  13   2  -2    3.21    0.51
  13   2  -2    3.29    0.35
  12   2  -2    1.56    0.35
  12   2  -2    1.68    0.32
  12   2  -2    1.55    0.24
 -12  -2   2    1.56    0.28
  11   2  -2    0.02    0.14
  11   2  -2    0.09    0.09
  11   2  -2    0.17    0.13
 -11  -2   2    0.33    0.21
 -11  -2   2    0.11    0.10
  10   2  -2    1.17    0.29
  10   2  -2    1.67    0.29
  10   2  -2    1.70    0.26
 -10  -2   2    1.82    0.39
 -10  -2   2    1.92    0.28
   9   2  -2    2.50    0.32
   9   2  -2    2.32    0.33
   9   2  -2    1.79    0.36
   9   2  -2    2.54    0.21
  -9  -2   2    2.35    0.31
  -9  -2   2    2.90    0.45
   8   2  -2   10.10    0.79
   8   2  -2   10.53    0.95
   8   2  -2    9.28    0.89
   8   2  -2    8.51    0.89
  -8  -2   2    8.87    0.80
  -8  -2   2   11.85    1.09
  -8  -2   2    9.24    0.85
  -8  -2   2   10.14    0.89
   7   2  -2    0.00    0.06
   7   2  -2    0.12    0.05
   7   2  -2    0.16    0.08
   7   2  -2    0.08    0.09
  -7  -2   2    0.13    0.11
  -7  -2   2    0.05    0.06
  -7  -2   2    0.12    0.07
  -7  -2   2    0.00    0.05
   6   2  -2    6.18    0.65
   6   2  -2    6.71    0.61
   6   2  -2    6.90    0.63
  -6  -2   2    6.78    0.61
  -6  -2   2    5.84    0.72
   5   2  -2    2.14    0.33
   5   2  -2    2.39    0.28
   5   2  -2    2.78    0.34
   5   2  -2    2.84    0.29
  -5  -2   2    2.87    0.28
  -5  -2   2    2.15    0.35
   4   2  -2   23.44    1.86
   4   2  -2   21.30    1.88
   4   2  -2   25.58    1.94
  -4  -2   2   21.20    2.26
  -4  -2   2   21.00    2.12
  -4  -2   2   22.93    1.92
   3   2  -2    0.33    0.08
   3   2  -2    0.22    0.07
   3   2  -2    0.18    0.08
   3   2  -2    0.25    0.09
  -3  -2   2    0.20    0.10
  -3  -2   2    0.22    0.09
  -3  -2   2    0.22    0.06
   2   2  -2    1.46    0.16
   2   2  -2    1.05    0.18
   2   2  -2    1.44    0.18
   2   2  -2    1.35    0.14
   2   2  -2    1.27    0.21
  -2  -2   2    1.35    0.15
  -2  -2   2    0.92    0.18
  -2  -2   2    0.97    0.19
   1   2  -2    0.08    0.06
   1   2  -2    0.12    0.04
   1   2  -2    0.09    0.04
   1   2  -2    0.07    0.05
   1   2  -2    0.12    0.04
  -1  -2   2    0.13    0.03
  -1  -2   2    0.08    0.06
  -1  -2   2    0.13    0.04
  -1  -2   2    0.14    0.07
   0   2  -2    7.66    0.61
   0   2  -2    6.65    0.76
   0   2  -2    8.49    0.60
   0   2  -2    6.35    0.72
   0  -2   2    7.54    0.63
   0  -2   2    7.01    0.61
   0  -2   2    7.40    0.52
   0  -2   2    7.17    0.77
   0  -2   2    5.92    0.71
  -1   2  -2    0.02    0.06
  -1   2  -2    0.04    0.02
  -1   2  -2   -0.02    0.03
   1  -2   2    0.02    0.03
   1  -2   2    0.05    0.04
   1  -2   2    0.02    0.06
   1  -2   2    0.03    0.03
  -2   2  -2    9.58    1.17
   2  -2   2   12.36    0.87
   2  -2   2   13.13    1.03
   2  -2   2   12.92    0.99
   2  -2   2   13.02    1.04
  -3   2  -2    0.71    0.14
   3  -2   2    0.61    0.15
   3  -2   2    0.75    0.11
   3  -2   2    0.81    0.11
   3  -2   2    0.73    0.08
  -4   2  -2   97.28    9.26
  -4   2  -2  101.22    9.25
  -4   2  -2  107.80    7.97
   4  -2   2  100.68    7.96
   4  -2   2   97.62    9.27
   4  -2   2  112.54    8.19
   4  -2   2  111.18    8.13
  -5   2  -2    0.25    0.10
  -5   2  -2    0.27    0.08
  -5   2  -2    0.07    0.08
   5  -2   2    0.12    0.06
   5  -2   2    0.30    0.07
   5  -2   2    0.21    0.11
   5  -2   2    0.30    0.09
  -6   2  -2    1.27    0.19
  -6   2  -2    1.50    0.26
  -6   2  -2    1.56    0.25
   6  -2   2    1.51    0.20
   6  -2   2    1.33    0.15
   6  -2   2    1.55    0.18
   6  -2   2    1.61    0.20
   6  -2   2    1.79    0.28
  -7   2  -2    2.78    0.42
  -7   2  -2    3.66    0.35
  -7   2  -2    2.55    0.40
   7  -2   2    3.74    0.44
   7  -2   2    3.28    0.33
   7  -2   2    3.18    0.30
   7  -2   2    3.38    0.35
   7  -2   2    3.54    0.36
  -8   2  -2    4.46    0.43
  -8   2  -2    3.40    0.51
   8  -2   2    3.91    0.43
   8  -2   2    4.08    0.41
   8  -2   2    4.48    0.38
  -9   2  -2    0.05    0.09
  -9   2  -2   -0.01    0.06
   9  -2   2    0.05    0.07
   9  -2   2   -0.01    0.06
   9  -2   2   -0.07    0.05
 -10   2  -2    0.82    0.25
 -10   2  -2    1.12    0.21
  10  -2   2    0.94    0.17
  10  -2   2    1.21    0.20
  10  -2   2    0.78    0.20
 -11   2  -2    1.20    0.32
 -11   2  -2    1.39    0.25
  11  -2   2    1.13    0.22
  11  -2   2    1.11    0.25
 -12   2  -2   15.70    1.58
 -12   2  -2   16.11    1.32
  12  -2   2   14.54    1.34
  12  -2   2   13.35    1.30
  13  -2   2    0.36    0.18
  13  -2   2    0.46    0.18
  14  -2   2    2.32    0.40
  14  -2   2    1.77    0.33
  15  -2   2    1.62    0.32
  15  -2   2    1.05    0.32
  16  -2   2    3.43    0.54
  16  -2   2    3.13    0.49
  17  -2   2    0.08    0.22
  17  -2   2    0.22    0.22
  18  -2   2    1.78    0.41
  18  -2   2    2.05    0.48
  17   1  -2    3.08    0.56
  17   1  -2    3.46    0.63
  16   1  -2    1.04    0.38
  16   1  -2    0.59    0.30
  15   1  -2    0.22    0.21
  14   1  -2    1.49    0.39
  14   1  -2    1.41    0.34
  13   1  -2    1.00    0.28
  13   1  -2    0.97    0.32
  12   1  -2    0.03    0.14
  12   1  -2    0.00    0.08
  12   1  -2    0.13    0.15
 -12  -1   2    0.11    0.11
  11   1  -2    1.03    0.27
  11   1  -2    0.90    0.18
  11   1  -2    0.77    0.23
 -11  -1   2    0.79    0.28
 -11  -1   2    0.89    0.21
  10   1  -2    2.29    0.40
  10   1  -2    2.48    0.37
  10   1  -2    3.01    0.34
 -10  -1   2    2.73    0.34
 -10  -1   2    2.79    0.47
   9   1  -2    3.89    0.44
   9   1  -2    3.77    0.42
   9   1  -2    3.15    0.46
  -9  -1   2    3.67    0.53
  -9  -1   2    3.86    0.41
   8   1  -2    5.00    0.54
   8   1  -2    4.80    0.53
   8   1  -2    4.58    0.58
   8   1  -2    5.91    0.52
   8   1  -2    5.55    0.45
  -8  -1   2    5.76    0.66
  -8  -1   2    4.62    0.47
  -8  -1   2    5.64    0.53
  -8  -1   2    5.73    0.53
   7   1  -2    0.01    0.05
   7   1  -2   -0.04    0.06
   7   1  -2   -0.10    0.08
   7   1  -2   -0.08    0.08
   7   1  -2   -0.06    0.07
  -7  -1   2    0.02    0.11
  -7  -1   2   -0.03    0.06
  -7  -1   2   -0.13    0.05
  -7  -1   2   -0.06    0.05
   6   1  -2    0.49    0.16
   6   1  -2    0.65    0.13
   6   1  -2    0.32    0.13
   6   1  -2    0.60    0.09
   6   1  -2    0.47    0.12
  -6  -1   2    0.81    0.14
  -6  -1   2    0.53    0.11
  -6  -1   2    0.46    0.16
  -6  -1   2    0.75    0.12
   5   1  -2    6.67    0.68
   5   1  -2    6.82    0.60
   5   1  -2    5.17    0.60
   5   1  -2    6.37    0.58
  -5  -1   2    6.59    0.59
  -5  -1   2    7.24    0.57
  -5  -1   2    5.79    0.68
  -5  -1   2    6.29    0.54
   4   1  -2    0.03    0.05
   4   1  -2    0.03    0.05
   4   1  -2    0.04    0.05
   4   1  -2    0.06    0.04
  -4  -1   2    0.13    0.08
  -4  -1   2    0.03    0.04
   3   1  -2   -0.34    0.12
   3   1  -2   -0.72    0.10
   3   1  -2   -0.63    0.08
   3   1  -2   -0.75    0.07
  -3  -1   2   -0.64    0.11
  -3  -1   2   -0.78    0.06
   2   1  -2    0.28    0.06
   2   1  -2    0.17    0.07
   2   1  -2    0.22    0.05
   2   1  -2    0.24    0.07
  -2  -1   2    0.22    0.08
  -2  -1   2    0.27    0.06
  -2  -1   2    0.16    0.07
   1   1  -2    5.59    0.49
   1   1  -2    5.26    0.50
   1   1  -2    5.52    0.47
   1   1  -2    5.30    0.60
  -1  -1   2    6.61    0.61
  -1  -1   2    4.90    0.56
   0   1  -2    0.21    0.05
   0   1  -2    0.25    0.04
   0   1  -2    0.24    0.07
   0   1  -2    0.17    0.06
   0  -1   2    0.19    0.03
   0  -1   2    0.16    0.06
   0  -1   2    0.24    0.07
   0  -1   2    0.21    0.04
  -1   1  -2    0.59    0.09
  -1   1  -2    0.40    0.12
   1  -1   2    0.55    0.13
   1  -1   2    0.71    0.08
   1  -1   2    0.78    0.09
   1  -1   2    0.66    0.07
  -2   1  -2    0.78    0.14
  -2   1  -2    1.05    0.11
   2  -1   2    1.02    0.16
   2  -1   2    0.99    0.10
   2  -1   2    1.05    0.10
   2  -1   2    1.07    0.09
   2  -1   2    1.01    0.11
  -3   1  -2    3.64    0.43
  -3   1  -2    3.91    0.44
  -3   1  -2    4.08    0.36
   3  -1   2    4.23    0.45
   3  -1   2    4.03    0.37
   3  -1   2    3.85    0.36
   3  -1   2    3.99    0.36
  -4   1  -2    1.56    0.23
  -4   1  -2    1.94    0.19
  -4   1  -2    1.63    0.23
   4  -1   2    2.10    0.20
   4  -1   2    1.70    0.24
   4  -1   2    1.96    0.19
   4  -1   2    1.99    0.25
   4  -1   2    1.80    0.18
  -5   1  -2    0.23    0.07
  -5   1  -2    0.41    0.12
  -5   1  -2    0.38    0.12
   5  -1   2    0.43    0.08
   5  -1   2    0.22    0.07
   5  -1   2    0.51    0.12
   5  -1   2    0.36    0.05
   5  -1   2    0.18    0.07
   5  -1   2    0.32    0.11
  -6   1  -2    0.15    0.07
  -6   1  -2    0.29    0.11
  -6   1  -2    0.18    0.09
   6  -1   2    0.19    0.05
   6  -1   2    0.16    0.07
   6  -1   2    0.21    0.08
   6  -1   2    0.22    0.10
   6  -1   2    0.21    0.07
  -7   1  -2    1.67    0.29
  -7   1  -2    1.33    0.22
  -7   1  -2    1.33    0.27
   7  -1   2    1.74    0.18
   7  -1   2    1.43    0.22
   7  -1   2    1.46    0.21
   7  -1   2    1.28    0.27
  -8   1  -2    0.31    0.11
  -8   1  -2    0.39    0.15
  -8   1  -2    0.62    0.19
   8  -1   2    0.58    0.11
   8  -1   2    0.38    0.15
   8  -1   2    0.26    0.11
   8  -1   2    0.47    0.12
  -9   1  -2    2.97    0.35
  -9   1  -2    4.18    0.48
   9  -1   2    2.87    0.36
   9  -1   2    2.44    0.32
   9  -1   2    2.89    0.30
 -10   1  -2    1.32    0.23
 -10   1  -2    1.08    0.28
  10  -1   2    1.59    0.20
  10  -1   2    1.21    0.23
  10  -1   2    1.18    0.22
 -11   1  -2    1.90    0.39
 -11   1  -2    2.57    0.33
  11  -1   2    2.04    0.32
  11  -1   2    2.19    0.31
 -12   1  -2    1.97    0.31
 -12   1  -2    1.93    0.40
  12  -1   2    1.62    0.31
  12  -1   2    1.97    0.30
  13  -1   2    0.39    0.17
  13  -1   2    0.30    0.17
  14  -1   2    1.81    0.36
  14  -1   2    1.84    0.33
  15  -1   2    1.20    0.29
  15  -1   2    1.34    0.34
  16  -1   2    1.49    0.34
  16  -1   2    1.55    0.37
  17  -1   2    3.84    0.56
  17  -1   2    3.53    0.58
  18  -1   2    0.16    0.21
  18  -1   2    0.16    0.22
  17   0  -2    3.13    0.54
  17   0  -2    2.33    0.57
  16   0  -2   -0.03    0.18
  16   0  -2    0.10    0.24
  15   0  -2    0.01    0.20
  15   0  -2   -0.22    0.13
  14   0  -2    0.58    0.25
  14   0  -2    0.87    0.31
  13   0  -2    0.84    0.26
  13   0  -2    0.77    0.27
  12   0  -2    0.16    0.16
  12   0  -2    0.27    0.19
  12   0  -2    0.26    0.10
 -12   0   2    0.08    0.11
  11   0  -2    0.05    0.13
  11   0  -2    0.10    0.14
  11   0  -2    0.06    0.08
 -11   0   2    0.06    0.14
 -11   0   2   -0.04    0.06
  10   0  -2    6.46    0.63
  10   0  -2    6.79    0.67
  10   0  -2    5.60    0.70
 -10   0   2    7.05    0.80
 -10   0   2    6.23    0.62
   9   0  -2    1.53    0.31
   9   0  -2    1.91    0.22
   9   0  -2    1.78    0.25
   9   0  -2    1.45    0.26
  -9   0   2    1.73    0.25
  -9   0   2    1.84    0.35
   8   0  -2    5.14    0.56
   8   0  -2    5.02    0.52
   8   0  -2    5.24    0.52
   8   0  -2    4.98    0.48
  -8   0   2    4.98    0.46
  -8   0   2    5.06    0.62
  -8   0   2    5.04    0.50
   7   0  -2    1.34    0.22
   7   0  -2    1.64    0.28
   7   0  -2    1.24    0.15
   7   0  -2    1.54    0.22
   7   0  -2    1.19    0.25
  -7   0   2    1.22    0.20
  -7   0   2    1.28    0.18
  -7   0   2    1.22    0.27
   6   0  -2    0.98    0.16
   6   0  -2    0.81    0.16
   6   0  -2    0.38    0.15
   6   0  -2    1.10    0.21
   6   0  -2    0.89    0.11
  -6   0   2    0.63    0.14
  -6   0   2    0.58    0.12
  -6   0   2    1.03    0.21
   5   0  -2    0.48    0.14
   5   0  -2    0.79    0.17
   5   0  -2    0.57    0.12
   5   0  -2    0.55    0.12
  -5   0   2    0.58    0.12
  -5   0   2    0.62    0.11
  -5   0   2    0.90    0.18
   4   0  -2    5.34    0.58
   4   0  -2    5.38    0.54
   4   0  -2    5.93    0.53
   4   0  -2    6.11    0.52
  -4   0   2    5.24    0.47
  -4   0   2    5.49    0.59
  -4   0   2    6.25    0.49
   3   0  -2    0.44    0.08
   3   0  -2    0.33    0.10
   3   0  -2    0.41    0.10
   3   0  -2    0.29    0.07
  -3   0   2    0.38    0.10
  -3   0   2    0.46    0.07
  -3   0   2    0.34    0.07
   2   0  -2    1.67    0.19
   2   0  -2    1.68    0.21
   2   0  -2    1.79    0.22
   2   0  -2    1.63    0.19
  -2   0   2    1.83    0.19
  -2   0   2    1.66    0.17
  -2   0   2    1.68    0.22
   1   0  -2    0.11    0.09
   1   0  -2    0.11    0.08
   1   0  -2    0.16    0.09
  -1   0   2    0.31    0.07
  -1   0   2    0.06    0.09
  -1   0   2    0.13    0.11
  -1   0   2    0.17    0.08
   0   0  -2   15.42    1.26
   0   0  -2   16.40    1.43
   0   0  -2   16.09    1.53
   0   0   2   16.25    1.32
   0   0   2   15.48    1.53
   0   0   2   15.31    1.44
  -1   0  -2    0.17    0.03
  -1   0  -2    0.20    0.03
  -1   0  -2    0.11    0.04
  -1   0  -2    0.10    0.04
   1   0   2    0.21    0.03
   1   0   2    0.24    0.04
   1   0   2    0.16    0.05
   1   0   2    0.22    0.03
   1   0   2    0.13    0.04
  -2   0  -2   30.77    2.99
  -2   0  -2   36.42    2.58
  -2   0  -2   31.27    2.99
   2   0   2   36.39    2.58
   2   0   2   34.69    2.63
   2   0   2   31.53    3.00
   2   0   2   33.05    2.28
   2   0   2   34.35    2.65
  -3   0  -2   -0.05    0.04
  -3   0  -2   -0.06    0.04
  -3   0  -2    0.00    0.04
   3   0   2   -0.02    0.05
   3   0   2   -0.02    0.04
   3   0   2   -0.04    0.04
   3   0   2    0.06    0.04
   3   0   2   -0.03    0.03
  -4   0  -2    2.48    0.31
  -4   0  -2    2.82    0.26
  -4   0  -2    2.23    0.30
   4   0   2    3.08    0.26
   4   0   2    2.40    0.25
   4   0   2    2.28    0.30
   4   0   2    2.22    0.20
  -5   0  -2    2.25    0.29
  -5   0  -2    2.34    0.29
  -5   0  -2    2.85    0.26
   5   0   2    2.31    0.20
   5   0   2    2.42    0.24
   5   0   2    2.23    0.29
   5   0   2    1.96    0.23
  -6   0  -2    5.27    0.58
  -6   0  -2    5.48    0.50
  -6   0  -2    4.69    0.58
   6   0   2    5.42    0.49
   6   0   2    5.91    0.44
   6   0   2    5.67    0.49
   6   0   2    5.08    0.58
  -7   0  -2    6.67    0.64
  -7   0  -2    6.99    0.76
  -7   0  -2    8.14    0.78
   7   0   2    7.13    0.64
   7   0   2    7.70    0.58
   7   0   2    6.71    0.64
   7   0   2    7.29    0.77
  -8   0  -2    9.01    0.89
  -8   0  -2    8.17    0.75
  -8   0  -2    8.65    0.89
   8   0   2    8.34    0.67
   8   0   2    8.93    0.90
   8   0   2    7.71    0.75
   8   0   2    7.91    0.74
  -9   0  -2    0.00    0.07
  -9   0  -2    0.00    0.08
   9   0   2   -0.03    0.07
   9   0   2    0.01    0.07
 -10   0  -2   27.69    2.63
 -10   0  -2   28.10    2.25
  10   0   2   26.09    2.28
  10   0   2   28.56    2.29
 -11   0  -2    0.17    0.11
 -11   0  -2    0.19    0.17
  11   0   2    0.29    0.15
  11   0   2    0.38    0.15
 -12   0  -2    2.05    0.41
 -12   0  -2    2.50    0.34
  12   0   2    1.56    0.31
  12   0   2    2.22    0.32
 -13   0  -2    0.83    0.23
  13   0   2    0.84    0.23
  13   0   2    0.74    0.22
  14   0   2    0.49    0.21
  14   0   2    0.90    0.25
  15   0   2    2.78    0.44
  15   0   2    2.27    0.40
  16   0   2    1.15    0.33
  16   0   2    1.01    0.30
  17   0   2    0.11    0.20
  17   0   2    0.36    0.24
  18   0   2    2.73    0.52
  18   0   2    3.03    0.53
  17  -1  -2    9.28    1.12
  17  -1  -2    8.70    1.03
  16  -1  -2    0.10    0.23
  16  -1  -2    0.00    0.19
  15  -1  -2    1.99    0.48
  15  -1  -2    2.39    0.45
  14  -1  -2    5.01    0.62
  14  -1  -2    4.29    0.68
  13  -1  -2    0.97    0.31
  13  -1  -2    1.01    0.28
  12  -1  -2    0.46    0.21
  12  -1  -2    0.12    0.08
  12  -1  -2    0.10    0.15
 -12   1   2    0.16    0.12
  11  -1  -2    1.73    0.22
  11  -1  -2    1.37    0.28
  11  -1  -2    1.28    0.33
 -11   1   2    1.49    0.36
 -11   1   2    1.48    0.26
  10  -1  -2    1.73    0.30
  10  -1  -2    1.85    0.26
  10  -1  -2    1.85    0.36
 -10   1   2    2.74    0.43
 -10   1   2    2.53    0.31
   9  -1  -2   34.74    3.13
   9  -1  -2   35.82    3.09
   9  -1  -2   37.32    3.07
   9  -1  -2   39.74    3.11
  -9   1   2   38.07    2.97
  -9   1   2   37.72    3.49
   8  -1  -2    0.38    0.14
   8  -1  -2    0.19    0.08
   8  -1  -2    0.22    0.10
   8  -1  -2    0.23    0.13
  -8   1   2    0.43    0.17
  -8   1   2    0.11    0.08
  -8   1   2    0.19    0.09
   7  -1  -2   38.65    3.09
   7  -1  -2   41.58    3.24
   7  -1  -2   42.64    3.09
   7  -1  -2   39.20    3.66
   7  -1  -2   37.44    3.34
  -7   1   2   38.18    2.98
  -7   1   2   38.73    3.66
  -7   1   2   42.46    3.14
   6  -1  -2    0.96    0.16
   6  -1  -2    0.66    0.15
   6  -1  -2    0.84    0.19
   6  -1  -2    1.02    0.19
  -6   1   2    0.80    0.14
  -6   1   2    1.06    0.21
  -6   1   2    0.71    0.14
   5  -1  -2   16.99    1.62
   5  -1  -2   16.60    1.38
   5  -1  -2   17.46    1.48
   5  -1  -2   17.08    1.43
   5  -1  -2   18.37    1.33
   5  -1  -2   15.51    1.45
  -5   1   2   18.19    1.38
  -5   1   2   17.75    1.32
  -5   1   2   16.42    1.62
   4  -1  -2    2.05    0.23
   4  -1  -2    2.09    0.21
   4  -1  -2    1.86    0.22
   4  -1  -2    1.90    0.21
   4  -1  -2    1.89    0.25
   4  -1  -2    2.04    0.26
  -4   1   2    1.80    0.20
  -4   1   2    2.40    0.27
  -4   1   2    2.09    0.21
   3  -1  -2    7.88    0.68
   3  -1  -2    7.16    0.67
   3  -1  -2    7.67    0.74
   3  -1  -2    7.30    0.62
   3  -1  -2    7.40    0.61
   3  -1  -2    8.09    0.66
  -3   1   2    7.92    0.75
  -3   1   2    7.58    0.62
   2  -1  -2    0.62    0.11
   2  -1  -2    0.52    0.08
   2  -1  -2    0.51    0.08
   2  -1  -2    0.44    0.08
   2  -1  -2    0.43    0.07
   2  -1  -2    0.47    0.09
  -2   1   2    0.66    0.10
  -2   1   2    0.46    0.06
   1  -1  -2    0.94    0.08
   1  -1  -2    0.56    0.10
   1  -1  -2    0.82    0.09
  -1   1   2    0.65    0.07
  -1   1   2    0.68    0.09
   0  -1  -2    0.02    0.03
   0  -1  -2    0.06    0.02
   0  -1  -2    0.03    0.02
   0  -1  -2    0.05    0.03
   0   1   2    0.05    0.02
   0   1   2    0.06    0.03
   0   1   2    0.04    0.03
  -1  -1  -2   74.42    6.54
  -1  -1  -2   84.89    6.46
  -1  -1  -2   90.71    7.39
  -1  -1  -2   82.98    7.38
   1   1   2   85.58    7.38
   1   1   2   94.62    6.09
   1   1   2   70.53    6.54
  -2  -1  -2    0.34    0.06
  -2  -1  -2    0.29    0.06
   2   1   2    0.38    0.04
   2   1   2    0.31    0.05
   2   1   2    0.26    0.06
   2   1   2    0.38    0.05
  -3  -1  -2  141.17   13.35
   3   1   2  152.22   11.87
   3   1   2  159.18   11.74
   3   1   2  156.07   10.23
   3   1   2  152.81   11.09
   3   1   2  146.23   13.36
  -4  -1  -2    0.92    0.15
   4   1   2    1.06    0.12
   4   1   2    0.88    0.12
   4   1   2    0.81    0.15
  -5  -1  -2   31.84    3.05
   5   1   2   34.51    3.07
   5   1   2   33.53    2.69
   5   1   2   34.92    2.66
  -6  -1  -2    1.25    0.20
  -6  -1  -2    0.81    0.15
   6   1   2    0.97    0.15
   6   1   2    1.20    0.15
   6   1   2    1.03    0.20
  -7  -1  -2    2.30    0.27
  -7  -1  -2    1.85    0.31
   7   1   2    2.64    0.27
   7   1   2    2.79    0.36
   7   1   2    2.23    0.26
  -8  -1  -2    0.71    0.19
  -8  -1  -2    0.52    0.17
  -8  -1  -2    0.65    0.15
   8   1   2    0.46    0.17
   8   1   2    0.54    0.13
   8   1   2    0.48    0.13
  -9  -1  -2    0.95    0.23
  -9  -1  -2    1.07    0.20
   9   1   2    1.35    0.20
   9   1   2    0.60    0.16
 -10  -1  -2    1.30    0.24
 -10  -1  -2    1.92    0.34
  10   1   2    1.70    0.26
  10   1   2    1.54    0.24
 -11  -1  -2   36.10    2.74
 -11  -1  -2   33.29    3.19
  11   1   2   32.25    2.77
  11   1   2   33.65    2.79
 -12  -1  -2    0.37    0.20
 -12  -1  -2    0.25    0.14
  12   1   2    0.20    0.13
  12   1   2    0.08    0.12
  13   1   2   25.14    2.18
  13   1   2   25.79    2.18
  14   1   2    2.51    0.40
  14   1   2    1.97    0.36
  15   1   2    8.17    0.92
  15   1   2    9.74    0.94
  16   1   2    0.06    0.16
  16   1   2   -0.02    0.16
  17   1   2    1.39    0.35
  17   1   2    0.89    0.32
  18   1   2    4.85    0.68
  18   1   2    4.57    0.66
  17  -2  -2    1.61    0.48
  17  -2  -2    1.33    0.40
  16  -2  -2    2.01    0.44
  16  -2  -2    1.72    0.47
  15  -2  -2    4.09    0.66
  15  -2  -2    3.94    0.58
  14  -2  -2   26.82    2.49
  14  -2  -2   31.27    2.60
  13  -2  -2    0.79    0.25
  13  -2  -2    0.45    0.23
  12  -2  -2    0.70    0.26
  12  -2  -2    0.72    0.24
  12  -2  -2    0.74    0.11
 -12   2   2    0.73    0.19
  11  -2  -2    0.90    0.28
  11  -2  -2    0.84    0.24
  11  -2  -2    0.76    0.14
 -11   2   2    0.77    0.20
 -11   2   2    0.64    0.25
  10  -2  -2    0.75    0.24
  10  -2  -2    0.82    0.21
  10  -2  -2    0.73    0.14
 -10   2   2    0.57    0.22
   9  -2  -2    5.78    0.58
   9  -2  -2    6.52    0.63
   9  -2  -2    6.23    0.67
   9  -2  -2    5.93    0.56
  -9   2   2    5.73    0.58
  -9   2   2    5.95    0.72
   8  -2  -2    6.71    0.63
   8  -2  -2    7.87    0.69
   8  -2  -2    6.79    0.72
   8  -2  -2    6.86    0.66
  -8   2   2    7.13    0.61
  -8   2   2    7.19    0.79
  -8   2   2    6.47    0.63
   7  -2  -2    2.18    0.21
   7  -2  -2    2.32    0.34
   7  -2  -2    2.28    0.28
   7  -2  -2    2.55    0.21
   7  -2  -2    1.99    0.28
   7  -2  -2    2.48    0.29
   7  -2  -2    2.52    0.34
  -7   2   2    2.34    0.27
  -7   2   2    1.86    0.33
  -7   2   2    2.38    0.27
  -7   2   2    2.44    0.36
   6  -2  -2  633.63   51.12
   6  -2  -2  629.98   54.45
   6  -2  -2  625.94   52.29
   6  -2  -2  644.91   50.74
   6  -2  -2  684.45   58.81
  -6   2   2  681.76   50.76
  -6   2   2  702.83   48.58
  -6   2   2  698.71   58.83
  -6   2   2  709.18   58.87
   5  -2  -2    0.81    0.17
   5  -2  -2    0.71    0.13
   5  -2  -2    0.94    0.18
   5  -2  -2    0.76    0.14
   5  -2  -2    1.14    0.16
   5  -2  -2    0.67    0.13
  -5   2   2    0.66    0.12
  -5   2   2    0.66    0.12
  -5   2   2    0.87    0.17
  -5   2   2    0.79    0.17
   4  -2  -2    6.74    0.60
   4  -2  -2    6.74    0.64
   4  -2  -2    7.74    0.71
   4  -2  -2    6.51    0.64
   4  -2  -2    7.34    0.59
   4  -2  -2    6.63    0.62
  -4   2   2    7.62    0.71
  -4   2   2    7.18    0.71
  -4   2   2    7.04    0.59
  -4   2   2    7.12    0.58
   3  -2  -2    0.02    0.04
   3  -2  -2    0.07    0.04
   3  -2  -2    0.06    0.05
   3  -2  -2   -0.01    0.03
   3  -2  -2    0.08    0.05
   3  -2  -2    0.05    0.04
  -3   2   2    0.10    0.04
  -3   2   2    0.03    0.04
  -3   2   2    0.04    0.04
  -3   2   2    0.04    0.04
   2  -2  -2    7.61    0.69
   2  -2  -2    8.29    0.75
   2  -2  -2    8.30    0.72
   2  -2  -2    8.39    0.72
   2  -2  -2    8.40    0.80
   2  -2  -2    8.38    0.67
  -2   2   2    9.88    0.68
  -2   2   2    8.54    0.80
  -2   2   2    8.60    0.80
   1  -2  -2   -0.02    0.03
   1  -2  -2   -0.02    0.03
   1  -2  -2    0.03    0.03
   1  -2  -2   -0.02    0.03
   1  -2  -2    0.03    0.04
   1  -2  -2   -0.06    0.02
  -1   2   2    0.04    0.03
  -1   2   2    0.00    0.03
  -1   2   2   -0.01    0.03
  -1   2   2   -0.01    0.03
   0  -2  -2    2.35    0.23
   0  -2  -2    1.87    0.23
   0  -2  -2    3.01    0.23
   0   2   2    2.13    0.24
   0   2   2    3.02    0.22
  -1  -2  -2    0.34    0.05
  -1  -2  -2    0.19    0.05
   1   2   2    0.21    0.05
   1   2   2    0.26    0.04
   1   2   2    0.21    0.04
   1   2   2    0.25    0.04
  -2  -2  -2  285.90   24.69
   2   2   2  296.12   21.86
   2   2   2  245.14   22.98
   2   2   2  292.45   24.70
  -3  -2  -2    0.18    0.06
   3   2   2    0.13    0.06
   3   2   2    0.19    0.04
   3   2   2    0.22    0.03
   3   2   2    0.20    0.05
  -4  -2  -2   85.91    7.92
   4   2   2   87.24    7.03
   4   2   2   90.93    6.04
   4   2   2   87.95    7.93
   4   2   2   93.83    6.95
  -5  -2  -2    4.84    0.50
   5   2   2    4.65    0.43
   5   2   2    4.33    0.51
   5   2   2    4.98    0.42
  -6  -2  -2   63.86    5.93
   6   2   2   67.41    5.96
   6   2   2   70.43    5.20
   6   2   2   63.34    5.25
  -7  -2  -2    0.76    0.17
   7   2   2    0.44    0.12
   7   2   2    0.78    0.13
   7   2   2    0.54    0.17
  -8  -2  -2    5.00    0.59
  -8  -2  -2    5.33    0.51
   8   2   2    4.87    0.49
   8   2   2    4.81    0.61
   8   2   2    5.68    0.51
  -9  -2  -2    0.37    0.16
  -9  -2  -2    0.66    0.16
   9   2   2    0.42    0.13
   9   2   2    0.52    0.14
 -10  -2  -2    6.82    0.69
 -10  -2  -2    7.91    0.84
  10   2   2    7.34    0.69
  10   2   2    7.10    0.70
 -11  -2  -2    2.37    0.41
 -11  -2  -2    2.57    0.34
  11   2   2    2.03    0.31
  11   2   2    1.95    0.31
 -12  -2  -2    6.88    0.72
 -12  -2  -2    7.15    0.87
  12   2   2    7.40    0.74
  12   2   2    7.80    0.75
  13   2   2    1.67    0.31
  13   2   2    1.68    0.32
  14   2   2  103.18    8.35
  14   2   2  106.83    8.43
  15   2   2    0.34    0.19
  15   2   2    0.45    0.23
  16   2   2    8.49    0.94
  16   2   2    9.28    0.96
  17   2   2    2.75    0.49
  17   2   2    3.46    0.53
  18   2   2    6.77    0.83
  17  -3  -2    1.24    0.38
  17  -3  -2    0.90    0.40
  16  -3  -2    0.54    0.27
  16  -3  -2    0.40    0.26
  15  -3  -2  114.24    9.57
  15  -3  -2  124.16    9.61
  14  -3  -2    2.68    0.54
  14  -3  -2    3.33    0.50
  13  -3  -2    7.43    0.87
  13  -3  -2    6.39    0.76
  12  -3  -2    0.93    0.26
  12  -3  -2    1.24    0.14
  12  -3  -2    1.35    0.35
 -12   3   2    1.55    0.27
  11  -3  -2   11.06    1.02
  11  -3  -2   11.79    1.11
  11  -3  -2   12.24    1.18
 -11   3   2   12.35    1.29
 -11   3   2   11.99    1.05
  10  -3  -2    2.99    0.46
  10  -3  -2    3.08    0.32
  10  -3  -2    2.95    0.40
  10  -3  -2    2.77    0.34
 -10   3   2    3.95    0.41
 -10   3   2    3.93    0.53
   9  -3  -2    1.28    0.16
   9  -3  -2    1.34    0.20
   9  -3  -2    0.74    0.23
   9  -3  -2    0.87    0.21
  -9   3   2    1.15    0.21
  -9   3   2    1.20    0.28
   8  -3  -2    1.55    0.25
   8  -3  -2    1.66    0.20
   8  -3  -2    1.91    0.24
   8  -3  -2    1.62    0.30
  -8   3   2    1.75    0.32
  -8   3   2    1.48    0.23
   7  -3  -2  340.15   25.93
   7  -3  -2  329.53   26.36
   7  -3  -2  347.86   27.63
   7  -3  -2  358.23   29.91
   7  -3  -2  329.93   26.59
   7  -3  -2  323.04   27.65
   7  -3  -2  315.81   25.79
  -7   3   2  354.82   29.93
  -7   3   2  345.25   24.68
  -7   3   2  334.53   25.78
  -7   3   2  345.53   29.90
   6  -3  -2    0.91    0.12
   6  -3  -2    1.08    0.17
   6  -3  -2    0.93    0.16
   6  -3  -2    0.71    0.16
   6  -3  -2    1.42    0.23
   6  -3  -2    0.99    0.18
   6  -3  -2    0.89    0.20
  -6   3   2    1.07    0.21
  -6   3   2    1.04    0.22
  -6   3   2    0.97    0.16
  -6   3   2    0.90    0.15
   5  -3  -2   39.79    3.17
   5  -3  -2   42.70    3.70
   5  -3  -2   35.87    3.18
   5  -3  -2   40.23    3.28
   5  -3  -2   40.59    3.40
   5  -3  -2   42.90    3.05
   5  -3  -2   41.07    3.28
  -5   3   2   41.21    3.70
  -5   3   2   42.42    3.04
  -5   3   2   38.79    3.17
  -5   3   2   40.46    3.70
   4  -3  -2    1.83    0.19
   4  -3  -2    1.92    0.25
   4  -3  -2    1.61    0.20
   4  -3  -2    1.92    0.24
   4  -3  -2    1.39    0.20
   4  -3  -2    1.97    0.22
   4  -3  -2    1.96    0.22
  -4   3   2    1.78    0.25
  -4   3   2    1.91    0.26
  -4   3   2    1.79    0.20
   3  -3  -2  646.62   61.62
   3  -3  -2  685.64   60.93
   3  -3  -2  735.15   53.65
   3  -3  -2  612.06   54.19
   3  -3  -2  729.01   56.44
   3  -3  -2  622.30   52.59
  -3   3   2  780.66   50.35
  -3   3   2  730.13   60.95
  -3   3   2  677.97   61.65
   2  -3  -2    1.06    0.14
   2  -3  -2    0.81    0.13
   2  -3  -2    0.90    0.12
   2  -3  -2    1.06    0.14
   2  -3  -2    0.94    0.14
  -2   3   2    0.85    0.13
  -2   3   2    0.97    0.14
  -2   3   2    1.32    0.16
  -2   3   2    0.89    0.12
   1  -3  -2    0.84    0.11
   1  -3  -2    0.78    0.11
   1  -3  -2    0.94    0.11
   1  -3  -2    0.34    0.09
  -1   3   2    0.71    0.14
  -1   3   2    0.95    0.10
  -1   3   2    0.59    0.11
   0  -3  -2    0.60    0.07
   0  -3  -2    0.51    0.09
   0  -3  -2    0.50    0.08
   0   3   2    0.55    0.11
   0   3   2    0.25    0.08
   0   3   2    0.56    0.07
  -1  -3  -2    2.22    0.24
  -1  -3  -2    2.04    0.25
   1   3   2    1.47    0.23
   1   3   2    2.31    0.26
   1   3   2    2.33    0.26
  -2  -3  -2    0.39    0.08
  -2  -3  -2    0.43    0.08
   2   3   2    0.41    0.07
   2   3   2    0.44    0.08
   2   3   2    0.41    0.09
  -3  -3  -2    4.10    0.32
  -3  -3  -2    4.10    0.46
   3   3   2    4.23    0.47
   3   3   2    5.21    0.41
   3   3   2    5.12    0.41
   3   3   2    4.88    0.37
  -4  -3  -2    0.54    0.12
   4   3   2    0.73    0.08
   4   3   2    0.66    0.08
   4   3   2    0.59    0.10
   4   3   2    0.69    0.08
   4   3   2    0.64    0.06
   4   3   2    0.54    0.13
  -5  -3  -2   92.50    8.99
   5   3   2  102.97    6.85
   5   3   2   98.01    9.01
   5   3   2   99.17    7.98
   5   3   2  102.89    8.27
   5   3   2  102.42    8.28
   5   3   2  105.61    7.88
  -6  -3  -2    0.11    0.08
   6   3   2    0.15    0.09
   6   3   2    0.14    0.07
   6   3   2    0.12    0.03
   6   3   2    0.16    0.06
  -7  -3  -2    3.68    0.45
   7   3   2    3.85    0.37
   7   3   2    3.24    0.37
   7   3   2    4.06    0.48
  -8  -3  -2    3.07    0.43
   8   3   2    3.31    0.34
   8   3   2    3.12    0.45
   8   3   2    3.23    0.36
  -9  -3  -2    4.95    0.62
   9   3   2    5.13    0.52
   9   3   2    5.43    0.52
 -10  -3  -2    4.55    0.63
 -10  -3  -2    4.89    0.53
  10   3   2    5.71    0.55
  10   3   2    5.29    0.53
 -11  -3  -2    6.97    0.68
 -11  -3  -2    7.76    0.83
  11   3   2    5.90    0.67
  11   3   2    6.77    0.67
 -12  -3  -2    0.10    0.16
 -12  -3  -2    0.10    0.10
  12   3   2    0.35    0.15
  12   3   2    0.21    0.15
  13   3   2   92.34    7.23
  13   3   2   89.69    7.31
  14   3   2    3.14    0.47
  14   3   2    4.05    0.50
  15   3   2    0.89    0.26
  15   3   2    0.16    0.19
  16   3   2    1.66    0.37
  16   3   2    1.73    0.37
  17   3   2  102.96    8.35
  18   3   2    2.77    0.51
  17  -4  -2    0.01    0.24
  17  -4  -2    0.09    0.23
  16  -4  -2   22.68    2.08
  16  -4  -2   22.53    2.18
  15  -4  -2    3.24    0.60
  15  -4  -2    3.35    0.53
  14  -4  -2   63.13    5.04
  14  -4  -2   58.12    5.06
  13  -4  -2    1.23    0.36
  13  -4  -2    0.68    0.26
  12  -4  -2   71.96    6.03
  12  -4  -2   70.87    6.00
 -12   4   2   79.03    5.82
  11  -4  -2    2.60    0.47
  11  -4  -2    3.36    0.34
  11  -4  -2    4.07    0.47
 -11   4   2    2.63    0.50
 -11   4   2    3.46    0.42
  10  -4  -2   13.31    1.24
  10  -4  -2   14.04    1.34
  10  -4  -2   13.82    1.28
 -10   4   2   15.17    1.24
 -10   4   2   15.31    1.49
   9  -4  -2    0.39    0.17
   9  -4  -2    0.18    0.09
   9  -4  -2    0.15    0.07
   9  -4  -2    0.12    0.11
  -9   4   2    0.08    0.11
  -9   4   2    0.16    0.10
   8  -4  -2    5.43    0.57
   8  -4  -2    5.12    0.49
   8  -4  -2    5.15    0.47
   8  -4  -2    4.20    0.50
  -8   4   2    4.47    0.47
  -8   4   2    4.49    0.59
   7  -4  -2    3.23    0.34
   7  -4  -2    3.09    0.26
   7  -4  -2    2.49    0.39
   7  -4  -2    2.75    0.34
   7  -4  -2    3.06    0.32
   7  -4  -2    2.86    0.32
   7  -4  -2    2.60    0.37
  -7   4   2    2.98    0.33
  -7   4   2    2.68    0.40
  -7   4   2    3.17    0.41
  -7   4   2    2.48    0.29
   6  -4  -2   85.39    6.44
   6  -4  -2   79.22    6.26
   6  -4  -2   80.96    5.97
   6  -4  -2   87.24    7.25
   6  -4  -2   82.38    6.23
   6  -4  -2   70.41    6.38
   6  -4  -2   78.77    6.67
  -6   4   2   77.87    7.25
  -6   4   2   83.17    7.24
  -6   4   2   82.68    5.96
   5  -4  -2    1.29    0.16
   5  -4  -2    1.37    0.23
   5  -4  -2    1.51    0.20
   5  -4  -2    1.37    0.19
   5  -4  -2    1.51    0.21
   5  -4  -2    1.37    0.22
   5  -4  -2    1.36    0.22
  -5   4   2    1.29    0.23
  -5   4   2    1.22    0.17
  -5   4   2    1.18    0.23
   4  -4  -2  650.41   47.00
   4  -4  -2  631.26   49.43
   4  -4  -2  598.72   53.35
   4  -4  -2  563.43   46.06
   4  -4  -2  559.91   46.84
   4  -4  -2  627.50   44.09
   4  -4  -2  576.68   47.45
  -4   4   2  629.82   53.37
  -4   4   2  608.81   44.09
  -4   4   2  594.51   49.40
  -4   4   2  617.63   53.35
   3  -4  -2   -0.52    0.03
   3  -4  -2   -0.53    0.04
   3  -4  -2   -0.49    0.05
   3  -4  -2   -0.43    0.05
   3  -4  -2   -0.43    0.05
   3  -4  -2   -0.52    0.05
  -3   4   2   -0.55    0.04
  -3   4   2   -0.39    0.07
  -3   4   2   -0.46    0.06
  -3   4   2   -0.51    0.04
   2  -4  -2  167.83   12.83
   2  -4  -2  171.00   12.67
   2  -4  -2  164.76   14.58
   2  -4  -2  173.97   13.50
  -2   4   2  160.18   14.57
  -2   4   2  154.03   14.58
  -2   4   2  171.19   13.54
  -2   4   2  157.37   12.04
   1  -4  -2    0.08    0.05
   1  -4  -2    0.17    0.07
   1  -4  -2    0.16    0.06
   1  -4  -2    0.18    0.05
   1  -4  -2    0.22    0.06
  -1   4   2    0.26    0.09
  -1   4   2    0.23    0.09
   0  -4  -2   43.73    3.43
   0  -4  -2   42.85    3.24
   0  -4  -2   38.26    3.70
   0  -4  -2   44.84    3.22
   0  -4  -2   37.35    3.30
  -1  -4  -2    0.92    0.11
  -1  -4  -2    0.63    0.12
  -1  -4  -2    0.52    0.10
  -1  -4  -2    0.53    0.07
   1   4   2    0.69    0.11
   1   4   2    0.22    0.09
   1   4   2    0.66    0.13
   1   4   2    0.48    0.11
  -2  -4  -2    1.26    0.16
  -2  -4  -2    1.00    0.13
  -2  -4  -2    1.04    0.16
   2   4   2    0.86    0.14
   2   4   2    1.26    0.18
   2   4   2    0.91    0.16
   2   4   2    0.72    0.13
  -3  -4  -2    0.77    0.14
  -3  -4  -2    0.76    0.11
  -3  -4  -2    0.92    0.15
   3   4   2    0.57    0.15
   3   4   2    0.78    0.12
   3   4   2    0.63    0.12
   3   4   2    0.73    0.08
  -4  -4  -2   82.31    7.90
  -4  -4  -2   97.39    6.84
   4   4   2   88.56    7.01
   4   4   2   87.38    7.28
   4   4   2   92.64    6.91
   4   4   2   84.03    7.91
  -5  -4  -2    6.41    0.73
   5   4   2    7.36    0.63
   5   4   2    7.27    0.60
   5   4   2    7.41    0.63
   5   4   2    6.92    0.75
   5   4   2    7.41    0.64
  -6  -4  -2   50.90    4.88
   6   4   2   54.90    4.46
   6   4   2   57.07    4.45
   6   4   2   51.82    4.32
   6   4   2   57.03    4.26
   6   4   2   51.93    4.91
  -7  -4  -2    0.22    0.13
   7   4   2    0.25    0.11
   7   4   2    0.17    0.05
   7   4   2    0.18    0.06
   7   4   2    0.14    0.12
   7   4   2    0.20    0.04
   7   4   2    0.17    0.08
  -8  -4  -2  173.40   17.33
   8   4   2  195.22   15.39
   8   4   2  206.83   13.21
   8   4   2  204.66   15.21
  -9  -4  -2    0.46    0.18
   9   4   2    0.67    0.15
   9   4   2    0.78    0.08
   9   4   2    0.61    0.16
 -10  -4  -2   28.01    2.75
  10   4   2   29.10    2.41
  10   4   2   29.54    2.37
 -11  -4  -2    1.17    0.25
 -11  -4  -2    1.40    0.32
  11   4   2    1.21    0.23
  11   4   2    1.32    0.25
 -12  -4  -2    1.82    0.39
 -12  -4  -2    1.62    0.29
  12   4   2    1.77    0.28
  12   4   2    1.07    0.26
  13   4   2    7.33    0.73
  13   4   2    6.81    0.74
  14   4   2    5.04    0.58
  14   4   2    4.84    0.60
  15   4   2    0.54    0.24
  16   4   2   79.89    6.52
  17   4   2    7.31    0.86
  17  -5  -2    0.75    0.33
  17  -5  -2    0.78    0.36
  16  -5  -2    3.77    0.61
  16  -5  -2    5.38    0.78
  15  -5  -2   16.75    1.67
  15  -5  -2   19.37    1.80
  14  -5  -2    0.14    0.17
  14  -5  -2   -0.09    0.16
  13  -5  -2   32.23    2.86
  13  -5  -2   35.22    2.95
  12  -5  -2    1.83    0.34
  12  -5  -2    2.40    0.45
  11  -5  -2   55.09    4.33
  11  -5  -2   51.00    4.35
  11  -5  -2   49.88    4.35
 -11   5   2   56.39    4.92
  10  -5  -2    1.27    0.31
  10  -5  -2    1.83    0.29
  10  -5  -2    1.68    0.22
 -10   5   2    1.02    0.30
   9  -5  -2   11.07    0.98
   9  -5  -2   10.25    1.00
   9  -5  -2   10.88    1.06
  -9   5   2   11.17    1.17
   8  -5  -2    3.50    0.47
   8  -5  -2    3.64    0.39
   8  -5  -2    3.79    0.38
   8  -5  -2    3.72    0.42
  -8   5   2    3.24    0.49
   7  -5  -2    0.84    0.16
   7  -5  -2    0.71    0.20
   7  -5  -2    0.97    0.10
   7  -5  -2    0.61    0.15
   7  -5  -2    0.60    0.19
   7  -5  -2    0.93    0.18
   7  -5  -2    0.66    0.14
  -7   5   2    0.87    0.14
  -7   5   2    0.65    0.20
   6  -5  -2    0.12    0.08
   6  -5  -2    0.29    0.13
   6  -5  -2    0.30    0.10
   6  -5  -2    0.27    0.12
   6  -5  -2    0.11    0.08
   6  -5  -2    0.24    0.07
  -6   5   2    0.22    0.11
  -6   5   2    0.23    0.10
  -6   5   2    0.17    0.08
  -6   5   2    0.15    0.11
   5  -5  -2   22.48    1.79
   5  -5  -2   19.14    1.72
   5  -5  -2   19.52    1.73
   5  -5  -2   21.57    1.65
   5  -5  -2   21.33    1.96
   5  -5  -2   21.23    1.73
   5  -5  -2   20.48    1.60
  -5   5   2   20.07    1.94
  -5   5   2   20.40    1.96
  -5   5   2   21.69    1.79
  -5   5   2   20.00    1.59
   4  -5  -2    0.21    0.07
   4  -5  -2    0.15    0.08
   4  -5  -2    0.18    0.10
   4  -5  -2    0.20    0.08
   4  -5  -2    0.24    0.11
   4  -5  -2    0.26    0.09
   4  -5  -2    0.19    0.09
  -4   5   2    0.27    0.10
  -4   5   2    0.39    0.11
  -4   5   2    0.21    0.10
   3  -5  -2  218.43   19.53
   3  -5  -2  229.91   17.20
   3  -5  -2  238.64   18.09
   3  -5  -2  229.38   16.97
   3  -5  -2  193.41   17.36
  -3   5   2  205.64   19.53
  -3   5   2  222.79   19.54
  -3   5   2  231.47   18.12
   2  -5  -2    0.92    0.14
   2  -5  -2    0.88    0.13
   2  -5  -2    0.65    0.13
   2  -5  -2    1.15    0.15
   2  -5  -2    0.88    0.16
  -2   5   2    0.71    0.18
  -2   5   2    0.62    0.16
   1  -5  -2   99.97    7.76
   1  -5  -2  103.85    7.68
   1  -5  -2  107.50    8.19
   1  -5  -2   97.83    8.84
  -1   5   2   87.87    8.89
   0  -5  -2    0.15    0.06
   0  -5  -2    0.18    0.08
   0  -5  -2    0.15    0.05
   0  -5  -2    0.22    0.06
   0  -5  -2    0.21    0.07
   0   5   2    0.21    0.10
   0   5   2    0.10    0.05
  -1  -5  -2   85.07    7.63
  -1  -5  -2   96.15    6.63
  -1  -5  -2   86.70    6.77
  -1  -5  -2   85.94    6.67
   1   5   2   88.72    6.78
   1   5   2   76.99    7.65
   1   5   2   81.12    8.13
  -2  -5  -2    0.44    0.08
  -2  -5  -2    0.42    0.09
  -2  -5  -2    0.37    0.09
  -2  -5  -2    0.37    0.10
   2   5   2    0.43    0.05
   2   5   2    0.20    0.08
   2   5   2    0.26    0.09
   2   5   2    0.41    0.08
   2   5   2    0.33    0.09
  -3  -5  -2    9.11    0.91
  -3  -5  -2    9.46    0.74
  -3  -5  -2    8.74    0.87
   3   5   2    9.82    0.72
   3   5   2    8.49    0.79
   3   5   2    8.04    0.89
   3   5   2    8.27    0.76
  -4  -5  -2    0.06    0.06
  -4  -5  -2    0.06    0.06
  -4  -5  -2    0.12    0.05
   4   5   2    0.04    0.05
   4   5   2    0.13    0.04
   4   5   2   -0.01    0.05
   4   5   2    0.12    0.06
  -5  -5  -2   26.16    2.66
  -5  -5  -2   26.52    2.51
  -5  -5  -2   28.97    2.15
   5   5   2   29.35    2.16
   5   5   2   26.84    2.29
   5   5   2   26.73    2.21
   5   5   2   25.64    2.53
  -6  -5  -2    1.12    0.21
  -6  -5  -2    1.06    0.14
   6   5   2    0.82    0.14
   6   5   2    0.91    0.16
   6   5   2    1.04    0.22
   6   5   2    0.94    0.13
   6   5   2    1.07    0.13
  -7  -5  -2   59.30    4.38
  -7  -5  -2   53.28    5.10
   7   5   2   58.82    4.44
   7   5   2   58.67    4.64
   7   5   2   52.88    5.13
   7   5   2   54.06    4.65
  -8  -5  -2    3.24    0.48
  -8  -5  -2    3.70    0.36
   8   5   2    3.83    0.41
   8   5   2    3.75    0.35
   8   5   2    4.36    0.39
   8   5   2    3.41    0.36
  -9  -5  -2   96.15    9.00
   9   5   2   99.52    8.18
   9   5   2  102.93    7.86
   9   5   2  101.81    7.97
 -10  -5  -2    0.24    0.16
  10   5   2    0.27    0.11
  10   5   2    0.07    0.12
 -11  -5  -2    1.89    0.39
  11   5   2    2.12    0.33
  11   5   2    2.05    0.29
 -12  -5  -2    2.75    0.40
 -12  -5  -2    3.10    0.52
  12   5   2    2.62    0.40
  12   5   2    3.28    0.39
  13   5   2    3.61    0.43
  13   5   2    2.63    0.42
  14   5   2    0.60    0.24
  15   5   2    0.60    0.26
  16   5   2    6.31    0.76
  17   5   2   13.36    1.34
  17  -6  -2    2.82    0.54
  17  -6  -2    3.43    0.69
  16  -6  -2    2.63    0.49
  16  -6  -2    2.64    0.60
  15  -6  -2    0.28    0.22
  15  -6  -2    0.29    0.25
  14  -6  -2    0.13    0.22
  14  -6  -2    0.57    0.25
  13  -6  -2    1.84    0.45
  13  -6  -2    2.44    0.40
  12  -6  -2   77.52    6.38
  12  -6  -2   80.36    6.43
  11  -6  -2    0.04    0.06
  11  -6  -2    0.13    0.14
  11  -6  -2    0.00    0.15
 -11   6   2    0.10    0.15
  10  -6  -2    0.18    0.16
  10  -6  -2    0.34    0.10
  10  -6  -2    0.08    0.12
 -10   6   2    0.15    0.15
   9  -6  -2    0.50    0.21
   9  -6  -2    0.50    0.17
   9  -6  -2    0.63    0.14
  -9   6   2    0.86    0.26
   8  -6  -2    4.99    0.47
   8  -6  -2    3.73    0.47
   8  -6  -2    5.23    0.56
  -8   6   2    3.76    0.56
   7  -6  -2    0.39    0.08
   7  -6  -2    0.62    0.18
   7  -6  -2    0.59    0.14
   7  -6  -2    0.60    0.14
   7  -6  -2    0.61    0.14
   7  -6  -2    0.37    0.13
  -7   6   2    0.54    0.18
  -7   6   2    0.60    0.15
   6  -6  -2    1.20    0.15
   6  -6  -2    1.21    0.18
   6  -6  -2    1.26    0.20
   6  -6  -2    1.02    0.22
   6  -6  -2    1.29    0.20
   6  -6  -2    1.35    0.26
  -6   6   2    1.11    0.24
  -6   6   2    1.31    0.21
  -6   6   2    1.21    0.24
   5  -6  -2    3.89    0.37
   5  -6  -2    3.87    0.47
   5  -6  -2    4.12    0.48
   5  -6  -2    3.87    0.36
   5  -6  -2    3.82    0.40
   5  -6  -2    3.21    0.40
   5  -6  -2    3.88    0.40
  -5   6   2    3.42    0.45
  -5   6   2    3.61    0.45
  -5   6   2    3.89    0.42
   4  -6  -2    8.54    0.87
   4  -6  -2    7.73    0.75
   4  -6  -2   10.72    0.78
   4  -6  -2    7.89    0.71
   4  -6  -2    7.76    0.77
  -4   6   2    8.12    0.86
  -4   6   2    8.64    0.87
  -4   6   2    8.64    0.82
   3  -6  -2    0.06    0.06
   3  -6  -2    0.05    0.06
   3  -6  -2    0.00    0.05
   3  -6  -2    0.06    0.06
   3  -6  -2    0.01    0.04
  -3   6   2    0.09    0.08
  -3   6   2    0.08    0.08
   2  -6  -2    0.28    0.11
   2  -6  -2    0.69    0.11
   2  -6  -2    0.45    0.11
   2  -6  -2    0.30    0.09
   2  -6  -2    0.46    0.10
  -2   6   2    0.84    0.19
  -2   6   2    0.48    0.15
   1  -6  -2    0.15    0.08
   1  -6  -2    0.07    0.06
   1  -6  -2    0.04    0.05
   1  -6  -2    0.23    0.07
   1  -6  -2    0.05    0.05
  -1   6   2    0.15    0.13
  -1   6   2    0.06    0.07
   0  -6  -2  105.72    8.28
   0  -6  -2   96.32    8.39
   0  -6  -2  112.55    8.75
   0  -6  -2  115.36    8.22
   0  -6  -2  102.50    9.46
  -1  -6  -2    1.68    0.20
  -1  -6  -2    2.19    0.21
  -1  -6  -2    1.66    0.17
  -1  -6  -2    1.62    0.24
  -1  -6  -2    2.36    0.23
   1   6   2    1.70    0.27
   1   6   2    1.63    0.24
   1   6   2    1.83    0.29
   1   6   2    1.93    0.21
  -2  -6  -2    0.29    0.10
  -2  -6  -2    0.01    0.07
  -2  -6  -2    0.62    0.11
  -2  -6  -2    0.45    0.11
   2   6   2    0.34    0.06
   2   6   2    0.15    0.11
   2   6   2    0.29    0.12
   2   6   2    0.15    0.08
  -3  -6  -2    1.89    0.21
  -3  -6  -2    1.89    0.25
  -3  -6  -2    2.02    0.27
  -3  -6  -2    2.21    0.24
   3   6   2    2.06    0.22
   3   6   2    1.51    0.23
   3   6   2    1.92    0.29
   3   6   2    2.15    0.19
   3   6   2    1.44    0.27
  -4  -6  -2    1.80    0.20
  -4  -6  -2    1.87    0.26
  -4  -6  -2    1.72    0.26
   4   6   2    1.73    0.22
   4   6   2    1.78    0.18
   4   6   2    1.78    0.21
   4   6   2    1.39    0.27
  -5  -6  -2    2.54    0.26
  -5  -6  -2    2.51    0.34
  -5  -6  -2    1.83    0.31
   5   6   2    2.49    0.28
   5   6   2    2.26    0.27
   5   6   2    2.22    0.35
   5   6   2    2.72    0.24
  -6  -6  -2    3.01    0.31
  -6  -6  -2    2.57    0.40
  -6  -6  -2    2.89    0.42
   6   6   2    3.15    0.31
   6   6   2    2.42    0.42
   6   6   2    3.29    0.35
   6   6   2    3.84    0.36
   6   6   2    3.54    0.33
  -7  -6  -2    1.84    0.23
  -7  -6  -2    1.94    0.32
  -7  -6  -2    1.88    0.32
   7   6   2    2.08    0.23
   7   6   2    1.90    0.26
   7   6   2    2.02    0.23
   7   6   2    2.18    0.25
  -8  -6  -2    8.77    1.03
  -8  -6  -2    9.13    0.80
  -8  -6  -2    8.10    0.97
   8   6   2   11.29    0.83
   8   6   2    8.93    0.80
   8   6   2    8.64    0.84
   8   6   2    9.06    0.84
  -9  -6  -2    7.95    1.00
  -9  -6  -2    8.46    0.96
   9   6   2    9.44    0.79
   9   6   2    8.41    0.79
   9   6   2    9.26    0.77
   9   6   2    8.94    0.83
 -10  -6  -2    1.27    0.32
  10   6   2    1.08    0.23
  10   6   2    1.26    0.14
  10   6   2    1.38    0.21
 -11  -6  -2    0.89    0.29
  11   6   2    0.44    0.18
  11   6   2    0.54    0.17
  12   6   2   10.21    0.99
  13   6   2    0.48    0.21
  14   6   2    6.82    0.76
  15   6   2    1.29    0.33
  16   6   2    0.61    0.28
  17   6   2    3.29    0.54
  16  -7  -2    0.05    0.21
  16  -7  -2    0.21    0.28
  15  -7  -2    0.36    0.23
  15  -7  -2    0.29    0.25
  14  -7  -2    1.38    0.34
  14  -7  -2    1.49    0.43
  13  -7  -2    0.38    0.20
  13  -7  -2    0.86    0.33
  12  -7  -2    1.71    0.33
  12  -7  -2    1.82    0.42
  11  -7  -2    3.16    0.31
  11  -7  -2    2.25    0.38
  11  -7  -2    2.19    0.45
 -11   7   2    2.36    0.48
  10  -7  -2    1.22    0.19
  10  -7  -2    0.84    0.28
  10  -7  -2    1.08    0.24
 -10   7   2    1.03    0.31
   9  -7  -2   10.51    0.94
   9  -7  -2    9.31    1.00
   9  -7  -2    9.07    0.94
  -9   7   2   12.13    1.16
   8  -7  -2    0.06    0.10
   8  -7  -2    0.13    0.14
   8  -7  -2    0.20    0.10
  -8   7   2    0.19    0.14
   7  -7  -2    1.62    0.17
   7  -7  -2    1.38    0.23
   7  -7  -2    1.65    0.32
   7  -7  -2    1.33    0.27
   7  -7  -2    1.43    0.22
  -7   7   2    1.72    0.26
  -7   7   2    1.31    0.29
   6  -7  -2    0.15    0.07
   6  -7  -2    0.00    0.07
   6  -7  -2    0.04    0.08
   6  -7  -2   -0.04    0.07
   6  -7  -2    0.03    0.10
  -6   7   2    0.02    0.09
  -6   7   2    0.06    0.09
  -6   7   2   -0.01    0.07
   5  -7  -2    8.83    0.86
   5  -7  -2    8.99    0.85
   5  -7  -2    9.27    0.84
   5  -7  -2   10.35    0.99
   5  -7  -2    8.74    0.79
  -5   7   2   10.44    0.92
  -5   7   2    9.01    0.96
  -5   7   2   10.12    0.99
   4  -7  -2    1.94    0.24
   4  -7  -2    1.45    0.21
   4  -7  -2    1.69    0.20
   4  -7  -2    1.70    0.27
   4  -7  -2    1.56    0.23
  -4   7   2    1.39    0.26
  -4   7   2    1.45    0.27
  -4   7   2    1.40    0.26
   3  -7  -2    1.36    0.20
   3  -7  -2    1.51    0.21
   3  -7  -2    1.47    0.19
   3  -7  -2    1.76    0.26
   3  -7  -2    1.07    0.18
  -3   7   2    1.35    0.26
  -3   7   2    1.44    0.28
   2  -7  -2    0.02    0.06
   2  -7  -2   -0.06    0.06
   2  -7  -2    0.04    0.07
   2  -7  -2    0.05    0.07
   2  -7  -2    0.03    0.08
  -2   7   2    0.13    0.11
  -2   7   2   -0.03    0.10
   1  -7  -2   25.63    2.00
   1  -7  -2   22.50    1.96
   1  -7  -2   23.47    2.09
   1  -7  -2   23.72    1.96
   1  -7  -2   23.51    2.27
  -1   7   2   30.85    2.45
   0  -7  -2    0.09    0.07
   0  -7  -2    0.09    0.06
   0  -7  -2    0.14    0.07
   0  -7  -2    0.04    0.07
   0  -7  -2    0.10    0.05
   0   7   2    0.14    0.12
   0   7   2    0.02    0.05
  -1  -7  -2    0.76    0.11
  -1  -7  -2    1.19    0.15
  -1  -7  -2    1.27    0.17
  -1  -7  -2    0.94    0.14
   1   7   2    0.54    0.16
   1   7   2    0.92    0.14
   1   7   2    0.91    0.21
   1   7   2    0.97    0.23
  -2  -7  -2    0.05    0.06
  -2  -7  -2    0.06    0.06
  -2  -7  -2   -0.04    0.03
  -2  -7  -2    0.16    0.09
  -2  -7  -2    0.08    0.06
   2   7   2    0.01    0.07
   2   7   2   -0.03    0.03
   2   7   2    0.02    0.06
   2   7   2    0.05    0.08
   2   7   2    0.00    0.04
  -3  -7  -2    0.63    0.16
  -3  -7  -2    1.26    0.22
  -3  -7  -2    0.86    0.15
  -3  -7  -2    0.33    0.11
   3   7   2    0.42    0.12
   3   7   2    0.36    0.17
   3   7   2    0.28    0.16
   3   7   2    1.03    0.12
  -4  -7  -2    2.92    0.29
  -4  -7  -2    2.86    0.36
  -4  -7  -2    2.72    0.31
  -4  -7  -2    2.61    0.36
  -4  -7  -2    2.43    0.20
   4   7   2    2.16    0.31
   4   7   2    3.43    0.27
   4   7   2    2.91    0.30
   4   7   2    3.22    0.43
  -5  -7  -2   12.99    1.25
  -5  -7  -2   11.86    1.29
  -5  -7  -2   13.24    1.13
  -5  -7  -2   12.95    1.05
   5   7   2   11.27    1.07
   5   7   2   14.13    1.04
   5   7   2   13.24    1.14
   5   7   2   10.33    1.26
  -6  -7  -2    0.18    0.12
  -6  -7  -2    0.34    0.10
  -6  -7  -2    0.17    0.12
  -6  -7  -2    0.18    0.10
   6   7   2    0.22    0.07
   6   7   2    0.07    0.07
   6   7   2    0.11    0.12
   6   7   2    0.12    0.09
  -7  -7  -2    0.45    0.17
  -7  -7  -2    0.73    0.14
  -7  -7  -2    0.60    0.19
   7   7   2    0.60    0.15
   7   7   2    0.85    0.14
   7   7   2    0.51    0.11
   7   7   2    0.64    0.15
  -8  -7  -2    1.35    0.31
  -8  -7  -2    1.31    0.30
   8   7   2    1.56    0.24
   8   7   2    1.72    0.21
   8   7   2    1.90    0.24
  -9  -7  -2    1.24    0.29
  -9  -7  -2    1.00    0.27
   9   7   2    1.11    0.18
   9   7   2    0.80    0.20
   9   7   2    1.19    0.19
 -10  -7  -2    0.48    0.23
 -10  -7  -2    0.83    0.26
  10   7   2    0.83    0.21
  10   7   2    0.68    0.14
  10   7   2    1.02    0.18
 -11  -7  -2    0.87    0.28
 -11  -7  -2    1.02    0.31
  11   7   2    1.09    0.25
  12   7   2    3.77    0.49
  13   7   2    8.34    0.86
  14   7   2   -0.07    0.15
  15   7   2    0.83    0.28
  16   7   2    1.67    0.39
  17   7   2    1.25    0.38
  16  -8  -2    0.42    0.29
  16  -8  -2    1.48    0.46
  15  -8  -2    0.16    0.21
  15  -8  -2   -0.19    0.19
  14  -8  -2    0.15    0.24
  14  -8  -2    0.18    0.18
  13  -8  -2    2.31    0.48
  13  -8  -2    1.17    0.31
  12  -8  -2    1.00    0.27
  12  -8  -2    0.78    0.30
  11  -8  -2    0.02    0.08
  11  -8  -2   -0.01    0.15
  11  -8  -2   -0.01    0.12
  10  -8  -2    0.42    0.18
  10  -8  -2    0.63    0.15
  10  -8  -2    0.50    0.22
 -10   8   2    0.64    0.26
   9  -8  -2    0.36    0.12
   9  -8  -2    0.58    0.18
   9  -8  -2    0.28    0.17
  -9   8   2    0.47    0.22
   8  -8  -2    0.67    0.23
   8  -8  -2    1.18    0.29
   8  -8  -2    1.41    0.23
   8  -8  -2    0.83    0.17
  -8   8   2    0.49    0.23
   7  -8  -2    0.00    0.09
   7  -8  -2   -0.07    0.09
   7  -8  -2    0.06    0.08
   7  -8  -2    0.04    0.05
   7  -8  -2    0.03    0.09
  -7   8   2   -0.03    0.08
   6  -8  -2    5.16    0.53
   6  -8  -2    4.83    0.51
   6  -8  -2    5.02    0.62
   6  -8  -2    4.80    0.54
   6  -8  -2    4.99    0.46
  -6   8   2    5.26    0.58
  -6   8   2    5.55    0.63
   5  -8  -2    0.92    0.19
   5  -8  -2    0.48    0.17
   5  -8  -2    1.29    0.27
   5  -8  -2    0.84    0.16
   5  -8  -2    0.97    0.21
  -5   8   2    0.95    0.25
  -5   8   2    0.75    0.23
  -5   8   2    1.14    0.26
   4  -8  -2    5.81    0.61
   4  -8  -2    6.14    0.60
   4  -8  -2    5.72    0.59
   4  -8  -2    6.98    0.58
   4  -8  -2    7.57    0.73
  -4   8   2    5.55    0.72
  -4   8   2    6.26    0.69
   3  -8  -2    0.89    0.16
   3  -8  -2    0.93    0.17
   3  -8  -2    0.71    0.14
   3  -8  -2    0.72    0.19
   3  -8  -2    0.65    0.14
  -3   8   2    1.06    0.27
  -3   8   2    1.14    0.24
   2  -8  -2    6.67    0.59
   2  -8  -2    5.97    0.54
   2  -8  -2    4.54    0.52
   2  -8  -2    5.61    0.53
   2  -8  -2    7.14    0.66
  -2   8   2    4.53    0.59
  -2   8   2    9.28    0.87
   1  -8  -2    0.42    0.15
   1  -8  -2    0.47    0.14
   1  -8  -2    0.51    0.12
   1  -8  -2    0.47    0.12
   1  -8  -2    0.49    0.13
  -1   8   2    0.04    0.10
  -1   8   2    0.52    0.26
   0  -8  -2    0.48    0.11
   0  -8  -2    0.57    0.12
   0  -8  -2    0.61    0.11
   0  -8  -2    0.37    0.12
   0  -8  -2    0.32    0.13
   0   8   2    0.95    0.27
   0   8   2    0.66    0.16
   0   8   2    0.22    0.15
  -1  -8  -2   -0.05    0.04
  -1  -8  -2   -0.03    0.06
  -1  -8  -2   -0.01    0.05
  -1  -8  -2   -0.05    0.07
  -1  -8  -2    0.04    0.06
   1   8   2   -0.02    0.09
   1   8   2   -0.02    0.08
   1   8   2    0.02    0.07
   1   8   2    0.01    0.11
  -2  -8  -2   19.24    1.78
  -2  -8  -2   20.80    1.64
  -2  -8  -2   18.26    1.54
  -2  -8  -2   20.38    1.54
   2   8   2   19.22    1.55
   2   8   2   19.94    1.51
   2   8   2   15.47    1.89
   2   8   2   17.26    1.66
   2   8   2   16.75    1.82
  -3  -8  -2    0.61    0.13
  -3  -8  -2    0.66    0.15
  -3  -8  -2    0.67    0.16
  -3  -8  -2    0.51    0.16
   3   8   2    0.44    0.15
   3   8   2    0.56    0.12
   3   8   2    0.63    0.11
   3   8   2    0.64    0.21
   3   8   2    0.31    0.16
  -4  -8  -2    7.09    0.72
  -4  -8  -2    7.55    0.82
  -4  -8  -2    7.34    0.67
  -4  -8  -2    6.87    0.79
  -4  -8  -2    6.72    0.53
   4   8   2    7.15    0.84
   4   8   2    8.72    0.65
   4   8   2    8.75    0.69
   4   8   2    7.92    0.74
  -5  -8  -2   -0.06    0.09
  -5  -8  -2   -0.08    0.09
  -5  -8  -2   -0.07    0.07
  -5  -8  -2   -0.15    0.09
   5   8   2   -0.07    0.06
   5   8   2   -0.10    0.08
   5   8   2   -0.13    0.09
   5   8   2   -0.10    0.07
  -6  -8  -2    5.02    0.51
  -6  -8  -2    5.16    0.55
  -6  -8  -2    5.04    0.62
  -6  -8  -2    4.56    0.63
   6   8   2    5.22    0.52
   6   8   2    7.29    0.60
   6   8   2    5.65    0.48
  -7  -8  -2    2.23    0.28
  -7  -8  -2    2.54    0.39
  -7  -8  -2    2.56    0.39
   7   8   2    2.44    0.26
   7   8   2    2.12    0.31
   7   8   2    2.08    0.29
  -8  -8  -2   13.68    1.47
  -8  -8  -2   14.24    1.41
   8   8   2   13.36    1.20
   8   8   2   13.71    1.14
   8   8   2   13.65    1.24
  -9  -8  -2    1.00    0.28
  -9  -8  -2    1.31    0.29
   9   8   2    0.75    0.18
   9   8   2    0.76    0.20
 -10  -8  -2    0.21    0.18
 -10  -8  -2    0.24    0.18
  10   8   2    0.51    0.14
  10   8   2    0.21    0.14
 -11  -8  -2    3.92    0.60
  11   8   2    3.59    0.47
  11   8   2    3.84    0.39
  12   8   2    2.04    0.35
  13   8   2    0.94    0.27
  14   8   2    1.70    0.36
  15   8   2    3.19    0.50
  16   8   2    5.38    0.70
  16  -9  -2    0.25    0.29
  15  -9  -2   -0.02    0.21
  14  -9  -2    0.04    0.22
  14  -9  -2    0.15    0.20
  13  -9  -2   10.17    1.10
  13  -9  -2   12.75    1.26
  12  -9  -2    1.71    0.33
  12  -9  -2    0.92    0.35
  11  -9  -2    2.99    0.41
  11  -9  -2    2.25    0.46
  11  -9  -2    2.42    0.30
  10  -9  -2    0.10    0.11
  10  -9  -2    0.15    0.14
  10  -9  -2    0.21    0.18
 -10   9   2    0.01    0.15
   9  -9  -2   15.83    1.60
   9  -9  -2   16.05    1.54
   9  -9  -2   19.49    1.84
   9  -9  -2   17.74    1.57
  -9   9   2   20.82    1.86
   8  -9  -2    1.27    0.23
   8  -9  -2    1.44    0.25
   8  -9  -2    1.23    0.29
   8  -9  -2    1.59    0.35
  -8   9   2    1.63    0.34
   7  -9  -2    0.31    0.14
   7  -9  -2    0.40    0.09
   7  -9  -2    0.37    0.16
   7  -9  -2    0.82    0.25
   7  -9  -2    0.55    0.15
  -7   9   2    0.60    0.22
   6  -9  -2    0.18    0.11
   6  -9  -2    0.14    0.13
   6  -9  -2    0.36    0.15
   6  -9  -2    0.32    0.12
  -6   9   2    0.07    0.12
  -6   9   2    0.38    0.16
   5  -9  -2    1.48    0.24
   5  -9  -2    1.28    0.24
   5  -9  -2    1.13    0.21
   5  -9  -2    1.85    0.32
   5  -9  -2    1.23    0.19
  -5   9   2    1.49    0.29
  -5   9   2    1.51    0.30
   4  -9  -2    0.40    0.17
   4  -9  -2    0.42    0.14
   4  -9  -2    0.20    0.10
   4  -9  -2    0.49    0.15
   4  -9  -2    0.30    0.12
  -4   9   2    0.58    0.21
  -4   9   2    0.26    0.17
   3  -9  -2    0.06    0.09
   3  -9  -2    0.09    0.09
   3  -9  -2    0.30    0.15
   3  -9  -2    0.11    0.08
   3  -9  -2    0.40    0.13
  -3   9   2    0.31    0.21
  -3   9   2    0.17    0.13
   2  -9  -2    2.46    0.32
   2  -9  -2    3.23    0.34
   2  -9  -2    3.38    0.38
   2  -9  -2    3.83    0.43
   2  -9  -2    3.10    0.34
  -2   9   2    2.72    0.39
  -2   9   2    6.41    0.73
   1  -9  -2   60.51    5.51
   1  -9  -2   59.76    5.09
   1  -9  -2   60.93    4.78
   1  -9  -2   55.75    4.81
   1  -9  -2   68.47    4.87
   0  -9  -2    1.25    0.22
   0  -9  -2    1.45    0.19
   0  -9  -2    1.28    0.25
   0  -9  -2    1.46    0.20
   0  -9  -2    1.22    0.19
   0   9   2    1.65    0.38
   0   9   2    1.28    0.34
   0   9   2    1.12    0.25
  -1  -9  -2    5.44    0.51
  -1  -9  -2    6.25    0.66
  -1  -9  -2    5.53    0.53
  -1  -9  -2    5.10    0.53
  -1  -9  -2    6.61    0.59
   1   9   2    5.14    0.63
   1   9   2    5.97    0.76
   1   9   2    5.37    0.72
   1   9   2    5.25    0.51
   1   9   2    6.18    0.55
  -2  -9  -2    0.28    0.13
  -2  -9  -2    0.42    0.10
  -2  -9  -2    0.16    0.07
  -2  -9  -2    0.27    0.10
  -2  -9  -2    0.37    0.12
   2   9   2    0.36    0.10
   2   9   2    0.35    0.14
   2   9   2    0.18    0.14
   2   9   2    0.29    0.16
   2   9   2    0.34    0.11
  -3  -9  -2   10.11    0.95
  -3  -9  -2   10.96    0.90
  -3  -9  -2   10.06    1.05
   3   9   2   11.29    0.88
   3   9   2    8.63    1.12
   3   9   2   10.87    0.90
   3   9   2    9.58    0.98
   3   9   2    9.37    1.10
  -4  -9  -2    0.29    0.05
  -4  -9  -2    0.30    0.13
  -4  -9  -2    0.19    0.09
  -4  -9  -2    0.09    0.11
  -4  -9  -2    0.06    0.09
   4   9   2    0.01    0.09
   4   9   2    0.22    0.15
   4   9   2    0.31    0.09
   4   9   2    0.38    0.11
   4   9   2    0.12    0.13
  -5  -9  -2   14.94    1.33
  -5  -9  -2   13.29    1.45
  -5  -9  -2   13.31    1.50
  -5  -9  -2   14.58    1.24
   5   9   2   17.56    1.22
   5   9   2   13.53    1.25
   5   9   2   15.40    1.36
  -6  -9  -2    0.62    0.17
  -6  -9  -2    0.84    0.23
  -6  -9  -2    0.87    0.22
  -6  -9  -2    0.94    0.17
   6   9   2    0.90    0.14
   6   9   2    0.57    0.18
   6   9   2    0.74    0.16
  -7  -9  -2   37.43    3.84
  -7  -9  -2   40.16    3.12
  -7  -9  -2   39.40    3.65
   7   9   2   39.88    3.35
   7   9   2   39.27    3.19
  -8  -9  -2    0.06    0.13
  -8  -9  -2    0.01    0.12
   8   9   2   -0.03    0.09
   8   9   2    0.08    0.11
  -9  -9  -2   15.88    1.60
  -9  -9  -2   16.43    1.68
   9   9   2   14.81    1.41
   9   9   2   15.48    1.37
 -10  -9  -2    6.36    0.83
 -10  -9  -2    5.97    0.81
  10   9   2    6.64    0.66
  10   9   2    6.69    0.68
  11   9   2   12.85    1.12
  11   9   2   11.55    1.15
  12   9   2    0.42    0.20
  13   9   2   11.92    1.16
  14   9   2    1.07    0.31
  15   9   2    3.31    0.53
  16   9   2    0.98    0.35
  15 -10  -2   -0.15    0.21
  14 -10  -2    2.30    0.54
  13 -10  -2    3.17    0.60
  12 -10  -2   -0.04    0.16
  12 -10  -2    0.35    0.25
  11 -10  -2    0.16    0.20
  11 -10  -2    0.21    0.18
  11 -10  -2    0.10    0.10
  10 -10  -2  102.75    8.66
  10 -10  -2  112.50    8.44
  10 -10  -2  101.19    8.39
   9 -10  -2    0.76    0.20
   9 -10  -2    0.72    0.31
   9 -10  -2    0.60    0.25
   9 -10  -2    0.61    0.17
  -9  10   2    1.24    0.33
   8 -10  -2    0.10    0.16
   8 -10  -2    0.05    0.10
   8 -10  -2    0.59    0.17
   8 -10  -2    0.11    0.13
  -8  10   2    0.15    0.15
   7 -10  -2    0.46    0.15
   7 -10  -2    0.47    0.16
   7 -10  -2    0.70    0.21
   7 -10  -2    0.57    0.23
   7 -10  -2    0.43    0.10
  -7  10   2    0.73    0.25
   6 -10  -2    1.77    0.26
   6 -10  -2    1.51    0.28
   6 -10  -2    1.72    0.34
   6 -10  -2    1.77    0.22
   6 -10  -2    1.91    0.28
  -6  10   2    1.31    0.32
   5 -10  -2    2.25    0.28
   5 -10  -2    1.57    0.24
   5 -10  -2    1.91    0.29
   5 -10  -2    1.82    0.29
   5 -10  -2    2.26    0.37
  -5  10   2    1.95    0.35
   4 -10  -2    4.54    0.52
   4 -10  -2    5.39    0.57
   4 -10  -2    6.29    0.66
   4 -10  -2    5.70    0.52
   4 -10  -2    4.82    0.54
  -4  10   2    5.58    0.63
   3 -10  -2    0.04    0.10
   3 -10  -2    0.03    0.07
   3 -10  -2    0.12    0.09
   3 -10  -2    0.05    0.08
   3 -10  -2   -0.01    0.08
  -3  10   2    0.12    0.12
  -3  10   2    0.03    0.18
   2 -10  -2   73.19    6.04
   2 -10  -2   88.69    6.93
   2 -10  -2   77.00    5.98
   2 -10  -2   71.83    6.08
   2 -10  -2   74.71    6.38
   1 -10  -2    0.19    0.10
   1 -10  -2    0.12    0.09
   1 -10  -2   -0.02    0.08
   1 -10  -2    0.11    0.11
   1 -10  -2    0.21    0.12
  -1  10   2   -0.03    0.09
  -1  10   2   -0.03    0.18
   0 -10  -2    1.42    0.24
   0 -10  -2    1.51    0.27
   0 -10  -2    1.46    0.20
   0 -10  -2    1.78    0.23
   0 -10  -2    1.25    0.20
   0  10   2    1.06    0.36
   0  10   2    1.27    0.29
   0  10   2    1.50    0.41
  -1 -10  -2    5.93    0.55
  -1 -10  -2    5.62    0.59
  -1 -10  -2    5.75    0.54
  -1 -10  -2    5.28    0.65
  -1 -10  -2    4.90    0.51
   1  10   2    5.46    0.67
   1  10   2    6.01    0.54
   1  10   2    5.62    0.78
   1  10   2    5.51    0.77
   1  10   2    6.09    0.55
  -2 -10  -2   63.49    5.07
  -2 -10  -2   66.83    5.33
  -2 -10  -2   65.28    4.99
  -2 -10  -2   65.78    5.78
   2  10   2   59.43    5.87
   2  10   2   55.92    6.18
   2  10   2   60.32    5.39
   2  10   2   66.73    5.09
   2  10   2   67.22    5.04
  -3 -10  -2    0.25    0.10
  -3 -10  -2    0.03    0.08
  -3 -10  -2    0.17    0.10
  -3 -10  -2    0.18    0.15
   3  10   2    0.11    0.09
   3  10   2    0.31    0.11
   3  10   2   -0.06    0.11
   3  10   2    0.22    0.14
   3  10   2    0.32    0.18
  -4 -10  -2   18.63    1.58
  -4 -10  -2   17.60    1.47
  -4 -10  -2   18.18    1.79
  -4 -10  -2   15.35    1.23
  -4 -10  -2   18.46    1.73
   4  10   2   16.79    1.61
   4  10   2   18.59    1.89
   4  10   2   18.00    1.49
   4  10   2   19.09    1.46
  -5 -10  -2    1.10    0.23
  -5 -10  -2    0.77    0.22
  -5 -10  -2    0.85    0.19
  -5 -10  -2    0.88    0.18
   5  10   2    0.53    0.19
   5  10   2    0.60    0.15
  -6 -10  -2    0.82    0.24
  -6 -10  -2    1.94    0.30
  -6 -10  -2    0.61    0.16
   6  10   2    0.53    0.20
   6  10   2    0.73    0.17
  -7 -10  -2    1.07    0.28
  -7 -10  -2    0.95    0.20
  -7 -10  -2    1.17    0.27
   7  10   2    1.43    0.23
   7  10   2    0.89    0.24
  -8 -10  -2    0.38    0.19
  -8 -10  -2    0.17    0.16
   8  10   2    0.76    0.18
   8  10   2    0.26    0.14
  -9 -10  -2    2.57    0.47
  -9 -10  -2    3.05    0.49
   9  10   2    2.93    0.38
   9  10   2    3.02    0.40
 -10 -10  -2  148.25   14.09
  10  10   2  146.00   11.74
  10  10   2  149.27   12.20
  11  10   2    0.61    0.18
  11  10   2    0.17    0.17
  12  10   2    0.37    0.13
  12  10   2    0.76    0.25
  13  10   2    3.31    0.49
  14  10   2    0.84    0.30
  15  10   2    2.61    0.48
  15 -11  -2    1.94    0.54
  14 -11  -2    4.80    0.77
  13 -11  -2    1.03    0.39
  12 -11  -2    0.59    0.29
  11 -11  -2   66.06    5.11
  11 -11  -2   58.72    5.09
  10 -11  -2    0.51    0.27
  10 -11  -2    0.28    0.14
   9 -11  -2   24.36    2.30
   9 -11  -2   24.39    2.29
   9 -11  -2   29.76    2.65
  -9  11   2   28.78    2.63
   8 -11  -2    0.13    0.13
   8 -11  -2    0.17    0.20
   8 -11  -2    0.05    0.14
   8 -11  -2    0.30    0.18
  -8  11   2    0.15    0.19
   7 -11  -2  129.20   10.00
   7 -11  -2  103.61    8.77
   7 -11  -2  102.23    8.75
   7 -11  -2  102.85    9.14
  -7  11   2  117.96    9.99
   6 -11  -2   -0.05    0.08
   6 -11  -2    0.08    0.08
   6 -11  -2   -0.04    0.08
   6 -11  -2    0.02    0.12
   6 -11  -2   -0.04    0.08
  -6  11   2    0.09    0.15
   5 -11  -2    1.14    0.19
   5 -11  -2    1.37    0.29
   5 -11  -2    0.60    0.19
   5 -11  -2    0.75    0.19
   5 -11  -2    0.49    0.14
  -5  11   2    0.49    0.21
   4 -11  -2    0.62    0.18
   4 -11  -2    0.63    0.16
   4 -11  -2    0.85    0.24
   4 -11  -2    0.91    0.17
   4 -11  -2    0.63    0.18
  -4  11   2    1.32    0.27
   3 -11  -2    3.92    0.41
   3 -11  -2    3.37    0.40
   3 -11  -2    3.90    0.46
   3 -11  -2    3.73    0.50
   3 -11  -2    4.23    0.43
  -3  11   2    3.62    0.48
   2 -11  -2   -0.01    0.08
   2 -11  -2    0.02    0.08
   2 -11  -2    0.00    0.09
   2 -11  -2   -0.04    0.07
   2 -11  -2    0.07    0.10
  -2  11   2   -0.06    0.08
   1 -11  -2   36.39    2.61
   1 -11  -2   30.31    2.58
   1 -11  -2   27.82    2.59
   1 -11  -2   30.62    2.76
   1 -11  -2   32.50    3.00
  -1  11   2   37.83    3.41
   0 -11  -2    2.60    0.41
   0 -11  -2    3.70    0.36
   0 -11  -2    3.00    0.36
   0 -11  -2    3.21    0.35
   0 -11  -2    2.74    0.39
   0  11   2    3.19    0.50
   0  11   2    3.67    0.65
  -1 -11  -2  281.59   22.09
  -1 -11  -2  297.37   20.75
  -1 -11  -2  265.61   21.16
  -1 -11  -2  261.87   23.86
   1  11   2  240.46   20.95
   1  11   2  273.03   21.18
   1  11   2  256.86   22.18
   1  11   2  279.69   25.56
  -2 -11  -2    2.91    0.34
  -2 -11  -2    3.16    0.40
  -2 -11  -2    2.87    0.46
  -2 -11  -2    3.17    0.36
   2  11   2    2.29    0.50
   2  11   2    3.66    0.37
   2  11   2    2.72    0.45
   2  11   2    3.13    0.36
  -3 -11  -2   22.55    2.05
  -3 -11  -2   22.22    1.92
  -3 -11  -2   23.97    1.92
  -3 -11  -2   22.77    2.24
   3  11   2   24.03    2.45
   3  11   2   25.17    1.95
   3  11   2   20.88    2.11
   3  11   2   24.83    1.93
  -4 -11  -2    2.02    0.34
  -4 -11  -2    1.56    0.28
  -4 -11  -2    1.82    0.26
   4  11   2    1.83    0.26
   4  11   2    1.70    0.33
   4  11   2    1.52    0.39
  -5 -11  -2    9.06    0.81
  -5 -11  -2    8.61    0.86
  -5 -11  -2    8.31    0.94
  -5 -11  -2    8.75    0.97
   5  11   2    8.79    0.80
   5  11   2    8.14    0.90
  -6 -11  -2    1.16    0.29
  -6 -11  -2    1.42    0.32
  -6 -11  -2    1.60    0.25
   6  11   2    1.07    0.27
   6  11   2    1.51    0.24
  -7 -11  -2   16.07    1.72
  -7 -11  -2   16.07    1.66
  -7 -11  -2   16.33    1.40
   7  11   2   17.88    1.56
   7  11   2   15.91    1.42
  -8 -11  -2   -0.04    0.13
  -8 -11  -2    0.11    0.16
   8  11   2    0.06    0.13
   8  11   2    0.05    0.11
  -9 -11  -2   25.27    2.36
  -9 -11  -2   22.38    2.42
   9  11   2   24.31    2.03
   9  11   2   22.79    2.12
  10  11   2    3.75    0.49
  10  11   2    4.29    0.52
  11  11   2    1.60    0.30
  11  11   2    1.82    0.33
  12  11   2    2.10    0.38
  12  11   2    2.12    0.31
  13  11   2   85.36    6.93
  14  11   2    7.45    0.85
  15  11   2    7.16    0.86
  15 -12  -2    1.17    0.47
  14 -12  -2    0.90    0.39
  13 -12  -2    0.23    0.26
  12 -12  -2    2.13    0.49
  11 -12  -2    0.88    0.32
  11 -12  -2    0.56    0.15
  10 -12  -2   68.34    5.15
  10 -12  -2   58.35    5.20
   9 -12  -2    0.28    0.21
   9 -12  -2    0.21    0.13
   8 -12  -2  102.20    8.69
   8 -12  -2  128.86    9.94
   8 -12  -2   95.27    9.04
  -8  12   2  114.91    9.91
   7 -12  -2    1.35    0.36
   7 -12  -2    1.45    0.31
   7 -12  -2    1.24    0.27
  -7  12   2    1.30    0.35
   6 -12  -2   92.00    8.34
   6 -12  -2  102.67    8.94
   6 -12  -2  125.39    9.75
   6 -12  -2  106.05    8.55
  -6  12   2  118.22    9.75
   5 -12  -2    0.26    0.14
   5 -12  -2    0.32    0.15
   5 -12  -2    0.19    0.10
   5 -12  -2    0.10    0.15
   4 -12  -2    3.81    0.43
   4 -12  -2    4.08    0.55
   4 -12  -2    4.16    0.47
   4 -12  -2    5.23    0.52
   4 -12  -2    3.36    0.42
  -4  12   2    4.16    0.53
   3 -12  -2    0.62    0.15
   3 -12  -2    0.41    0.18
   3 -12  -2    0.59    0.16
   3 -12  -2    0.35    0.14
   3 -12  -2    0.52    0.18
  -3  12   2    0.56    0.20
   2 -12  -2    7.93    0.82
   2 -12  -2    7.01    0.74
   2 -12  -2    7.35    0.69
   2 -12  -2    7.06    0.68
   2 -12  -2    8.07    0.67
  -2  12   2    5.24    0.74
   1 -12  -2    0.28    0.15
   1 -12  -2    0.00    0.07
   1 -12  -2    0.04    0.09
   1 -12  -2    0.14    0.11
   1 -12  -2    0.09    0.09
  -1  12   2    0.29    0.26
  -1  12   2   -0.07    0.12
   0 -12  -2   18.64    1.56
   0 -12  -2   17.10    1.66
   0 -12  -2   20.67    1.56
   0 -12  -2   21.17    1.83
   0 -12  -2   16.65    1.54
   0  12   2   18.91    1.81
   0  12   2   16.99    1.57
  -1 -12  -2    1.89    0.29
  -1 -12  -2    2.10    0.27
  -1 -12  -2    2.38    0.38
  -1 -12  -2    1.57    0.26
  -1 -12  -2    2.50    0.34
   1  12   2    2.18    0.30
   1  12   2    1.73    0.40
   1  12   2    2.93    0.55
  -2 -12  -2   80.10    7.03
  -2 -12  -2   76.77    6.07
  -2 -12  -2   71.10    6.46
  -2 -12  -2   72.61    6.16
   2  12   2   76.59    6.14
   2  12   2   72.09    6.57
   2  12   2   91.54    7.63
   2  12   2   82.41    6.19
  -3 -12  -2    1.24    0.21
  -3 -12  -2    1.49    0.24
  -3 -12  -2    1.09    0.24
  -3 -12  -2    1.17    0.16
  -3 -12  -2    1.01    0.28
   3  12   2    1.05    0.30
   3  12   2    1.38    0.23
   3  12   2    1.44    0.39
  -4 -12  -2  107.86    8.44
  -4 -12  -2  107.92    9.00
  -4 -12  -2  104.06    8.58
  -4 -12  -2  113.15    9.74
   4  12   2  103.00    9.07
   4  12   2  114.18    8.61
  -5 -12  -2    3.28    0.41
  -5 -12  -2    3.08    0.46
  -5 -12  -2    3.60    0.51
  -5 -12  -2    3.43    0.44
   5  12   2    3.40    0.40
   5  12   2    3.17    0.49
  -6 -12  -2   30.13    2.56
  -6 -12  -2   32.86    3.14
  -6 -12  -2   33.27    3.00
   6  12   2   30.71    2.79
   6  12   2   30.39    2.59
  -7 -12  -2    0.15    0.17
  -7 -12  -2    0.28    0.19
  -7 -12  -2    0.16    0.12
   7  12   2    0.06    0.11
   7  12   2    0.25    0.17
  -8 -12  -2    0.32    0.22
  -8 -12  -2    1.34    0.33
   8  12   2    1.30    0.30
   8  12   2    0.51    0.19
   9  12   2    3.89    0.50
   9  12   2    4.55    0.58
  10  12   2   16.42    1.46
  10  12   2   15.77    1.52
  11  12   2    1.07    0.27
  11  12   2    1.49    0.31
  12  12   2   72.28    6.15
  12  12   2   75.06    6.00
  13  12   2   10.75    1.11
  14  12   2   26.84    2.39
  14 -13  -2    2.10    0.56
  13 -13  -2    0.32    0.29
  12 -13  -2    3.95    0.66
  11 -13  -2    2.06    0.29
  11 -13  -2    3.21    0.54
  10 -13  -2    0.43    0.16
  10 -13  -2    0.59    0.28
   9 -13  -2    3.60    0.48
   9 -13  -2    5.29    0.64
   8 -13  -2    0.33    0.17
   8 -13  -2    0.73    0.27
   7 -13  -2  167.81   14.82
   7 -13  -2  171.70   14.15
  -7  13   2  202.14   16.14
   6 -13  -2    3.58    0.47
   6 -13  -2    2.79    0.43
   6 -13  -2    3.42    0.53
   5 -13  -2   22.20    2.01
   5 -13  -2   20.54    1.91
   5 -13  -2   28.29    2.26
   5 -13  -2   20.63    1.84
   4 -13  -2    0.19    0.12
   4 -13  -2    0.27    0.18
   4 -13  -2    0.14    0.14
   4 -13  -2    0.04    0.13
  -4  13   2    0.09    0.15
   3 -13  -2   38.49    3.10
   3 -13  -2   31.10    2.63
   3 -13  -2   30.47    2.82
   3 -13  -2   32.35    2.68
  -3  13   2   31.09    2.86
   2 -13  -2    1.87    0.35
   2 -13  -2    1.85    0.29
   2 -13  -2    2.20    0.30
   2 -13  -2    2.08    0.32
  -2  13   2    1.66    0.37
   1 -13  -2    2.33    0.35
   1 -13  -2    2.08    0.33
   1 -13  -2    2.72    0.42
   1 -13  -2    3.82    0.34
   1 -13  -2    2.57    0.38
  -1  13   2    4.21    0.75
  -1  13   2    2.25    0.49
   0 -13  -2    0.06    0.11
   0 -13  -2    0.41    0.14
   0 -13  -2    0.29    0.12
   0 -13  -2    0.28    0.15
   0 -13  -2    0.19    0.12
   0  13   2    0.68    0.37
   0  13   2    0.29    0.21
   0  13   2    0.43    0.16
  -1 -13  -2    2.68    0.38
  -1 -13  -2    2.69    0.31
  -1 -13  -2    2.08    0.39
  -1 -13  -2    1.99    0.30
  -1 -13  -2    2.14    0.33
   1  13   2    3.30    0.54
   1  13   2    3.83    0.66
   1  13   2    2.81    0.37
  -2 -13  -2    1.04    0.19
  -2 -13  -2    0.73    0.22
  -2 -13  -2    1.00    0.28
  -2 -13  -2    1.00    0.22
   2  13   2    1.03    0.21
   2  13   2    1.13    0.34
   2  13   2    1.68    0.43
  -3 -13  -2   21.69    2.28
  -3 -13  -2   21.96    2.09
  -3 -13  -2   22.61    1.95
  -3 -13  -2   22.03    1.95
   3  13   2   29.86    2.60
   3  13   2   24.69    1.98
   3  13   2   24.64    2.23
  -4 -13  -2    4.09    0.48
  -4 -13  -2    3.76    0.44
  -4 -13  -2    4.39    0.59
  -4 -13  -2    3.70    0.50
   4  13   2    3.65    0.57
   4  13   2    4.63    0.47
  -5 -13  -2   71.40    6.09
  -5 -13  -2   64.83    5.24
  -5 -13  -2   62.33    5.59
  -5 -13  -2   65.90    5.32
   5  13   2   65.51    5.69
   5  13   2   68.65    5.34
  -6 -13  -2    5.36    0.73
  -6 -13  -2    5.99    0.72
  -6 -13  -2    5.40    0.59
   6  13   2    5.19    0.71
   6  13   2    6.30    0.61
  -7 -13  -2    0.08    0.12
  -7 -13  -2    0.15    0.19
   7  13   2   -0.04    0.13
   7  13   2   -0.04    0.14
   8  13   2    0.93    0.24
   8  13   2    1.31    0.34
   9  13   2    6.95    0.73
   9  13   2    6.67    0.81
  10  13   2    2.67    0.42
  10  13   2    2.88    0.46
  11  13   2    0.92    0.27
  11  13   2    0.06    0.17
  12  13   2    5.25    0.62
  12  13   2    5.42    0.67
  13  13   2   37.46    3.35
  13  13   2   43.56    3.41
  13 -14  -2    1.36    0.47
  12 -14  -2    7.15    0.93
  11 -14  -2   -0.03    0.10
  11 -14  -2    0.08    0.21
  10 -14  -2    0.42    0.25
  10 -14  -2    0.58    0.18
   9 -14  -2    1.58    0.28
   9 -14  -2    1.00    0.32
   8 -14  -2    9.82    0.97
   8 -14  -2    8.57    0.92
   7 -14  -2    1.15    0.30
   7 -14  -2    0.80    0.23
   6 -14  -2    0.52    0.20
   6 -14  -2    0.45    0.24
   6 -14  -2    0.55    0.22
   5 -14  -2   -0.01    0.18
   5 -14  -2    0.11    0.15
   5 -14  -2    0.03    0.15
   4 -14  -2   95.23    7.75
   4 -14  -2  100.01    8.30
   4 -14  -2  103.24    7.89
   3 -14  -2    3.49    0.46
   3 -14  -2    4.25    0.50
   3 -14  -2    5.25    0.62
   3 -14  -2    4.08    0.53
  -3  14   2    4.29    0.59
   2 -14  -2    4.05    0.46
   2 -14  -2    4.10    0.47
   2 -14  -2    4.81    0.57
   2 -14  -2    2.93    0.48
  -2  14   2    3.67    0.60
   1 -14  -2    0.52    0.20
   1 -14  -2    0.58    0.19
   1 -14  -2    1.51    0.29
   1 -14  -2    0.69    0.20
  -1  14   2    0.99    0.24
  -1  14   2    0.85    0.33
   0 -14  -2    0.46    0.19
   0 -14  -2    1.46    0.29
   0 -14  -2    0.49    0.18
   0  14   2    0.95    0.24
   0  14   2    0.91    0.34
  -1 -14  -2    1.56    0.27
  -1 -14  -2    1.08    0.29
  -1 -14  -2    1.59    0.30
   1  14   2    1.42    0.41
  -2 -14  -2    1.04    0.21
  -2 -14  -2    0.87    0.24
  -2 -14  -2    1.44    0.26
  -2 -14  -2    1.15    0.31
   2  14   2    1.40    0.24
   2  14   2    1.43    0.40
  -3 -14  -2   -0.03    0.09
  -3 -14  -2    0.14    0.12
  -3 -14  -2    0.20    0.19
  -3 -14  -2    0.06    0.10
   3  14   2    0.03    0.18
   3  14   2    0.13    0.13
  -4 -14  -2   24.53    1.93
  -4 -14  -2   20.99    1.91
  -4 -14  -2   24.41    2.27
  -4 -14  -2   19.93    2.04
   4  14   2   20.03    2.15
   4  14   2   26.58    1.96
  -5 -14  -2    7.78    0.84
  -5 -14  -2    9.85    1.05
  -5 -14  -2    8.86    0.84
   5  14   2    9.64    0.87
   5  14   2    8.87    1.02
  -6 -14  -2    2.30    0.35
   6  14   2    2.83    0.52
   6  14   2    3.22    0.39
   7  14   2    0.15    0.21
   7  14   2    0.17    0.17
   8  14   2   21.05    1.73
   8  14   2   17.40    1.86
   9  14   2    4.58    0.55
   9  14   2    3.89    0.61
  10  14   2    9.14    1.00
  10  14   2    8.45    0.91
  11  14   2    0.19    0.21
  11  14   2   -0.04    0.16
  12  14   2    0.64    0.25
  12  14   2    1.12    0.33
  13  14   2    6.84    0.72
  12 -15  -2    0.03    0.27
  11 -15  -2    4.24    0.66
  11 -15  -2    3.69    0.44
  10 -15  -2    2.45    0.47
  10 -15  -2    1.60    0.30
   9 -15  -2    0.63    0.27
   9 -15  -2    0.53    0.21
   8 -15  -2    0.24    0.22
   8 -15  -2    0.35    0.18
   7 -15  -2    0.21    0.19
   7 -15  -2    0.25    0.17
   6 -15  -2    0.39    0.19
   6 -15  -2    0.01    0.13
   5 -15  -2    3.92    0.53
   5 -15  -2    4.22    0.53
   4 -15  -2    1.98    0.39
   4 -15  -2    1.80    0.33
   4 -15  -2    1.88    0.35
   3 -15  -2    7.86    0.89
   3 -15  -2    8.37    0.82
   3 -15  -2    8.16    0.84
   3 -15  -2    9.41    0.98
  -3  15   2    8.63    1.00
   2 -15  -2    1.17    0.29
   2 -15  -2    1.22    0.25
   2 -15  -2    0.84    0.24
   2 -15  -2    1.30    0.30
  -2  15   2    1.06    0.41
   1 -15  -2    0.98    0.24
   1 -15  -2    1.24    0.30
   1 -15  -2    1.14    0.28
  -1  15   2    2.13    0.52
   0 -15  -2    1.09    0.29
   0 -15  -2    0.57    0.21
   0 -15  -2    1.10    0.28
   0  15   2    1.23    0.42
  -1 -15  -2   11.30    1.12
  -1 -15  -2   12.22    1.23
  -1 -15  -2   13.01    1.32
   1  15   2   14.81    1.46
  -2 -15  -2   -0.09    0.10
  -2 -15  -2   -0.03    0.15
  -2 -15  -2   -0.06    0.08
   2  15   2   -0.28    0.17
  -3 -15  -2    1.02    0.32
  -3 -15  -2    0.65    0.23
  -3 -15  -2    0.95    0.24
   3  15   2    1.77    0.46
  -4 -15  -2    2.08    0.38
  -4 -15  -2    2.32    0.36
   4  15   2    2.91    0.54
  -5 -15  -2    1.69    0.27
   5  15   2    1.49    0.28
   5  15   2    1.33    0.41
  -6 -15  -2    0.53    0.20
   6  15   2    0.66    0.21
   6  15   2    0.40    0.27
  -7 -15  -2    3.75    0.47
   7  15   2    2.60    0.56
   7  15   2    4.27    0.49
   8  15   2    6.09    0.83
   8  15   2    6.34    0.69
   9  15   2   10.06    1.16
   9  15   2   10.75    1.04
  10  15   2    1.61    0.36
  10  15   2    1.29    0.38
  11  15   2    1.61    0.39
  11  15   2    1.08    0.33
  12  15   2    3.52    0.51
  12  15   2    1.96    0.42
  11 -16  -2    0.52    0.18
  11 -16  -2    0.60    0.34
  10 -16  -2    0.33    0.18
  10 -16  -2    0.22    0.28
   9 -16  -2    0.15    0.17
   9 -16  -2    0.51    0.27
   8 -16  -2    1.28    0.30
   8 -16  -2    1.31    0.36
   7 -16  -2    0.21    0.22
   7 -16  -2    0.06    0.15
   6 -16  -2    0.93    0.27
   6 -16  -2    1.27    0.31
   5 -16  -2    0.16    0.15
   5 -16  -2    0.23    0.17
   4 -16  -2    0.32    0.18
   4 -16  -2    0.32    0.19
   3 -16  -2   -0.01    0.13
   3 -16  -2   -0.07    0.12
  -2  16   2    2.17    0.58
   1 -16  -2   -0.09    0.12
  -1  16   2   -0.04    0.26
   0 -16  -2   10.35    1.01
   0 -16  -2   10.39    1.09
   0  16   2   12.22    1.37
  -1 -16  -2    0.45    0.19
  -1 -16  -2    0.45    0.22
   1  16   2    1.35    0.46
  -2 -16  -2    1.03    0.26
  -2 -16  -2    1.03    0.28
   2  16   2    2.47    0.58
  -3 -16  -2    0.61    0.23
   3  16   2    1.00    0.40
  -4 -16  -2    2.54    0.44
   4  16   2    3.36    0.64
   5  16   2    0.38    0.32
   6  16   2    1.59    0.47
   7  16   2    3.22    0.62
  -8 -16  -2    2.11    0.37
   8  16   2    2.03    0.52
   9  16   2    3.88    0.69
   9  16   2    4.48    0.57
  10  16   2    5.55    0.81
  10  16   2    6.21    0.73
  11  16   2    0.81    0.34
  10 -17  -2   -0.10    0.13
  10 -17  -2   -0.05    0.23
   9 -17  -2    1.68    0.43
   9 -17  -2    2.21    0.38
   8 -17  -2   -0.08    0.18
   8 -17  -2   -0.12    0.15
   7 -17  -2    1.83    0.36
   7 -17  -2    1.61    0.38
   6 -17  -2    0.08    0.16
   6 -17  -2    0.10    0.18
   5 -17  -2    9.48    0.98
   5 -17  -2    8.52    0.92
   4 -17  -2    1.11    0.31
   3 -17  -2    0.20    0.16
   2 -17  -2    0.20    0.18
  -2  17   2    0.71    0.43
   1 -17  -2    0.38    0.21
  -1  17   2    0.37    0.34
   0 -17  -2    0.62    0.26
   0  17   2    1.31    0.52
  -1 -17  -2    8.80    1.01
   1  17   2   11.84    1.35
  -2 -17  -2   -0.18    0.14
   2  17   2    0.20    0.30
  -3 -17  -2   15.67    1.65
   3  17   2   21.88    2.00
  -4 -17  -2    0.43    0.23
   4  17   2    0.38    0.31
   5  17   2    0.19    0.32
   6  17   2    4.78    0.81
   7  17   2    3.11    0.66
   8  17   2    1.28    0.47
   9  17   2    9.02    1.14
   9 -18  -2    1.48    0.33
   9 -18  -2    1.76    0.44
   8 -18  -2    2.99    0.49
   8 -18  -2    3.85    0.58
   7 -18  -2    0.62    0.30
   7 -18  -2    0.69    0.27
   6 -18  -2   23.61    2.19
   5 -18  -2   -0.11    0.15
   4 -18  -2    3.81    0.56
   3 -18  -2    2.56    0.45
   2 -18  -2    6.36    0.77
   1 -18  -2   -0.07    0.14
  -1  18   2   -0.19    0.26
   0 -18  -2    2.94    0.51
   0  18   2    5.89    0.93
  -1 -18  -2    0.10    0.17
   1  18   2   -0.13    0.28
  -2 -18  -2   -0.01    0.17
   2  18   2    0.12    0.36
  -3 -18  -2    0.30    0.22
   3  18   2    0.03    0.36
   4  18   2    6.13    0.99
   5  18   2    2.10    0.61
   6  18   2   53.57    4.89
   7  18   2    0.61    0.40
   8  18   2    0.58    0.40
   7 -19  -2    0.12    0.18
   6 -19  -2    0.11    0.19
   5 -19  -2   17.58    1.71
   4 -19  -2    1.60    0.39
   3 -19  -2   59.83    5.16
   2 -19  -2    1.88    0.42
   1 -19  -2    8.48    1.05
  -1  19   2   14.26    1.53
   0 -19  -2    0.24    0.21
   0  19   2   -0.11    0.33
  -1 -19  -2    0.08    0.18
   1  19   2    0.42    0.46
  -2 -19  -2   -0.06    0.17
   2  19   2    0.20    0.39
  -3 -19  -2    6.43    0.85
   3  19   2    9.32    1.24
   4  19   2   -0.05    0.34
   5  19   2   21.50    2.34
   6  19   2    3.45    0.81
   5 -20  -2   -0.08    0.17
   4 -20  -2    3.99    0.62
   3 -20  -2    2.16    0.46
   2 -20  -2   61.01    5.28
   1 -20  -2    0.16    0.22
   0 -20  -2   15.84    1.76
   0  20   2   26.33    2.35
  -1 -20  -2    1.35    0.39
   1  20   2    3.26    0.83
  -2 -20  -2    5.50    0.77
   2  20   2    7.40    1.18
  -3 -20  -2    1.16    0.37
   3  20   2    1.49    0.64
   0 -19   3   17.10    1.67
   1 -19   3    0.16    0.20
   2 -19   3   35.17    3.12
   3 -19   3    0.94    0.31
   4  18  -3    0.09    0.36
  -4 -18   3    0.11    0.19
   3  18  -3    1.06    0.51
  -3 -18   3    0.90    0.30
   2  18  -3    0.39    0.37
  -2 -18   3    0.27    0.21
  -1 -18   3    0.20    0.21
   0 -18   3    0.23    0.20
   2 -18   3    3.52    0.51
   3 -18   3   21.83    2.01
   4 -18   3    3.47    0.44
   4 -18   3    3.13    0.47
  -5  18  -3    8.08    0.94
   5 -18   3    6.22    0.74
   5 -18   3    7.82    0.87
   5 -18   3    5.69    0.65
  -6  18  -3    1.22    0.40
   6 -18   3    0.34    0.20
   6 -18   3    1.18    0.39
   6 -18   3    0.45    0.21
  -7  18  -3    2.10    0.49
   7 -18   3    1.59    0.33
   7 -18   3    1.64    0.41
   7 -18   3    0.82    0.24
   6  17  -3   24.84    2.22
  -6 -17   3   17.90    1.90
   5  17  -3    1.68    0.54
  -5 -17   3    1.40    0.36
   4  17  -3    7.13    0.99
  -4 -17   3    5.83    0.76
   3  17  -3   -0.13    0.31
  -3 -17   3    0.15    0.20
   2  17  -3    3.20    0.67
  -2 -17   3    2.51    0.44
  -1 -17   3    0.02    0.16
   0 -17   3    0.47    0.23
   1 -17   3    0.09    0.18
   2 -17   3    4.64    0.59
  -3  17  -3    1.23    0.39
   3 -17   3    0.93    0.23
   3 -17   3    0.71    0.24
  -4  17  -3    4.96    0.71
   4 -17   3    4.52    0.65
   4 -17   3    4.85    0.53
   4 -17   3    4.67    0.58
  -5  17  -3    0.13    0.24
   5 -17   3   -0.35    0.12
   5 -17   3    0.13    0.15
   5 -17   3    0.00    0.20
  -6  17  -3    1.68    0.45
   6 -17   3    1.87    0.35
   6 -17   3    1.85    0.33
   6 -17   3    2.41    0.46
  -7  17  -3    0.14    0.25
   7 -17   3   -0.08    0.11
   7 -17   3    0.14    0.20
   7 -17   3    0.12    0.17
  -8  17  -3    1.28    0.39
   8 -17   3    0.76    0.26
   8 -17   3    0.59    0.29
   8 -17   3    0.82    0.19
   9 -17   3    0.44    0.21
   9 -17   3    0.41    0.26
   8  16  -3    0.54    0.37
   7  16  -3    0.16    0.30
   6  16  -3    0.75    0.39
  -6 -16   3    0.80    0.28
   5  16  -3    0.09    0.30
  -5 -16   3    0.22    0.21
   4  16  -3    0.87    0.40
  -4 -16   3    1.16    0.31
   3  16  -3    5.75    0.83
  -3 -16   3    4.49    0.62
   2  16  -3    0.17    0.27
  -2 -16   3    0.11    0.17
   1  16  -3    3.89    0.68
  -1 -16   3    2.55    0.44
   0 -16   3    0.84    0.26
   1 -16   3    1.13    0.28
  -2  16  -3    0.58    0.28
   2 -16   3    0.46    0.20
   2 -16   3    0.71    0.20
   2 -16   3    0.50    0.24
  -3  16  -3    0.27    0.22
   3 -16   3    0.04    0.12
   3 -16   3    0.06    0.17
   3 -16   3    0.34    0.18
  -4  16  -3    0.31    0.22
   4 -16   3   -0.01    0.11
   4 -16   3   -0.03    0.15
   4 -16   3   -0.03    0.12
  -5  16  -3    4.43    0.63
   5 -16   3    3.29    0.47
   5 -16   3    4.51    0.59
   5 -16   3    4.03    0.46
  -6  16  -3    0.12    0.20
   6 -16   3    0.20    0.16
   6 -16   3    0.36    0.17
   6 -16   3    0.23    0.23
  -7  16  -3    1.93    0.44
   7 -16   3    2.40    0.36
   7 -16   3    1.90    0.31
   7 -16   3    2.90    0.47
   8 -16   3   -0.03    0.11
   8 -16   3   -0.21    0.11
   8 -16   3   -0.07    0.17
   9 -16   3    1.13    0.31
   9 -16   3    2.34    0.45
  10 -16   3    0.19    0.22
  10 -16   3   -0.21    0.15
  11 -16   3    0.00    0.17
  11 -16   3   -0.03    0.20
   9  15  -3    1.45    0.46
   8  15  -3    0.17    0.28
   7  15  -3    4.05    0.70
   6  15  -3    0.55    0.32
  -6 -15   3    0.74    0.26
   5  15  -3    0.15    0.28
  -5 -15   3    0.35    0.20
   4  15  -3    1.93    0.48
  -4 -15   3    0.72    0.26
   3  15  -3    0.03    0.23
  -3 -15   3    0.24    0.19
   2  15  -3    1.72    0.45
  -2 -15   3    0.72    0.25
   1  15  -3    4.03    0.65
  -1 -15   3    3.11    0.46
   0  15  -3   12.82    1.26
   0 -15   3   10.79    1.13
  -1  15  -3    3.49    0.55
   1 -15   3    3.22    0.44
   1 -15   3    2.56    0.34
  -2  15  -3    6.90    0.75
   2 -15   3    4.36    0.49
   2 -15   3    5.29    0.64
   2 -15   3    4.75    0.59
  -3  15  -3    1.07    0.31
   3 -15   3    0.81    0.26
   3 -15   3    0.40    0.19
   3 -15   3    0.69    0.19
  -4  15  -3    4.08    0.60
   4 -15   3    3.54    0.43
   4 -15   3    4.44    0.52
   4 -15   3    4.81    0.60
  -5  15  -3    0.02    0.15
   5 -15   3   -0.06    0.14
   5 -15   3   -0.01    0.10
   5 -15   3   -0.01    0.11
  -6  15  -3    0.57    0.26
   6 -15   3    0.81    0.20
   6 -15   3    0.80    0.21
   6 -15   3    0.85    0.28
   7 -15   3    1.44    0.34
   7 -15   3    0.76    0.23
   7 -15   3    1.46    0.24
   8 -15   3    1.73    0.24
   8 -15   3    1.36    0.30
   8 -15   3    2.24    0.42
   9 -15   3    0.00    0.14
   9 -15   3   -0.26    0.16
  10 -15   3    1.13    0.35
  10 -15   3    0.31    0.23
  11 -15   3    0.52    0.27
  11 -15   3    0.50    0.23
  12 -15   3    9.35    0.97
  12 -15   3   11.32    1.16
  10  14  -3    0.94    0.38
   9  14  -3    5.71    0.83
   8  14  -3    7.97    1.02
   7  14  -3   20.16    2.01
   6  14  -3    0.13    0.23
  -6 -14   3   -0.07    0.14
   5  14  -3    3.71    0.62
  -5 -14   3    3.64    0.51
   4  14  -3    5.26    0.72
  -4 -14   3    4.16    0.56
   3  14  -3    1.02    0.36
  -3 -14   3    1.24    0.29
   2  14  -3    1.86    0.43
  -2 -14   3    1.68    0.32
   1  14  -3    7.75    0.89
   1  14  -3    7.74    0.86
  -1 -14   3    5.40    0.69
   0  14  -3    4.45    0.67
   0  14  -3    5.53    0.67
   0 -14   3    3.76    0.41
   0 -14   3    3.73    0.50
  -1  14  -3   34.13    2.70
   1 -14   3   29.03    2.21
   1 -14   3   29.61    2.61
   1 -14   3   31.05    2.68
  -2  14  -3    0.71    0.26
   2 -14   3    0.51    0.19
   2 -14   3    0.52    0.23
   2 -14   3    0.30    0.15
  -3  14  -3   12.55    1.18
   3 -14   3   11.36    0.94
   3 -14   3   10.94    1.10
   3 -14   3   12.25    1.14
  -4  14  -3    2.52    0.44
   4 -14   3    2.55    0.36
   4 -14   3    2.71    0.42
   4 -14   3    2.25    0.32
  -5  14  -3   15.50    1.47
   5 -14   3   15.07    1.22
   5 -14   3   16.34    1.45
   5 -14   3   15.65    1.42
   6 -14   3   -0.09    0.08
   6 -14   3    0.01    0.10
   6 -14   3    0.06    0.14
   7 -14   3    0.20    0.12
   7 -14   3    0.22    0.18
   7 -14   3    0.39    0.18
   8 -14   3    0.29    0.20
   8 -14   3    0.58    0.13
   8 -14   3    0.24    0.14
   9 -14   3    0.88    0.25
   9 -14   3    0.82    0.29
  10 -14   3    4.09    0.49
  10 -14   3    3.06    0.53
  11 -14   3   10.25    1.09
  12 -14   3    1.82    0.45
  13 -14   3   26.64    2.37
  13 -14   3   36.53    2.82
  11  13  -3   -0.35    0.17
  11  13  -3    0.13    0.24
  10  13  -3    5.11    0.63
  10  13  -3    4.11    0.69
   9  13  -3    5.93    0.85
   9  13  -3    7.12    0.75
   8  13  -3   45.43    4.04
   7  13  -3    3.27    0.57
   6  13  -3    0.20    0.22
  -6 -13   3    1.80    0.32
   5  13  -3   13.05    1.35
  -5 -13   3   12.41    1.24
   4  13  -3   93.60    7.53
  -4 -13   3   84.42    7.40
   3  13  -3    0.59    0.30
   3  13  -3    0.76    0.29
  -3 -13   3    0.73    0.22
   2  13  -3    2.99    0.48
   2  13  -3    1.29    0.37
  -2 -13   3    1.76    0.32
   1  13  -3    1.73    0.40
   1  13  -3    0.91    0.31
  -1 -13   3    1.14    0.26
  -1 -13   3    1.31    0.20
   0  13  -3    4.75    0.66
   0  13  -3    7.12    0.78
   0 -13   3    5.51    0.49
   0 -13   3    4.82    0.59
  -1  13  -3   -0.01    0.14
   1 -13   3    0.02    0.13
   1 -13   3    0.00    0.11
   1 -13   3    0.09    0.11
  -2  13  -3    4.27    0.54
   2 -13   3    3.56    0.39
   2 -13   3    3.92    0.47
   2 -13   3    3.71    0.50
  -3  13  -3    8.19    0.86
   3 -13   3    9.02    0.86
   3 -13   3    7.51    0.68
   3 -13   3    8.08    0.81
  -4  13  -3  153.82   12.08
   4 -13   3  148.97   12.59
   4 -13   3  145.99   10.47
   4 -13   3  164.31   12.07
   5 -13   3    1.38    0.23
   5 -13   3    1.21    0.28
   5 -13   3    0.62    0.19
   6 -13   3    0.06    0.14
   6 -13   3    0.80    0.17
   7 -13   3    0.01    0.08
   7 -13   3   -0.02    0.09
   7 -13   3    0.14    0.15
   8 -13   3    0.97    0.15
   9 -13   3    1.07    0.30
  10 -13   3    0.06    0.15
  11 -13   3    0.01    0.17
  12 -13   3   28.43    2.52
  13 -13   3    0.60    0.30
  14 -13   3    4.74    0.73
  12  12  -3    4.45    0.61
  12  12  -3    4.36    0.67
  11  12  -3    1.19    0.37
  11  12  -3    0.35    0.26
  10  12  -3    1.87    0.37
  10  12  -3    1.65    0.43
   9  12  -3    2.27    0.50
   9  12  -3    3.96    0.48
   8  12  -3    2.12    0.34
   8  12  -3    1.43    0.39
   7  12  -3    6.83    0.71
   7  12  -3    6.88    0.84
   6  12  -3    6.19    0.64
   6  12  -3    6.30    0.79
  -6 -12   3    6.06    0.69
   5  12  -3  187.62   15.09
  -5 -12   3  176.44   14.98
   4  12  -3   16.21    1.72
   4  12  -3   22.05    1.76
  -4 -12   3   17.52    1.66
   3  12  -3   25.35    2.31
   3  12  -3   27.41    2.26
  -3 -12   3   23.62    2.21
   2  12  -3    0.14    0.18
   2  12  -3    0.40    0.22
  -2 -12   3    0.29    0.16
  -2 -12   3    0.55    0.13
  -2 -12   3   -0.01    0.20
   1  12  -3    5.80    0.72
   1  12  -3    5.72    0.69
  -1 -12   3    5.33    0.49
  -1 -12   3    7.04    0.86
  -1 -12   3    5.38    0.61
   0  12  -3    0.82    0.27
   0  12  -3    0.39    0.19
   0 -12   3    0.41    0.15
   0 -12   3    0.34    0.24
   0 -12   3    0.70    0.14
  -1  12  -3    1.46    0.32
  -1  12  -3    1.88    0.38
   1 -12   3    1.60    0.22
   1 -12   3    1.72    0.30
   1 -12   3    2.31    0.44
   1 -12   3    1.33    0.26
  -2  12  -3    2.49    0.40
   2 -12   3    2.70    0.32
   2 -12   3    3.45    0.54
   2 -12   3    2.68    0.36
   2 -12   3    3.44    0.43
  -3  12  -3   89.94    7.35
   3 -12   3   87.54    7.63
   3 -12   3   83.22    6.34
   3 -12   3  110.04    8.44
   3 -12   3   94.33    7.33
  -4  12  -3    5.50    0.63
   4 -12   3    4.98    0.50
   4 -12   3    5.73    0.77
   4 -12   3    5.56    0.57
   4 -12   3    4.89    0.59
   5 -12   3   28.24    2.33
   5 -12   3   32.07    2.77
   5 -12   3   25.21    2.00
   5 -12   3   26.54    2.36
   6 -12   3    0.55    0.18
   6 -12   3    0.50    0.15
   6 -12   3    0.44    0.20
   7 -12   3  128.34   10.21
   7 -12   3  119.46    9.82
   8 -12   3    1.36    0.30
   8 -12   3    0.97    0.14
   9 -12   3    0.30    0.18
  10 -12   3    0.27    0.18
  11 -12   3    2.54    0.46
  12 -12   3    1.48    0.38
  13 -12   3    4.99    0.70
  14 -12   3    0.72    0.33
  15 -12   3   87.13    7.15
  13  11  -3   11.86    1.26
  13  11  -3   11.71    1.22
  12  11  -3   56.26    4.58
  12  11  -3   53.82    4.78
  11  11  -3    0.10    0.21
  11  11  -3   -0.03    0.19
  10  11  -3   14.02    1.41
  10  11  -3   13.35    1.29
   9  11  -3    2.25    0.46
   9  11  -3    2.67    0.40
   8  11  -3    1.33    0.28
   8  11  -3    1.28    0.35
   7  11  -3    0.38    0.17
   7  11  -3    0.44    0.23
  -7 -11   3    0.18    0.16
   6  11  -3   19.53    1.98
   6  11  -3   23.80    1.89
   6  11  -3   21.43    2.06
  -6 -11   3   23.18    2.00
   5  11  -3   12.21    1.24
   5  11  -3   13.35    1.10
   5  11  -3   12.09    1.23
  -5 -11   3   11.34    1.17
   4  11  -3   78.70    6.28
   4  11  -3   78.83    6.67
   4  11  -3   78.76    6.39
  -4 -11   3   81.66    7.66
  -4 -11   3   83.05    7.26
  -4 -11   3   73.81    6.59
   3  11  -3    0.25    0.11
   3  11  -3    0.22    0.17
   3  11  -3    0.16    0.18
  -3 -11   3   -0.08    0.18
  -3 -11   3    0.09    0.12
  -3 -11   3    0.19    0.09
   2  11  -3  140.54   10.87
   2  11  -3  139.51   11.41
  -2 -11   3  125.78    9.34
  -2 -11   3  129.42   11.31
  -2 -11   3  155.67   12.41
   1  11  -3    2.89    0.44
   1  11  -3    2.83    0.42
  -1 -11   3    2.41    0.35
  -1 -11   3    2.41    0.27
  -1 -11   3    3.39    0.56
   0  11  -3    8.39    0.84
   0  11  -3    6.88    0.86
   0 -11   3    8.49    0.81
   0 -11   3    8.08    0.99
   0 -11   3    8.88    0.67
  -1  11  -3    0.27    0.14
  -1  11  -3    0.30    0.19
   1 -11   3    0.25    0.13
   1 -11   3    0.33    0.11
   1 -11   3    0.60    0.24
   1 -11   3    0.18    0.13
  -2  11  -3    0.59    0.20
  -2  11  -3    0.39    0.20
   2 -11   3    0.79    0.15
   2 -11   3    0.45    0.15
   2 -11   3    0.76    0.20
   2 -11   3    1.56    0.35
  -3  11  -3    0.38    0.16
   3 -11   3    0.22    0.13
   3 -11   3    0.72    0.26
   3 -11   3    0.42    0.12
   3 -11   3    0.26    0.12
   4 -11   3   11.17    1.03
   4 -11   3   11.50    1.04
   4 -11   3   12.99    1.29
   4 -11   3   10.23    0.88
   5 -11   3    0.60    0.17
   5 -11   3    1.09    0.18
   5 -11   3    0.88    0.31
   5 -11   3    1.03    0.23
   6 -11   3  101.63    8.40
   6 -11   3  102.63    8.09
   7 -11   3    6.21    0.69
   7 -11   3    6.38    0.61
   7 -11   3    7.78    0.95
   8 -11   3   64.26    5.33
   8 -11   3   67.35    5.42
   9 -11   3    1.45    0.33
  10 -11   3    7.65    0.83
  11 -11   3    2.03    0.39
  12 -11   3    0.79    0.28
  13 -11   3    0.02    0.17
  14 -11   3    6.16    0.81
  15 -11   3    0.11    0.22
  13  10  -3   54.73    4.56
  13  10  -3   54.86    4.74
  12  10  -3    3.73    0.55
  12  10  -3    3.04    0.49
  11  10  -3    9.59    1.00
  11  10  -3    8.07    0.91
  10  10  -3    6.42    0.81
  10  10  -3    7.14    0.75
   9  10  -3   14.47    1.33
   9  10  -3   14.60    1.44
   8  10  -3    0.09    0.18
   8  10  -3    0.05    0.12
   7  10  -3    5.71    0.71
   7  10  -3    6.31    0.63
   7  10  -3    6.66    0.74
  -7 -10   3    5.48    0.65
   6  10  -3    1.06    0.20
   6  10  -3    0.79    0.29
   6  10  -3    0.90    0.27
  -6 -10   3    0.63    0.20
  -6 -10   3    0.66    0.29
   5  10  -3    2.31    0.30
   5  10  -3    2.94    0.45
   5  10  -3    1.90    0.36
  -5 -10   3    1.97    0.32
  -5 -10   3    2.47    0.47
  -5 -10   3    2.62    0.48
   4  10  -3    0.50    0.14
   4  10  -3    0.47    0.22
   4  10  -3    0.53    0.20
  -4 -10   3    0.55    0.25
  -4 -10   3    0.36    0.24
  -4 -10   3    0.66    0.18
   3  10  -3    5.61    0.74
   3  10  -3    6.82    0.64
   3  10  -3    7.38    0.77
  -3 -10   3    7.26    0.89
  -3 -10   3    7.94    0.57
  -3 -10   3    8.38    0.91
  -3 -10   3    6.25    0.70
   2  10  -3   11.32    1.01
   2  10  -3   10.63    0.86
   2  10  -3    9.17    1.00
  -2 -10   3   11.94    1.19
  -2 -10   3    9.06    0.95
  -2 -10   3    9.30    0.76
   1  10  -3  135.11   10.53
   1  10  -3  129.86   10.56
   1  10  -3  129.79   11.11
  -1 -10   3  134.54   11.04
  -1 -10   3  149.50   12.10
  -1 -10   3  127.26    9.12
   0  10  -3    3.48    0.46
   0  10  -3    3.75    0.51
   0 -10   3    4.24    0.36
   0 -10   3    3.94    0.60
   0 -10   3    3.34    0.44
   0 -10   3    4.10    0.45
  -1  10  -3   16.73    1.54
  -1  10  -3   15.45    1.43
   1 -10   3   14.47    1.40
   1 -10   3   16.98    1.21
   1 -10   3   20.39    1.76
   1 -10   3   15.86    1.45
  -2  10  -3    0.69    0.24
  -2  10  -3    0.83    0.21
   2 -10   3    1.29    0.24
   2 -10   3    0.98    0.28
   2 -10   3    1.15    0.17
   2 -10   3    1.37    0.21
  -3  10  -3    1.39    0.27
   3 -10   3    1.51    0.23
   3 -10   3    1.79    0.37
   3 -10   3    1.33    0.20
   3 -10   3    1.62    0.26
   4 -10   3    0.06    0.07
   4 -10   3   -0.07    0.09
   4 -10   3    0.12    0.11
   4 -10   3    0.25    0.10
   5 -10   3    0.32    0.19
   5 -10   3    0.28    0.13
   5 -10   3    0.23    0.09
   6 -10   3    0.18    0.18
   6 -10   3    0.07    0.07
   6 -10   3    0.07    0.10
   7 -10   3   86.56    7.02
   7 -10   3   89.66    7.24
   8 -10   3    1.16    0.27
   8 -10   3    1.01    0.37
   9 -10   3   28.27    2.40
  10 -10   3   -0.09    0.12
  11 -10   3   12.67    1.23
  12 -10   3    0.37    0.20
  13 -10   3    0.86    0.29
  14 -10   3    3.33    0.55
  15 -10   3    1.98    0.46
  16 -10   3    0.17    0.23
  14   9  -3    0.20    0.23
  14   9  -3    0.37    0.21
  13   9  -3    3.12    0.48
  13   9  -3    2.50    0.46
  12   9  -3    0.99    0.30
  12   9  -3    0.47    0.24
  11   9  -3    1.35    0.32
  11   9  -3    1.72    0.36
  10   9  -3   37.55    3.29
  10   9  -3   37.09    3.12
   9   9  -3    0.34    0.21
   9   9  -3    0.36    0.18
   9   9  -3    0.63    0.23
   8   9  -3    2.24    0.43
   8   9  -3    3.08    0.38
   8   9  -3    2.67    0.43
   7   9  -3    2.75    0.34
   7   9  -3    2.29    0.39
   7   9  -3    2.69    0.43
  -7  -9   3    2.27    0.48
  -7  -9   3    1.90    0.33
   6   9  -3    1.10    0.27
   6   9  -3    1.35    0.22
   6   9  -3    1.06    0.30
  -6  -9   3    1.16    0.24
  -6  -9   3    1.25    0.35
  -6  -9   3    1.27    0.36
   5   9  -3    1.84    0.33
   5   9  -3    2.34    0.29
   5   9  -3    2.46    0.40
  -5  -9   3    2.12    0.31
  -5  -9   3    2.09    0.43
  -5  -9   3    2.01    0.43
   4   9  -3    1.35    0.19
   4   9  -3    1.17    0.26
   4   9  -3    1.30    0.29
  -4  -9   3    1.00    0.31
  -4  -9   3    1.17    0.23
  -4  -9   3    0.98    0.30
   3   9  -3    0.68    0.21
   3   9  -3    0.66    0.20
   3   9  -3    0.65    0.13
  -3  -9   3    0.45    0.10
  -3  -9   3    0.83    0.26
  -3  -9   3    0.40    0.22
  -3  -9   3    0.70    0.17
   2   9  -3   22.38    1.97
   2   9  -3   24.09    1.88
   2   9  -3   23.82    2.07
  -2  -9   3   22.13    2.01
  -2  -9   3   23.09    1.64
  -2  -9   3   23.08    2.29
   1   9  -3    2.44    0.36
   1   9  -3    2.36    0.24
   1   9  -3    2.46    0.35
  -1  -9   3    2.44    0.31
  -1  -9   3    2.33    0.24
  -1  -9   3    1.99    0.42
   0   9  -3    0.14    0.06
   0   9  -3    0.36    0.13
   0   9  -3    0.35    0.15
   0  -9   3    0.22    0.17
   0  -9   3    0.29    0.12
   0  -9   3    0.02    0.08
   0  -9   3    0.19    0.08
  -1   9  -3    0.01    0.07
  -1   9  -3    0.07    0.12
   1  -9   3    0.05    0.06
   1  -9   3    0.22    0.11
   1  -9   3    0.08    0.13
   1  -9   3    0.12    0.10
   1  -9   3    0.11    0.05
  -2   9  -3   11.21    1.12
  -2   9  -3   12.97    1.22
   2  -9   3   12.89    1.12
   2  -9   3   13.49    1.14
   2  -9   3   12.15    0.95
   2  -9   3   13.63    1.36
  -3   9  -3    0.01    0.09
  -3   9  -3    0.17    0.11
   3  -9   3    0.19    0.14
   3  -9   3    0.01    0.07
   3  -9   3    0.03    0.07
   3  -9   3    0.04    0.06
   4  -9   3    0.48    0.15
   4  -9   3    0.29    0.11
   4  -9   3    0.77    0.26
   4  -9   3    0.53    0.12
   5  -9   3    0.11    0.16
   5  -9   3    0.04    0.08
   5  -9   3    0.09    0.07
   6  -9   3    3.83    0.58
   6  -9   3    2.67    0.38
   6  -9   3    3.27    0.37
   6  -9   3    3.06    0.37
   6  -9   3    3.11    0.32
   7  -9   3    0.00    0.04
   7  -9   3    0.26    0.19
   7  -9   3    0.01    0.04
   7  -9   3   -0.04    0.08
  -8   9  -3    0.80    0.28
   8  -9   3    0.11    0.12
   8  -9   3    1.81    0.42
  -9   9  -3    0.02    0.15
   9  -9   3   -0.05    0.09
   9  -9   3    0.09    0.19
  10  -9   3   44.50    3.66
  11  -9   3    0.46    0.20
  12  -9   3    0.11    0.17
  13  -9   3    1.91    0.41
  14  -9   3    0.46    0.25
  15  -9   3    0.15    0.22
  16  -9   3    1.08    0.37
  14   8  -3    0.51    0.22
  14   8  -3    0.35    0.23
  13   8  -3    1.29    0.33
  13   8  -3    1.09    0.29
  12   8  -3    0.73    0.26
  12   8  -3    0.34    0.21
  11   8  -3    3.14    0.48
  11   8  -3    3.97    0.53
  10   8  -3    6.33    0.76
  10   8  -3    6.87    0.75
  10   8  -3    6.35    0.70
   9   8  -3    0.87    0.23
   9   8  -3    1.55    0.30
   9   8  -3    0.89    0.28
   8   8  -3    0.20    0.13
   8   8  -3    0.09    0.15
   8   8  -3    0.23    0.15
  -8  -8   3    0.33    0.21
   7   8  -3    6.12    0.63
   7   8  -3    6.19    0.72
   7   8  -3    6.48    0.70
  -7  -8   3    6.10    0.66
  -7  -8   3    6.86    0.86
  -7  -8   3    6.12    0.83
   6   8  -3    0.08    0.14
   6   8  -3    0.37    0.13
   6   8  -3    0.34    0.16
  -6  -8   3    0.13    0.11
  -6  -8   3    0.27    0.19
  -6  -8   3    0.22    0.17
   5   8  -3    5.19    0.61
   5   8  -3    5.79    0.52
   5   8  -3    4.81    0.58
  -5  -8   3    4.88    0.54
  -5  -8   3    5.18    0.71
  -5  -8   3    4.81    0.69
   4   8  -3    3.02    0.42
   4   8  -3    3.49    0.34
   4   8  -3    2.74    0.40
  -4  -8   3    3.29    0.38
  -4  -8   3    3.03    0.50
  -4  -8   3    2.37    0.46
   3   8  -3    0.78    0.22
   3   8  -3    1.26    0.16
   3   8  -3    1.04    0.22
  -3  -8   3    0.87    0.27
  -3  -8   3    1.30    0.21
  -3  -8   3    0.98    0.27
  -3  -8   3    0.67    0.12
   2   8  -3    3.50    0.32
   2   8  -3    2.90    0.40
   2   8  -3    3.04    0.56
   2   8  -3    3.53    0.42
  -2  -8   3    2.82    0.36
  -2  -8   3    3.43    0.50
  -2  -8   3    3.10    0.29
  -2  -8   3    3.16    0.50
   1   8  -3    0.70    0.17
   1   8  -3    0.09    0.15
   1   8  -3    0.34    0.15
   1   8  -3    0.40    0.08
  -1  -8   3    0.30    0.18
  -1  -8   3    0.30    0.11
  -1  -8   3    0.26    0.08
   0   8  -3    0.78    0.18
   0   8  -3    0.99    0.21
   0   8  -3    0.78    0.30
   0   8  -3    0.86    0.11
   0  -8   3    0.62    0.24
   0  -8   3    0.79    0.13
   0  -8   3    0.80    0.15
   0  -8   3    0.83    0.17
  -1   8  -3    1.24    0.12
  -1   8  -3    0.70    0.17
  -1   8  -3    0.82    0.20
  -1   8  -3    0.88    0.31
   1  -8   3    0.88    0.16
   1  -8   3    1.16    0.20
   1  -8   3    0.77    0.14
   1  -8   3    0.97    0.11
   1  -8   3    1.33    0.31
  -2   8  -3    0.03    0.09
  -2   8  -3    0.00    0.06
  -2   8  -3    0.09    0.14
   2  -8   3    0.00    0.07
   2  -8   3   -0.06    0.07
   2  -8   3    0.10    0.07
   2  -8   3    0.13    0.07
  -3   8  -3    1.49    0.25
   3  -8   3    2.73    0.43
   3  -8   3    2.03    0.25
   3  -8   3    2.14    0.29
   3  -8   3    2.25    0.24
   4  -8   3   -0.08    0.06
   4  -8   3    0.03    0.11
   4  -8   3   -0.04    0.05
   4  -8   3   -0.10    0.10
   5  -8   3    1.12    0.14
   5  -8   3    0.46    0.16
   5  -8   3    0.77    0.27
   5  -8   3    1.09    0.21
   6  -8   3    0.42    0.10
   6  -8   3    0.68    0.26
   6  -8   3    0.33    0.07
   6  -8   3    0.34    0.13
   7  -8   3    0.83    0.29
   7  -8   3    0.86    0.20
  -8   8  -3    0.73    0.28
   8  -8   3    0.56    0.26
   8  -8   3    0.51    0.17
  -9   8  -3    0.83    0.31
   9  -8   3    1.47    0.41
   9  -8   3    1.21    0.26
 -10   8  -3    0.23    0.20
  10  -8   3    0.20    0.15
  10  -8   3    0.46    0.28
  11  -8   3    0.32    0.17
  12  -8   3   -0.02    0.14
  13  -8   3    3.52    0.53
  14  -8   3    0.13    0.21
  15  -8   3   -0.09    0.20
  16  -8   3    0.56    0.30
  17  -8   3    1.05    0.39
  15   7  -3    0.45    0.26
  15   7  -3    0.41    0.17
  14   7  -3    3.29    0.46
  14   7  -3    3.40    0.53
  13   7  -3    1.70    0.33
  13   7  -3    1.64    0.36
  12   7  -3    0.22    0.18
  12   7  -3    0.48    0.20
  12   7  -3    0.15    0.20
  11   7  -3    4.75    0.65
  11   7  -3    4.94    0.61
  11   7  -3    6.14    0.66
  10   7  -3    1.13    0.28
  10   7  -3    1.19    0.31
  10   7  -3    1.23    0.27
   9   7  -3   -0.03    0.11
   9   7  -3    0.08    0.13
   9   7  -3    0.07    0.16
   8   7  -3    3.02    0.42
   8   7  -3    3.13    0.47
   8   7  -3    3.13    0.39
  -8  -7   3    2.54    0.51
  -8  -7   3    3.23    0.56
   7   7  -3    1.65    0.28
   7   7  -3    0.69    0.19
   7   7  -3    1.16    0.29
  -7  -7   3    1.60    0.37
  -7  -7   3    1.17    0.22
  -7  -7   3    1.62    0.37
   6   7  -3    1.37    0.26
   6   7  -3    1.57    0.23
   6   7  -3    1.09    0.27
  -6  -7   3    0.98    0.31
  -6  -7   3    1.28    0.22
  -6  -7   3    1.53    0.34
   5   7  -3    0.16    0.10
   5   7  -3    0.18    0.12
   5   7  -3    0.37    0.16
  -5  -7   3    0.27    0.11
  -5  -7   3    0.15    0.14
  -5  -7   3    0.16    0.14
   4   7  -3    8.19    0.73
   4   7  -3    8.23    0.81
   4   7  -3    7.73    1.02
   4   7  -3    9.29    0.84
  -4  -7   3    7.81    0.78
  -4  -7   3    8.64    0.99
  -4  -7   3    8.31    0.94
   3   7  -3    2.35    0.33
   3   7  -3    1.81    0.30
   3   7  -3    2.10    0.43
   3   7  -3    2.16    0.25
  -3  -7   3    2.64    0.30
  -3  -7   3    2.92    0.44
  -3  -7   3    2.20    0.22
  -3  -7   3    2.18    0.39
   2   7  -3    8.63    1.19
   2   7  -3   11.59    0.97
   2   7  -3   10.72    0.99
   2   7  -3   10.69    0.88
  -2  -7   3    9.90    0.77
  -2  -7   3   10.78    1.13
  -2  -7   3   10.72    1.18
  -2  -7   3   11.17    0.96
   1   7  -3    0.57    0.10
   1   7  -3    0.70    0.27
   1   7  -3    0.58    0.26
   1   7  -3    0.60    0.17
   1   7  -3    0.40    0.15
  -1  -7   3    0.89    0.26
  -1  -7   3    0.75    0.11
  -1  -7   3    0.63    0.14
   0   7  -3    0.54    0.16
   0   7  -3    1.03    0.30
   0   7  -3    0.84    0.09
   0   7  -3    0.55    0.24
   0   7  -3    0.69    0.16
   0  -7   3    0.61    0.10
   0  -7   3    0.65    0.13
   0  -7   3    0.60    0.14
   0  -7   3    0.57    0.22
  -1   7  -3   -0.04    0.07
  -1   7  -3    0.01    0.03
  -1   7  -3   -0.05    0.06
  -1   7  -3   -0.09    0.10
  -1   7  -3   -0.01    0.12
   1  -7   3   -0.01    0.05
   1  -7   3   -0.05    0.09
   1  -7   3   -0.01    0.07
   1  -7   3   -0.06    0.05
  -2   7  -3    1.25    0.36
  -2   7  -3    1.34    0.21
  -2   7  -3    1.09    0.21
   2  -7   3    1.59    0.18
   2  -7   3    1.36    0.18
   2  -7   3    1.63    0.22
   2  -7   3    1.26    0.29
  -3   7  -3    0.02    0.13
   3  -7   3    0.03    0.05
   3  -7   3    0.02    0.06
   3  -7   3    0.02    0.05
   3  -7   3    0.04    0.09
   4  -7   3    1.99    0.31
   4  -7   3    1.82    0.27
   4  -7   3    2.32    0.23
   4  -7   3    1.80    0.37
   5  -7   3   -0.02    0.05
   5  -7   3   -0.07    0.11
   5  -7   3   -0.06    0.08
   5  -7   3   -0.12    0.07
   6  -7   3    3.67    0.32
   6  -7   3    3.05    0.31
   6  -7   3    3.43    0.56
   6  -7   3    3.84    0.32
   7  -7   3    1.17    0.23
[truncated: 1,506,117 more chars]
