# Supplementary material for: Double salt crystal structure of hexa­sodium hemiundeca­hydrogen α-hexa­molybdoplatinate(IV) heminona­hydrogen α-hexa­molybdoplatinate(IV) nona­cosa­hydrate: di­hydrogen disordered-mixture double salt
Source: Acta Crystallogr E Crystallogr Commun. 2015 Sep 26;71(Pt 10):1250–4. doi: 10.1107/S2056989015017703 (PMC4647359; doi:10.1107/S2056989015017703)
Supplement: Supplementary file 2 [file e-71-01250-Isup2.hkl]

#
# h,k,l, Fc-squared, Fo-squared, sigma(Fo-squared), status flag
#
data_I
_shelx_title ' NAPTMO IN P-1 PH  1.90'
_shelx_refln_list_code          4
_shelx_F_calc_maximum     1181.00
_exptl_crystal_F_000      2820.00
_reflns_d_resolution_high  0.7828

loop_
 _space_group_symop_operation_xyz
 'x, y, z'
 '-x, -y, -z'

_cell_length_a    14.0384
_cell_length_b    15.7969
_cell_length_c    16.7235
_cell_angle_alpha  72.825
_cell_angle_beta   75.522
_cell_angle_gamma  89.168

_shelx_F_squared_multiplier     1.000

loop_
 _refln_index_h
 _refln_index_k
 _refln_index_l
 _refln_F_squared_calc
 _refln_F_squared_meas
 _refln_F_squared_sigma
 _refln_observed_status
   1   0   0        152.58        165.13        18.75 o
   2   0   0         49.54        345.23        50.60 o
   3   0   0        474.98        514.58        27.63 o
   4   0   0        873.54        975.45        68.51 o
   5   0   0         16.00         30.22        13.97 o
   6   0   0       2395.02       2546.25       140.44 o
   7   0   0        697.82        711.04        52.05 o
   8   0   0     211781.12     211555.91      6941.32 o
   9   0   0       4857.93       4719.13       268.06 o
  10   0   0       9049.10       9611.59       471.16 o
  11   0   0       2482.98       2176.20       182.46 o
  12   0   0      51680.87      52152.92      2189.86 o
  13   0   0        104.79        109.12       280.02 o
  14   0   0       1793.60       1762.01       271.21 o
  15   0   0       1944.07       1934.18       304.98 o
  16   0   0       2562.51       3344.92       407.59 o
  17   0   0       5112.15       4638.99       503.42 o
 -17   1   0      53684.58      53155.87      3204.90 o
 -16   1   0       2310.29       1757.78       314.29 o
 -15   1   0       2297.06       2549.20       425.85 o
 -14   1   0        536.87        782.81       200.94 o
 -13   1   0       1732.86       1930.25       268.01 o
 -12   1   0       2834.89       2934.37       226.53 o
 -11   1   0       8706.43       8387.81       435.22 o
 -10   1   0        194.03        417.18        86.13 o
  -9   1   0     300609.44     314734.44     10988.69 o
  -8   1   0       2501.68       2486.33       260.40 o
  -7   1   0     107714.80     109906.97      2983.84 o
  -6   1   0        276.33        335.19        28.31 o
  -5   1   0      30843.50      30935.89       809.40 o
  -4   1   0       3833.48       3549.73       108.59 o
  -3   1   0        146.35        566.19       127.94 o
  -2   1   0        846.21        717.76        27.41 o
  -1   1   0     315078.62     375850.66     17463.81 o
   0   1   0         69.31        150.91        20.04 o
   1   1   0     216244.27     162858.27      6996.66 o
   2   1   0        118.45         45.65        16.21 o
   3   1   0     691577.56     657029.81     24254.84 o
   4   1   0       1931.00       1745.53        82.22 o
   5   1   0       4973.41       4996.61       176.82 o
   6   1   0       2548.27       2348.96       115.25 o
   7   1   0       4111.49       3861.66       174.03 o
   8   1   0       4441.76       4471.47       194.88 o
   9   1   0      21896.61      21891.69       767.06 o
  10   1   0        653.25        687.72       102.56 o
  11   1   0     196368.97     188867.78      7623.74 o
  12   1   0       1389.43       1457.03       255.53 o
  13   1   0      11262.51      11133.07       881.90 o
  14   1   0        485.65        769.55       197.54 o
  15   1   0       1669.86       2124.67       918.79 o
  16   1   0       3115.71       2710.60       360.02 o
  17   1   0       2688.83       2567.02       380.13 o
 -17   2   0       2260.74       2116.38       381.00 o
 -16   2   0      41065.91      40153.40      2461.80 o
 -15   2   0       1217.04        971.29       231.20 o
 -14   2   0       3880.96       2949.90       351.11 o
 -13   2   0       2753.15       2456.65       301.38 o
 -12   2   0        908.39       1086.07       139.87 o
 -11   2   0        140.31        120.14        63.95 o
 -10   2   0      17334.54      17354.40       784.78 o
  -9   2   0       2376.55       2443.60       152.78 o
  -8   2   0     203244.64     210760.09      7347.99 o
  -7   2   0       1379.84       1429.70        63.51 o
  -6   2   0     125201.71     129624.99      3312.82 o
  -5   2   0       1071.71       1044.14        47.78 o
  -4   2   0       5533.54       4895.77       136.29 o
  -3   2   0        498.13        574.50        32.67 o
  -2   2   0       4886.42       5377.28       178.86 o
  -1   2   0       2388.63       2227.03       128.25 o
   0   2   0      29302.47      27310.76      1653.26 o
   1   2   0         38.79         66.62         7.46 o
   2   2   0     257309.88     221299.67      9310.76 o
   3   2   0        656.90        649.96        37.91 o
   4   2   0     110590.24     110413.63      3557.90 o
   5   2   0        232.39        285.79        36.30 o
   6   2   0       4989.70       5353.36       196.86 o
   7   2   0       2468.89       2536.97       146.18 o
   8   2   0        626.94        700.77        66.72 o
   9   2   0        351.81        371.34        47.68 o
  10   2   0       8062.09       7700.74       306.99 o
  11   2   0       4482.44       4233.56       268.35 o
  12   2   0      28566.44      30291.41      1615.57 o
  13   2   0         65.21        117.61       118.80 o
  14   2   0      20904.51      19552.80      1261.41 o
  15   2   0       1113.57       1232.01       241.52 o
  16   2   0       5648.71       5378.09       522.66 o
  17   2   0         84.67          6.28       291.21 o
 -17   3   0      23901.54      24168.88      1611.73 o
 -16   3   0         29.46        151.21       158.40 o
 -15   3   0       2265.22       2687.84       722.81 o
 -14   3   0       1789.32       1778.50       288.06 o
 -13   3   0       1684.63       1483.66       242.19 o
 -12   3   0         86.50         25.64        61.11 o
 -11   3   0       3276.96       3251.21       230.32 o
 -10   3   0       4893.95       4675.03       276.31 o
  -9   3   0      12156.71      12876.65       515.36 o
  -8   3   0        387.14        362.30        79.15 o
  -7   3   0       7236.75       7753.28       232.79 o
  -6   3   0         11.77         57.57        20.02 o
  -5   3   0      42629.59      38598.62       966.69 o
  -4   3   0       1183.70       1178.21        58.07 o
  -3   3   0       2339.28       2151.65       172.25 o
  -2   3   0        632.96        652.07        39.22 o
  -1   3   0      19007.08      19123.88       786.73 o
   0   3   0         58.28         95.85        15.65 o
   1   3   0       1770.17       1532.60        65.99 o
   2   3   0        164.12        143.28        19.99 o
   3   3   0      54847.50      53294.13      1515.49 o
   4   3   0         41.78         77.77        20.33 o
   5   3   0       7534.75       7798.39       266.63 o
   6   3   0       1115.48       1168.41        72.29 o
   7   3   0      18600.90      18535.04       666.94 o
   8   3   0         24.94         29.22        31.17 o
   9   3   0       5402.32       5265.76       225.88 o
  10   3   0       4143.38       4130.87       190.76 o
  11   3   0        832.13        869.52        82.33 o
  12   3   0       1747.43       1354.75       167.22 o
  13   3   0        320.36        342.09       201.62 o
  14   3   0       2013.94       2033.14       283.94 o
  15   3   0       6154.52       6354.94       554.51 o
  16   3   0        948.59       1046.57       257.36 o
 -17   4   0       1724.88       2074.38       588.24 o
 -16   4   0          1.61        143.47       164.07 o
 -15   4   0        936.81        615.29       204.14 o
 -14   4   0       9655.65      10321.24       870.13 o
 -13   4   0        267.34        108.76       118.05 o
 -12   4   0          3.31         60.34        63.60 o
 -11   4   0       1067.52        872.87       121.44 o
 -10   4   0       1298.73       1624.18       151.07 o
  -9   4   0       1044.45       1039.14       100.40 o
  -8   4   0        139.18        313.83       130.30 o
  -7   4   0       1059.20       1145.69        62.92 o
  -6   4   0        883.70       1248.64        97.85 o
  -5   4   0        106.28         99.24        21.36 o
  -4   4   0        338.41        410.99        41.81 o
  -3   4   0        320.88        324.23        30.58 o
  -2   4   0       9226.62       7828.05       344.90 o
  -1   4   0        121.68        101.86        19.50 o
   0   4   0       1747.86       2087.12        91.69 o
   1   4   0       3039.60       2958.88        96.37 o
   2   4   0        799.92        650.74        52.18 o
   3   4   0        401.74        453.75        35.78 o
   4   4   0        465.57        317.53        31.80 o
   5   4   0        554.92        602.20        46.91 o
   6   4   0       1269.01       1550.02        85.30 o
   7   4   0       4776.30       4885.43       227.74 o
   8   4   0       2490.66       2496.99       151.89 o
   9   4   0         68.59         98.06        43.75 o
  10   4   0       1481.42       1587.25       114.82 o
  11   4   0        647.58        683.61        70.62 o
  12   4   0       1356.18       1177.73       163.30 o
  13   4   0       1803.00       1270.71       224.88 o
  14   4   0        514.21        537.68       182.18 o
  15   4   0       4291.79       4195.65       784.81 o
  16   4   0       1830.22       1759.16       425.78 o
 -17   5   0        359.59        887.90       261.02 o
 -16   5   0         32.93        -30.72       137.08 o
 -15   5   0        741.18       1002.04       247.17 o
 -14   5   0       1780.34       1721.56       487.43 o
 -13   5   0        290.36        418.64       252.03 o
 -12   5   0          1.87        -10.26        64.02 o
 -11   5   0       3685.24       3420.78       295.79 o
 -10   5   0        436.69        336.59       100.34 o
  -9   5   0       5695.45       5423.89       356.55 o
  -8   5   0         73.74         34.25        25.23 o
  -7   5   0       3864.99       4181.75       227.20 o
  -6   5   0       1040.86       1081.87        66.83 o
  -5   5   0        337.18        418.99        63.37 o
  -4   5   0         13.83         27.73        20.87 o
  -3   5   0       3070.41       2834.02       123.87 o
  -2   5   0          2.35        -26.72        17.81 o
  -1   5   0       3790.47       3712.06       232.73 o
   0   5   0         11.13        -22.50        15.00 o
   1   5   0       9914.35       9314.87       352.26 o
   2   5   0         22.24         96.53        17.97 o
   3   5   0       1441.34       1527.39        85.95 o
   4   5   0         90.52        115.60        34.74 o
   5   5   0       6497.34       6519.82       212.54 o
   6   5   0       2653.92       2627.25       117.41 o
   7   5   0       2130.17       2224.16       111.87 o
   8   5   0        778.90        871.11       109.52 o
   9   5   0        464.43        868.42       164.19 o
  10   5   0       1153.50       1153.32       128.00 o
  11   5   0      12391.28      11989.83       539.56 o
  12   5   0         30.27         81.72        56.13 o
  13   5   0      13067.65      11876.88       842.82 o
  14   5   0       4390.34       3940.24       627.88 o
  15   5   0       1167.96       1691.70       392.12 o
  16   5   0        186.00        212.81       257.62 o
 -16   6   0       6517.24       7198.02       651.30 o
 -15   6   0       1933.69       1713.09       298.19 o
 -14   6   0        891.23        780.80       212.13 o
 -13   6   0        244.94        425.64       158.41 o
 -12   6   0        280.93        403.85       184.82 o
 -11   6   0       1554.33       1525.39       191.01 o
 -10   6   0       2146.36       2169.44       218.53 o
  -9   6   0       3239.71       3437.84       269.66 o
  -8   6   0      21330.72      20577.64       683.82 o
  -7   6   0         86.73         27.82        31.28 o
  -6   6   0     141248.16     136999.47      3989.35 o
  -5   6   0         24.51         31.65        31.06 o
  -4   6   0       6021.60       6333.66       273.34 o
  -3   6   0          1.08         31.25        19.08 o
  -2   6   0       7588.69       6556.61       295.58 o
  -1   6   0        806.46        767.05        59.05 o
   0   6   0       9036.27       8772.35       269.20 o
   1   6   0       2816.27       2613.65       117.22 o
   2   6   0     231806.66     223364.53      5979.33 o
   3   6   0       5261.90       5089.40       160.61 o
   4   6   0      93492.90      89432.40      2639.51 o
   5   6   0       6122.31       6299.85       225.91 o
   6   6   0       6984.21       7007.81       260.11 o
   7   6   0        548.58        518.25        54.90 o
   8   6   0      20916.37      20365.24       835.71 o
   9   6   0       1851.00       2114.70       156.35 o
  10   6   0       7174.37       7009.94       350.26 o
  11   6   0       1258.43       1124.66       146.66 o
  12   6   0      21156.94      21198.46      1077.16 o
  13   6   0       5133.60       4407.35       583.16 o
  14   6   0      26753.22      25799.52      2299.30 o
  15   6   0         39.25         11.20       190.41 o
  16   6   0       1706.94       1389.35       403.36 o
 -16   7   0         99.64         89.37       324.82 o
 -15   7   0      61883.45      57476.12      4162.98 o
 -14   7   0       1231.48       1671.61       274.23 o
 -13   7   0       1083.31       1364.57       239.51 o
 -12   7   0       1210.91        991.79       207.27 o
 -11   7   0       1897.84       1826.66       213.50 o
 -10   7   0       2367.18       2281.24       221.05 o
  -9   7   0        264.33        361.03        87.66 o
  -8   7   0        126.76        119.41        43.98 o
  -7   7   0     201935.66     202716.53      6863.62 o
  -6   7   0       1342.53       1166.06        89.27 o
  -5   7   0       6661.71       6907.81       273.40 o
  -4   7   0       7629.33       7815.98       315.36 o
  -3   7   0     310353.44     307381.69     10192.45 o
  -2   7   0        647.81        657.90        85.13 o
  -1   7   0         24.31         55.04        25.89 o
   0   7   0       3690.01       3341.16       135.21 o
   1   7   0       2284.77       2524.11       103.72 o
   2   7   0        293.74        291.58        34.45 o
   3   7   0      10555.41      10256.78       297.59 o
   4   7   0      10872.82      10492.57       306.41 o
   5   7   0     352841.69     347052.50     10720.86 o
   6   7   0       2229.89       2151.71       130.22 o
   7   7   0      10070.40      10737.23       452.41 o
   8   7   0       4783.53       4949.26       260.63 o
   9   7   0       2358.14       2277.04       166.48 o
  10   7   0       1511.93       1531.83       143.25 o
  11   7   0       8701.16       9309.54       529.32 o
  12   7   0       1711.79       2090.96       571.47 o
  13   7   0      70019.38      63635.06      5239.33 o
  14   7   0       1033.01       1288.34       358.50 o
  15   7   0      11036.84      11452.29      1201.37 o
 -16   8   0      50630.98      55051.96      4755.62 o
 -15   8   0        237.63       -145.61       212.82 o
 -14   8   0      20414.26      17975.38      1209.20 o
 -13   8   0        345.76        472.69       212.82 o
 -12   8   0      62340.77      59211.00      3427.76 o
 -11   8   0       1426.12       1650.28       233.86 o
 -10   8   0       2662.92       2878.26       326.10 o
  -9   8   0        764.44        771.85        67.42 o
  -8   8   0       4242.99       4184.53       200.33 o
  -7   8   0       1229.39       1122.09        91.06 o
  -6   8   0      12168.08      12590.54       412.43 o
  -5   8   0        595.07        506.44        73.83 o
  -4   8   0     626330.88     643691.81     21620.69 o
  -3   8   0        537.16        636.76        64.79 o
  -2   8   0       8808.32       9071.01       633.88 o
  -1   8   0       2414.50       2399.25       116.71 o
   0   8   0      13068.54      12282.61       376.72 o
   1   8   0       1102.25       1055.05        59.90 o
   2   8   0      11611.30      11228.32       340.98 o
   3   8   0       1802.82       1769.46        81.93 o
   4   8   0     270604.28     265820.06      7150.35 o
   5   8   0       7690.32       7765.34       293.55 o
   6   8   0       5884.62       6766.28       358.75 o
   7   8   0       4698.99       4868.10       258.74 o
   8   8   0     139661.44     142890.66      5365.76 o
   9   8   0       1590.19       1761.13       150.94 o
  10   8   0      11749.39      12483.96       838.24 o
  11   8   0         65.13         31.11       104.95 o
  12   8   0       2771.35       3052.63       325.03 o
  13   8   0       7302.44       7326.52       546.22 o
  14   8   0        403.44        515.26       280.03 o
  15   8   0       1599.24       1871.10       425.76 o
 -15   9   0      24764.09      26093.82      2477.62 o
 -14   9   0         92.32        212.81       235.21 o
 -13   9   0     113068.54     115486.05      9341.04 o
 -12   9   0        156.66        358.42       257.62 o
 -11   9   0      37333.08      35730.26      2126.01 o
 -10   9   0       1237.69       1527.80       175.56 o
  -9   9   0       9556.59       9827.30       517.72 o
  -8   9   0       3210.22       3250.25       194.00 o
  -7   9   0      10179.04      10509.60       460.62 o
  -6   9   0        273.19        389.32        71.11 o
  -5   9   0     207143.80     208188.89      7605.87 o
  -4   9   0      11985.68      11668.58       485.34 o
  -3   9   0     197819.61     197938.09      7109.65 o
  -2   9   0        124.33          9.31        38.05 o
  -1   9   0     236656.19     228433.53      6662.54 o
   0   9   0       3458.00       3130.81       123.41 o
   1   9   0      15407.19      14125.95       434.14 o
   2   9   0        140.66         72.62        31.29 o
   3   9   0        399.33        523.88        56.97 o
   4   9   0       2285.79       2317.08       115.51 o
   5   9   0      33058.37      32836.25      1178.93 o
   6   9   0          3.53         37.44        44.61 o
   7   9   0     136288.09     140424.16      5284.05 o
   8   9   0       8409.97       8585.40       467.66 o
   9   9   0      39242.97      40886.90      1852.00 o
  10   9   0         15.59       -142.56        95.04 o
  11   9   0        905.41       1261.75       213.88 o
  12   9   0       3156.11       3406.52       339.71 o
  13   9   0      10358.87       9674.14       688.49 o
  14   9   0        172.60        -56.00       190.41 o
 -15  10   0        556.89        772.92       403.26 o
 -14  10   0       6439.79       7795.60      1020.72 o
 -13  10   0        293.55        268.83       280.03 o
 -12  10   0     120833.16     125139.46     10066.04 o
 -11  10   0       1692.21       1893.68       448.21 o
 -10  10   0      12951.65      13094.20      1303.80 o
  -9  10   0        368.41        407.04       109.94 o
  -8  10   0       1469.97       1377.55       173.06 o
  -7  10   0        992.05        890.86        95.54 o
  -6  10   0        186.95        340.64        65.44 o
  -5  10   0         88.39        190.86        55.43 o
  -4  10   0     222350.42     216965.78      9954.52 o
  -3  10   0       1298.85       1221.60       147.90 o
  -2  10   0      80382.22      76226.70      2752.48 o
  -1  10   0       8559.78       8759.83       330.07 o
   0  10   0     218920.67     205494.97      5572.36 o
   1  10   0       3312.93       3110.65       139.06 o
   2  10   0        150.43        427.57        61.73 o
   3  10   0        246.96        189.89        40.10 o
   4  10   0       6246.72       5748.77       248.36 o
   5  10   0        626.65        585.42        79.21 o
   6  10   0       1920.79       1863.81       190.45 o
   7  10   0       3461.19       3471.42       284.43 o
   8  10   0      18800.17      19533.88       944.64 o
   9  10   0       3655.42       3982.95       367.04 o
  10  10   0      22435.14      23814.54      1499.56 o
  11  10   0       2340.02       2754.22       308.75 o
  12  10   0      12875.18      13290.82       913.53 o
  13  10   0       1056.56        840.34       212.86 o
  14  10   0       2405.62       1893.84       437.04 o
 -14  11   0       1655.84       1445.37       459.38 o
 -13  11   0       7673.58       7483.83       976.15 o
 -12  11   0         19.55        -33.60       179.21 o
 -11  11   0          6.06        616.02       291.21 o
 -10  11   0        142.62        151.64        73.57 o
  -9  11   0      50143.74      46380.26      2733.36 o
  -8  11   0       1424.65       1521.89       162.03 o
  -7  11   0       2364.26       2419.61       371.69 o
  -6  11   0       1024.91        885.50       135.48 o
  -5  11   0        589.33        645.43       114.91 o
  -4  11   0        337.60        345.65        76.02 o
  -3  11   0         95.32        190.94        63.22 o
  -2  11   0        171.70        108.23        48.38 o
  -1  11   0      67851.67      66653.68      2135.03 o
   0  11   0       3939.22       3757.11       248.57 o
   1  11   0        191.48        357.01        43.22 o
   2  11   0        159.74        134.13        39.66 o
   3  11   0       7695.05       7382.75       283.67 o
   4  11   0       4363.43       4511.77       226.23 o
   5  11   0       3294.27       3163.03       203.42 o
   6  11   0         37.07          4.04        57.03 o
   7  11   0       1678.02       1804.90       180.77 o
   8  11   0       3275.65       3638.52       349.91 o
   9  11   0        124.47        112.78       114.64 o
  10  11   0       1438.59       1432.57       233.62 o
  11  11   0      14073.55      14963.55      1016.75 o
  12  11   0       4573.25       4604.97       435.83 o
  13  11   0       3535.99       3597.62       376.50 o
 -14  12   0        391.73       1142.53       425.65 o
 -13  12   0        620.25        649.71       347.26 o
 -12  12   0        386.99        246.43       235.23 o
 -11  12   0        515.63        425.66       257.64 o
 -10  12   0      12461.83      11989.01      1168.48 o
  -9  12   0        179.63        192.73       105.13 o
  -8  12   0       5886.95       5053.90       411.88 o
  -7  12   0       1834.72       2136.87       213.02 o
  -6  12   0        571.22        590.17       141.75 o
  -5  12   0          9.59        -16.87        63.78 o
  -4  12   0        852.08        961.53       137.47 o
  -3  12   0         38.37         48.61        54.95 o
  -2  12   0        952.42       1806.45       304.78 o
  -1  12   0        601.32        632.71        96.92 o
   0  12   0        228.51        466.36        67.81 o
   1  12   0        350.55        320.28        49.70 o
   2  12   0        475.23        891.75        77.29 o
   3  12   0       2074.27       2193.62       218.85 o
   4  12   0      16992.66      16308.66       773.11 o
   5  12   0        261.33        288.37        78.69 o
   6  12   0       1356.29       1420.34       162.19 o
   7  12   0       1454.30       1709.90       206.53 o
   8  12   0       1170.65        976.54       199.12 o
   9  12   0         28.37        -21.32       122.57 o
  10  12   0       1258.49       1639.48       259.99 o
  11  12   0       5762.82       5980.93       526.25 o
  12  12   0       2546.65       2417.10       320.86 o
 -13  13   0       4669.49       4137.14       717.55 o
 -12  13   0         48.32        156.81       246.41 o
 -11  13   0       2286.03       2465.39       504.28 o
 -10  13   0        235.95        190.42       140.01 o
  -9  13   0       2064.60       1962.72       236.20 o
  -8  13   0         38.19         44.31        88.78 o
  -7  13   0        574.16        560.99       140.74 o
  -6  13   0         26.03        -81.42        69.13 o
  -5  13   0       2329.19       2434.44       531.54 o
  -4  13   0          0.78        -17.94        67.47 o
  -3  13   0       1177.59       1561.84       236.11 o
  -2  13   0        807.82        888.88       113.89 o
  -1  13   0       4587.21       4341.67       253.93 o
   0  13   0       2028.62       2066.06       139.24 o
   1  13   0        554.99        832.23       152.21 o
   2  13   0        489.78        458.88        82.13 o
   3  13   0        407.45        563.71        94.46 o
   4  13   0       1309.96       1096.36       139.10 o
   5  13   0       4647.08       4458.27       295.67 o
   6  13   0       1134.38       1134.40       175.07 o
   7  13   0      17181.17      16760.02      1122.74 o
   8  13   0         21.42        -68.70       115.66 o
   9  13   0        801.63       2430.93       504.11 o
  10  13   0       4955.30       5369.68       639.15 o
  11  13   0        543.16        486.47       193.94 o
  12  13   0        361.95        296.71       178.08 o
 -12  14   0        271.04        336.03       280.02 o
 -11  14   0          1.81         33.60       212.81 o
 -10  14   0      16427.05      15694.87      2124.97 o
  -9  14   0        733.94        793.04       162.78 o
  -8  14   0         27.55         24.27        94.05 o
  -7  14   0         19.20        -14.26        86.04 o
  -6  14   0        718.05        453.70       142.58 o
  -5  14   0        206.43        285.08       122.57 o
  -4  14   0       2493.13       2323.68       232.01 o
  -3  14   0         15.73         37.97       103.99 o
  -2  14   0      28944.87      29773.08      1412.46 o
  -1  14   0        547.51        608.91       120.58 o
   0  14   0       4549.69       4716.64       237.98 o
   1  14   0       4028.55       4029.57       261.34 o
   2  14   0       3556.66       3727.99       469.11 o
   3  14   0        110.01        -99.61       110.03 o
   4  14   0      11868.24      11274.44       846.07 o
   5  14   0        132.37        209.17       153.12 o
   6  14   0       6104.31       6432.16       538.44 o
   7  14   0        626.37        530.78       183.00 o
   8  14   0        287.99        630.59       358.43 o
   9  14   0       4082.48       4560.35       460.49 o
  10  14   0      32351.00      33599.95      2121.73 o
  11  14   0        109.61        125.75       263.21 o
 -11  15   0      44393.93      50359.39      4297.46 o
 -10  15   0         31.25         -4.55       109.14 o
  -9  15   0        128.22         36.49       107.96 o
  -8  15   0       1131.54       1143.69       209.96 o
  -7  15   0      27308.89      26236.96      1939.23 o
  -6  15   0        676.60        423.19       139.96 o
  -5  15   0       2349.35       2119.99       264.67 o
  -4  15   0         99.47         61.38        98.76 o
  -3  15   0       5247.50       5136.41       370.55 o
  -2  15   0         16.64        113.51        98.33 o
  -1  15   0       4152.38       4323.21       250.11 o
   0  15   0       4149.67       3684.58       662.32 o
   1  15   0      95717.55      83830.42      7058.56 o
   2  15   0        674.49        357.45       165.79 o
   3  15   0         95.83        143.60       147.11 o
   4  15   0       1365.81       1474.63       285.71 o
   5  15   0       2463.65       2391.54       515.53 o
   6  15   0        430.84        257.63       302.44 o
   7  15   0      10778.23      10700.72      1280.04 o
   8  15   0        519.14        380.86       336.05 o
   9  15   0      44158.70      43665.21      3992.18 o
  10  15   0       1946.97       2129.85       342.95 o
 -10  16   0      25346.10      22886.23      2404.47 o
  -9  16   0       2360.47       2452.84       504.28 o
  -8  16   0     117722.39     109400.31      6266.13 o
  -7  16   0       2547.98       2850.21       331.17 o
  -6  16   0       8222.72       7784.08       707.00 o
  -5  16   0         18.42         11.20       102.96 o
  -4  16   0        312.87        383.87       146.37 o
  -3  16   0         19.85        -36.35        83.92 o
  -2  16   0      12570.80      11379.30       626.25 o
  -1  16   0       1260.11       1384.44       305.19 o
   0  16   0      66267.73      58342.10      4997.50 o
   1  16   0       5543.52       5901.00      1289.80 o
   2  16   0      27695.68      29398.22      4239.86 o
   3  16   0       2211.02       2619.14       521.09 o
   4  16   0      49028.90      47808.39      5127.08 o
   5  16   0       2491.20       2542.05       610.77 o
   6  16   0       9136.71      10202.40      1290.73 o
   7  16   0         95.52       -168.01       235.21 o
   8  16   0        247.60        918.47       425.63 o
  -9  17   0      20714.66      19200.48      1262.18 o
  -8  17   0       4964.24       5466.54       526.99 o
  -7  17   0     117659.79     113083.01      9940.76 o
  -6  17   0        325.23        430.62       174.93 o
  -5  17   0      34892.24      31904.19      1979.47 o
  -4  17   0        846.71        571.28       160.00 o
  -3  17   0       7544.79       7188.99       539.04 o
  -2  17   0         53.92         -1.95        90.82 o
  -1  17   0         66.67        145.61       179.21 o
   0  17   0       1056.93       1365.61       289.69 o
   1  17   0      38689.45      33126.45      2972.45 o
   2  17   0         27.05         95.63       173.61 o
   3  17   0      95371.71      97110.16     11708.04 o
   4  17   0      11228.25      12882.39      3037.44 o
   5  17   0      36319.54      42082.57      3963.24 o
   6  17   0       1657.65       1714.27       582.63 o
   7  17   0        368.55        952.10       459.25 o
  -7  18   0        533.13        510.66       200.93 o
  -6  18   0       9169.40       8544.77       685.58 o
  -5  18   0       3146.66       2615.57       481.95 o
  -4  18   0      77920.37      67924.20      3720.15 o
  -3  18   0       3789.49       3785.19       414.77 o
  -2  18   0        402.18        481.66       257.63 o
  -1  18   0         77.65         44.80       179.21 o
   0  18   0       3362.48       3228.35       661.32 o
   1  18   0       1851.72       2188.95       373.17 o
   2  18   0       1182.73       1262.02       375.31 o
   3  18   0       2823.54       2887.57       425.01 o
   4  18   0      52438.84      54061.04      7499.30 o
   5  18   0       7029.10       7111.77      1155.38 o
  -4  19   0       7939.19       7986.40       605.32 o
  -3  19   0       1910.57       1691.95       414.58 o
  -2  19   0        532.05         44.81       212.83 o
  -1  19   0       6086.02       5630.00       751.41 o
   0  19   0       2309.89       1714.51       414.62 o
   1  19   0       4239.06       5380.60      1182.72 o
  -4 -18   1       1842.15       2311.38       661.08 o
  -3 -18   1         52.80         16.57       166.95 o
  -2 -18   1       1557.53       1814.33       352.86 o
  -1 -18   1        492.51        736.85       274.44 o
   0 -18   1         64.45         56.00       190.41 o
   1 -18   1        690.50        627.31       268.85 o
   2 -18   1       1871.42       1602.31       380.97 o
   3 -18   1      10093.94       8467.43       606.57 o
   4 -18   1        549.59        456.40       170.16 o
   5 -18   1       1255.57       1058.67       189.14 o
   6 -18   1       2614.31       2153.22       221.37 o
  -6 -17   1      10082.71      12201.37      1515.35 o
  -5 -17   1       3231.26       3660.05      1148.85 o
  -4 -17   1      22526.21      23191.37      3861.09 o
  -3 -17   1        999.38       1355.62       295.16 o
  -2 -17   1      15552.08      15729.82      2118.81 o
  -1 -17   1       7632.20       7961.78       970.54 o
   0 -17   1       8997.54      10316.13      1717.25 o
   1 -17   1        524.48        291.24       212.83 o
   2 -17   1       6894.96       6493.69       484.95 o
   3 -17   1        253.81        204.87       118.05 o
   4 -17   1        844.35       1082.68       161.69 o
   5 -17   1       3087.57       3125.74       415.77 o
   6 -17   1      23906.52      22443.06      1804.97 o
   7 -17   1       5317.75       5136.10       472.59 o
   8 -17   1      40044.17      38251.58      2660.69 o
  -8 -16   1        129.57        -44.80       268.81 o
  -7 -16   1       4723.58       6032.05       941.81 o
  -6 -16   1       2231.41       2431.69       638.74 o
  -5 -16   1       2185.88       3499.00       441.53 o
  -4 -16   1         21.25         19.60       144.06 o
  -3 -16   1       4240.40       6450.56       604.90 o
  -2 -16   1      14816.01      14916.72      1213.95 o
  -1 -16   1     151085.42     166659.62     24487.29 o
   0 -16   1       2521.71       2489.89       369.84 o
   1 -16   1       5176.63       5158.77       403.73 o
   2 -16   1       1289.90       1109.12       146.13 o
   3 -16   1       4865.37       6244.79       579.10 o
   4 -16   1       1346.99       1346.93       153.97 o
   5 -16   1       4372.76       4435.49       414.81 o
   6 -16   1       3799.52       3733.24       560.52 o
   7 -16   1      98626.80      90273.38      5197.79 o
   8 -16   1         77.56         83.49       129.07 o
   9 -16   1       4332.45       4136.76       385.75 o
  10 -16   1       1121.85       1624.44       448.12 o
  -9 -15   1       9540.33      10673.62      1290.71 o
  -8 -15   1       4107.23       4203.97       751.11 o
  -7 -15   1       2373.78       2891.25       627.56 o
  -6 -15   1       7471.27       8246.67      1088.34 o
  -5 -15   1        104.62        -89.60       130.47 o
  -4 -15   1       3421.50       2930.08       577.30 o
  -3 -15   1       3166.43       3659.91      1233.01 o
  -2 -15   1      88613.27      87229.33      7745.59 o
  -1 -15   1       8204.95       9659.38      1161.67 o
   0 -15   1      16854.98      15730.05       846.73 o
   1 -15   1       1265.75       1451.76       146.52 o
   2 -15   1      93952.06      85391.40      3319.50 o
   3 -15   1         65.91         89.03        75.75 o
   4 -15   1       1310.93       1198.44       176.88 o
   5 -15   1        157.19        100.81       110.04 o
   6 -15   1       5141.28       5383.84       599.98 o
   7 -15   1          6.90         98.31       106.70 o
   8 -15   1        815.40        834.40       176.13 o
   9 -15   1        942.21        983.78       184.85 o
  10 -15   1     148299.97     164756.92     13117.63 o
  11 -15   1       2984.37       2185.49       515.55 o
 -10 -14   1      11329.36      11853.11       895.24 o
  -9 -14   1      75734.34      78018.26      4926.19 o
  -8 -14   1         69.45        396.31       182.98 o
  -7 -14   1      58654.82      63663.21      5587.28 o
  -6 -14   1       4543.77       5068.19       784.90 o
  -5 -14   1        202.77        609.53       240.82 o
  -4 -14   1        319.72        191.86       150.68 o
  -3 -14   1       1833.64       1744.04       324.97 o
  -2 -14   1        852.45       1119.52       330.48 o
  -1 -14   1      19645.25      19667.87      1168.54 o
   0 -14   1         32.84         40.53        60.76 o
   1 -14   1     152667.06     145874.91      5150.55 o
   2 -14   1       9222.10       9225.79       418.37 o
   3 -14   1      40119.61      39627.46      1923.51 o
   4 -14   1       4739.59       5189.28       439.63 o
   5 -14   1       5002.10       5364.63       447.59 o
   6 -14   1       1594.50       1455.10       212.64 o
   7 -14   1        702.04        663.17       196.04 o
   8 -14   1         98.21        152.66       101.53 o
   9 -14   1      24804.28      23935.96      2799.76 o
  10 -14   1        404.16        414.45       268.83 o
  11 -14   1      22791.73      23337.53      2172.77 o
  12 -14   1        501.22        705.70       336.05 o
 -11 -13   1       4526.30       4540.94       466.93 o
 -10 -13   1       8554.25       9084.09      1116.59 o
  -9 -13   1       2091.33       1943.40       319.36 o
  -8 -13   1      15298.84      16677.65      1152.27 o
  -7 -13   1       6767.31       6975.23       568.25 o
  -6 -13   1      62325.07      61853.37      3006.94 o
  -5 -13   1        440.27        586.90       129.30 o
  -4 -13   1      15947.66      14507.82      1022.77 o
  -3 -13   1        223.53         76.07       105.90 o
  -2 -13   1       5545.19       6140.35       384.68 o
  -1 -13   1        132.87        183.12        70.65 o
   0 -13   1       2946.17       2877.48       171.24 o
   1 -13   1       2187.01       1925.43       139.20 o
   2 -13   1      62593.57      60787.34      3070.44 o
   3 -13   1       3679.60       3516.53       281.21 o
   4 -13   1      45733.49      46066.14      3102.97 o
   5 -13   1         27.41         23.30        86.78 o
   6 -13   1       1076.55        941.62       170.19 o
   7 -13   1       1403.37       1171.21       184.47 o
   8 -13   1        869.47        918.71       163.65 o
   9 -13   1       1658.02       1748.56       347.35 o
  10 -13   1       4560.96       4664.45       661.55 o
  11 -13   1        114.83       -201.61       134.41 o
  12 -13   1      13493.34      14076.72      1449.24 o
  13 -13   1         10.18         67.20       268.81 o
 -12 -12   1       3332.16       3478.27       396.04 o
 -11 -12   1       6358.49       7834.43       712.24 o
 -10 -12   1        120.48        147.04       179.21 o
  -9 -12   1        582.31        648.16       263.24 o
  -8 -12   1       1404.12       1228.25       220.73 o
  -7 -12   1      14874.11      14504.16       981.17 o
  -6 -12   1       2006.11       1924.58       181.76 o
  -5 -12   1       3379.84       3433.07       556.65 o
  -4 -12   1       1489.23       1687.61       162.19 o
  -3 -12   1      10595.83      10662.22       480.61 o
  -2 -12   1        616.36        653.11        68.92 o
  -1 -12   1       8912.38       8401.51       377.76 o
   0 -12   1         30.54         94.43        49.45 o
   1 -12   1       1416.00       1508.58       116.77 o
   2 -12   1         55.39         -3.84        45.64 o
   3 -12   1         66.62        329.95        93.08 o
   4 -12   1         12.98         -7.87        62.06 o
   5 -12   1      24055.93      25062.33      1951.10 o
   6 -12   1       1132.30       1263.33       386.54 o
   7 -12   1       4773.64       4924.28       396.33 o
   8 -12   1       1022.13        614.85       135.48 o
   9 -12   1       1258.82       1013.32       149.27 o
  10 -12   1        147.24         78.41       179.21 o
  11 -12   1        238.56        470.44       257.62 o
  12 -12   1        154.00        179.21       246.42 o
  13 -12   1       8104.45       9470.26      1122.07 o
  14 -12   1          9.94        179.21       257.61 o
 -13 -11   1       2242.08       2026.32       296.42 o
 -12 -11   1        752.61       1054.85       237.24 o
 -11 -11   1        102.52        342.42       165.76 o
 -10 -11   1       4721.24       5550.71       487.19 o
  -9 -11   1       1614.99       1939.53       266.44 o
  -8 -11   1        551.20        849.82       235.24 o
  -7 -11   1       3273.04       3456.17       309.94 o
  -6 -11   1        965.03       1318.15       134.78 o
  -5 -11   1       1386.76       1461.92       126.33 o
  -4 -11   1      10950.30      10984.35       452.91 o
  -3 -11   1        105.99        136.82        46.69 o
  -2 -11   1       1299.50       1346.93        99.08 o
  -1 -11   1       1190.63       1205.57        91.34 o
   0 -11   1        945.62       1050.04       113.81 o
   1 -11   1        520.98        557.49        71.20 o
   2 -11   1       1323.95       1359.43       123.18 o
   3 -11   1         47.35         97.94        63.87 o
   4 -11   1        744.56        995.35       182.61 o
   5 -11   1         15.84         48.63        57.57 o
   6 -11   1       1301.03       1549.04       170.24 o
   7 -11   1         16.14          8.05        69.38 o
   8 -11   1       1823.93       1725.21       241.15 o
   9 -11   1         13.22        -88.49        59.00 o
  10 -11   1         19.38       -168.01       156.81 o
  11 -11   1        245.60        302.43       212.82 o
  12 -11   1       3908.83       4148.00       650.23 o
  13 -11   1       1048.37        997.07       369.70 o
  14 -11   1        516.46        336.05       280.04 o
 -13 -10   1       2500.67       2456.46       307.83 o
 -12 -10   1       1435.59       1319.84       237.28 o
 -11 -10   1       4049.21       3846.48       387.48 o
 -10 -10   1       3518.99       4320.01       425.99 o
  -9 -10   1       1511.44       1582.46       232.82 o
  -8 -10   1       1371.12       1438.58       188.10 o
  -7 -10   1        457.95        522.15       112.26 o
  -6 -10   1        115.48        134.97        58.25 o
  -5 -10   1       1159.72       1328.46       113.54 o
  -4 -10   1       1986.28       1939.27       111.37 o
  -3 -10   1       9223.17       9149.59       348.47 o
  -2 -10   1       1292.01       1301.68        93.56 o
  -1 -10   1      12406.46      11456.46       374.93 o
   0 -10   1       1385.10       1359.02        77.57 o
   1 -10   1       7094.98       7204.79       306.10 o
   2 -10   1       1282.64       1284.65       202.10 o
   3 -10   1      26479.88      23086.95      2059.74 o
   4 -10   1        460.37        393.88        78.20 o
   5 -10   1       9266.22       9605.43       873.71 o
   6 -10   1        267.45        322.29       120.85 o
   7 -10   1        415.56        467.81        98.32 o
   8 -10   1       1277.20       1313.64       141.48 o
   9 -10   1        446.93        493.40        82.94 o
  10 -10   1       1660.54       1792.86       392.19 o
  11 -10   1      10420.62      11140.63      1156.74 o
  12 -10   1         32.25        -89.60       179.21 o
  13 -10   1       7457.67       8235.54      1009.81 o
  14 -10   1         97.76         44.80       212.81 o
  15 -10   1        402.66        616.07       336.04 o
 -14  -9   1        948.93       1024.30       352.88 o
 -13  -9   1       4617.27       4237.82       402.24 o
 -12  -9   1        710.21        585.70       246.45 o
 -11  -9   1          3.05        -67.20       110.88 o
 -10  -9   1       9202.25       9700.98       697.40 o
  -9  -9   1       1415.17       1699.69       231.22 o
  -8  -9   1      11386.60      12756.44       834.47 o
  -7  -9   1        288.00        277.08        78.34 o
  -6  -9   1       3659.33       3804.14       226.89 o
  -5  -9   1       8721.97       8623.86       362.19 o
  -4  -9   1      14847.50      14451.78       468.96 o
  -3  -9   1        383.70        374.27        46.66 o
  -2  -9   1        223.11        270.32        43.41 o
  -1  -9   1        720.80        671.02        57.76 o
   0  -9   1        799.35        888.08       115.22 o
   1  -9   1       5225.75       4778.43       203.16 o
   2  -9   1      30130.65      28501.45      1241.82 o
   3  -9   1       8699.82       7980.90       628.39 o
   4  -9   1     279980.22     286396.72     11657.88 o
   5  -9   1        500.91        516.28        69.74 o
   6  -9   1       9072.05       8992.12       481.07 o
   7  -9   1        177.73        145.24        44.80 o
   8  -9   1       2229.25       2302.69       130.64 o
   9  -9   1        555.88        547.01       141.85 o
  10  -9   1       3907.01       3774.34       363.69 o
  11  -9   1         39.10        481.62       235.21 o
  12  -9   1      42152.29      41453.91      3543.17 o
  13  -9   1        776.45        705.75       324.87 o
  14  -9   1      22208.79      21986.94      2105.25 o
  15  -9   1         62.52         44.80       235.21 o
 -14  -8   1       4251.04       4080.29       526.91 o
 -13  -8   1      30800.32      28952.61      1794.73 o
 -12  -8   1       1508.88       1626.20       234.14 o
 -11  -8   1       3759.75       3779.53       476.47 o
 -10  -8   1       2993.08       2742.62       297.15 o
  -9  -8   1        946.42       1051.74       126.12 o
  -8  -8   1        104.11        156.19        69.93 o
  -7  -8   1        609.46        745.13        90.49 o
  -6  -8   1       8823.02       9041.84       377.08 o
  -5  -8   1     263840.38     261402.78      8870.89 o
  -4  -8   1       4232.96       4108.86       165.69 o
  -3  -8   1        764.10        985.75        91.56 o
  -2  -8   1       2235.31       2171.87       100.82 o
  -1  -8   1       4368.84       4258.02       205.24 o
   0  -8   1       1244.70       1349.29       101.16 o
   1  -8   1       4925.79       4944.84       201.24 o
   2  -8   1       1698.08       1397.28       116.96 o
   3  -8   1     312775.44     320936.22     11848.15 o
   4  -8   1         17.97         24.35        31.07 o
   5  -8   1       1007.08       1996.84       246.73 o
   6  -8   1        258.15        365.86        56.51 o
   7  -8   1     120854.51     119817.64      4070.18 o
   8  -8   1        107.10        158.79        35.56 o
   9  -8   1        261.98        399.37        87.45 o
  10  -8   1         73.70        114.30        71.32 o
  11  -8   1       2388.74       3042.99       560.39 o
  12  -8   1       3765.83       2995.60       320.42 o
  13  -8   1        224.96        761.66       302.43 o
  14  -8   1        493.46        -33.60       201.63 o
  15  -8   1     147527.47     161248.19     12923.46 o
  16  -8   1         22.47        257.61       302.41 o
 -15  -7   1       1158.81        941.06       347.30 o
 -14  -7   1      43806.79      41310.86      3529.30 o
 -13  -7   1       7432.11       7268.92       557.27 o
 -12  -7   1      19291.83      18970.59      1217.60 o
 -11  -7   1       1476.10       1655.98       188.76 o
 -10  -7   1       7016.92       7778.47       468.46 o
  -9  -7   1       2217.17       2179.45       169.06 o
  -8  -7   1        901.25       1225.71       180.83 o
  -7  -7   1       1338.65       1448.20       116.15 o
  -6  -7   1     206549.59     207840.02      7079.85 o
  -5  -7   1      10647.35      10841.27       431.51 o
  -4  -7   1     161513.30     157572.30      5032.51 o
  -3  -7   1       4403.04       3951.07       150.32 o
  -2  -7   1     632481.25     604722.69     21428.24 o
  -1  -7   1       1044.22       1026.57        60.48 o
   0  -7   1        906.01        845.41        53.41 o
   1  -7   1         28.09        -48.84        32.56 o
   2  -7   1       2457.19       2317.60       276.95 o
   3  -7   1        135.93        115.61        32.56 o
   4  -7   1      10260.24      10149.98       426.10 o
   5  -7   1       2829.61       2587.95       127.59 o
   6  -7   1     574512.56     617999.25     19971.31 o
   7  -7   1        853.52        959.84        67.80 o
   8  -7   1      24985.35      24962.09       998.15 o
   9  -7   1        460.34        482.74        95.46 o
  10  -7   1       1406.30       1503.61       164.55 o
  11  -7   1       3620.29       3689.13       303.27 o
  12  -7   1       3310.81       3176.41       325.47 o
  13  -7   1          4.53         -1.72       102.05 o
  14  -7   1      63795.44      62742.39      3658.15 o
  15  -7   1        959.25       1063.76       244.94 o
  16  -7   1      11958.49      13419.74      1459.89 o
 -15  -6   1      11334.57      10667.12      1134.08 o
 -14  -6   1       7773.24       7439.24       863.98 o
 -13  -6   1     122881.85     118634.56      6799.53 o
 -12  -6   1         99.48        120.20        87.22 o
 -11  -6   1      46044.16      47024.55      2269.07 o
 -10  -6   1       8553.50       9415.21       450.66 o
  -9  -6   1        708.91       1117.17       171.59 o
  -8  -6   1        901.02        833.64       102.84 o
  -7  -6   1      14177.10      13907.51       537.52 o
  -6  -6   1       1983.85       2107.12       129.26 o
  -5  -6   1      73572.43      71761.95      2319.45 o
  -4  -6   1         29.10         15.61        30.91 o
  -3  -6   1     297071.06     287726.00      7809.85 o
  -2  -6   1      31644.73      29423.96       844.06 o
  -1  -6   1     326754.28     289231.75     10387.89 o
   0  -6   1       6864.00       6534.44       244.76 o
   1  -6   1      66025.73      60312.18      2478.34 o
   2  -6   1       1619.40       1229.69       167.95 o
   3  -6   1       2982.91       3553.91       186.46 o
   4  -6   1        145.36        174.28        47.67 o
   5  -6   1       9578.07       9398.50       333.95 o
   6  -6   1        560.88        557.51        45.78 o
   7  -6   1     309678.81     316397.06      9655.58 o
   8  -6   1        203.01        226.92        56.40 o
   9  -6   1     102768.37     100681.74      4261.51 o
  10  -6   1        483.27        584.81       118.01 o
  11  -6   1       3139.33       2600.18       243.38 o
  12  -6   1        287.44        266.59       118.02 o
  13  -6   1        923.22       1084.45       341.69 o
  14  -6   1       5760.20       5391.40       489.96 o
  15  -6   1      13103.35      12584.93       909.85 o
  16  -6   1        266.35        529.08       201.85 o
 -16  -5   1       5798.65       4373.60       661.65 o
 -15  -5   1       4557.83       4428.68       639.08 o
 -14  -5   1      27777.28      27562.08      1721.87 o
 -13  -5   1       2368.80       2173.86       201.22 o
 -12  -5   1       4996.32       4692.69       328.60 o
 -11  -5   1       5713.49       5491.11       361.92 o
 -10  -5   1     155456.11     157447.17      5963.13 o
  -9  -5   1         45.00         79.73        56.51 o
  -8  -5   1       8926.51       9589.22       382.16 o
  -7  -5   1       3421.38       3363.73       153.63 o
  -6  -5   1       1828.22       2051.92       108.45 o
  -5  -5   1       3922.79       3967.60       184.15 o
  -4  -5   1      17311.80      16808.10       576.67 o
  -3  -5   1       3720.39       3726.66       181.23 o
  -2  -5   1     167066.14     154362.69      4190.57 o
  -1  -5   1        402.73        416.13        34.45 o
   0  -5   1       5584.70       6114.54       210.05 o
   1  -5   1        517.36        471.69        62.63 o
   2  -5   1      19756.41      17925.09       756.70 o
   3  -5   1         40.50         61.77        20.68 o
   4  -5   1       2270.71       2309.00       104.67 o
   5  -5   1       2136.26       2095.88       124.94 o
   6  -5   1      31390.32      30231.62       852.59 o
   7  -5   1         36.26         52.90        34.16 o
   8  -5   1      33704.07      32510.91      1234.42 o
   9  -5   1        245.72        194.31        77.60 o
  10  -5   1     113102.71     105274.81      5011.28 o
  11  -5   1        310.15        325.53       103.23 o
  12  -5   1        178.04        217.62       110.04 o
  13  -5   1       3534.01       3018.80       331.81 o
  14  -5   1        766.84       1319.76       236.86 o
  15  -5   1        211.64        397.14       196.02 o
  16  -5   1         84.44        129.52       154.29 o
  17  -5   1       2305.18       2864.43       401.14 o
 -16  -4   1       4552.12       4181.88       639.05 o
 -15  -4   1        343.83        544.06       193.93 o
 -14  -4   1       1499.31       1273.00       245.22 o
 -13  -4   1         18.18        -69.28       106.70 o
 -12  -4   1       1410.44       1579.13       169.40 o
 -11  -4   1      80533.30      78100.12      3154.69 o
 -10  -4   1       5181.71       5128.79       265.92 o
  -9  -4   1         25.72        182.19        74.37 o
  -8  -4   1       4325.18       4576.21       192.11 o
  -7  -4   1       1106.07       1535.15       124.17 o
  -6  -4   1       1042.47       1037.51        68.06 o
  -5  -4   1       1676.41       1535.33        88.89 o
  -4  -4   1       4066.54       3961.00       162.34 o
  -3  -4   1       4254.13       3986.22       153.87 o
  -2  -4   1       9175.11       9084.11       273.94 o
  -1  -4   1      11109.75       9851.50       292.18 o
   0  -4   1       1433.38       1306.97        57.75 o
   1  -4   1      97876.48      84221.70      5673.91 o
   2  -4   1         32.76         41.66        15.78 o
   3  -4   1       1688.80       1752.16       181.38 o
   4  -4   1        577.73        705.71        44.52 o
   5  -4   1       1915.45       1885.04        75.65 o
   6  -4   1         12.28         24.63        23.28 o
   7  -4   1       2585.16       2422.37       147.12 o
   8  -4   1       1071.81       1084.73        92.03 o
   9  -4   1      23258.04      22317.55       870.71 o
  10  -4   1       1173.43       1236.17       129.82 o
  11  -4   1        359.06        364.78        87.42 o
  12  -4   1         91.18        148.59        75.74 o
  13  -4   1       4143.95       3828.49       378.35 o
  14  -4   1        148.26         59.15       125.98 o
  15  -4   1       2180.13       2089.36       312.23 o
  16  -4   1       2519.96       2973.65       593.96 o
  17  -4   1        353.36        939.78       319.23 o
 -16  -3   1       1811.27       1823.08       504.22 o
 -15  -3   1       1542.03       1923.89       304.94 o
 -14  -3   1       7058.44       6551.88       558.26 o
 -13  -3   1       2040.60       2012.01       280.55 o
 -12  -3   1        875.64       1140.71       118.91 o
 -11  -3   1       6047.20       5661.08       287.46 o
 -10  -3   1       3207.39       3285.57       221.07 o
  -9  -3   1         57.59         42.21        47.23 o
  -8  -3   1      30650.37      31437.06       922.07 o
  -7  -3   1        744.70        793.88        84.34 o
  -6  -3   1        472.75        731.52        63.96 o
  -5  -3   1         43.14         13.34        26.46 o
  -4  -3   1        659.72        696.61        56.31 o
  -3  -3   1        297.40        369.79        36.54 o
  -2  -3   1       1131.31       1137.96        51.65 o
  -1  -3   1       2192.52       1403.69        84.75 o
   0  -3   1       2426.62       2700.97        95.93 o
   1  -3   1         32.34         68.57        21.54 o
   2  -3   1        260.60        395.77        85.51 o
   3  -3   1        984.80        819.82        56.62 o
   4  -3   1        709.12        639.70        44.56 o
   5  -3   1       1245.47       1124.06        63.62 o
   6  -3   1        242.29        342.82        37.81 o
   7  -3   1        560.81        617.49        54.13 o
   8  -3   1        511.70        640.81        72.75 o
   9  -3   1       1352.92       1389.55       108.80 o
  10  -3   1       2176.04       2122.65       168.23 o
  11  -3   1        456.01        526.74       100.35 o
  12  -3   1       1950.52       2281.89       347.77 o
  13  -3   1       2429.50       2280.85       283.98 o
  14  -3   1       1558.03       1498.04       250.21 o
  15  -3   1         51.26         91.20       145.61 o
  16  -3   1        329.12        459.05       582.46 o
  17  -3   1       1056.44        948.90       265.29 o
 -16  -2   1       1331.68       1169.54       263.18 o
 -15  -2   1       1286.02       1319.39       308.10 o
 -14  -2   1        264.51        166.77       257.62 o
 -13  -2   1       1252.26       1354.13       274.50 o
 -12  -2   1       2368.17       2603.44       174.55 o
 -11  -2   1        623.48        857.74       110.42 o
 -10  -2   1        256.87        290.25        64.83 o
  -9  -2   1        258.32        325.90        54.56 o
  -8  -2   1       2744.34       2695.59       125.93 o
  -7  -2   1        582.56        848.27        59.19 o
  -6  -2   1        728.26        798.92        63.03 o
  -5  -2   1       4847.44       4631.62       219.12 o
  -4  -2   1       3001.18       2562.52       150.05 o
  -3  -2   1        555.07        886.27       102.89 o
  -2  -2   1         12.46         -3.45        13.58 o
  -1  -2   1       6897.10       6805.67       212.92 o
   0  -2   1          6.95        -10.97         7.31 o
   1  -2   1       2605.59       2471.30       139.55 o
   2  -2   1         94.02         33.60        13.38 o
   3  -2   1      10244.68       9458.46       366.98 o
   4  -2   1        119.69         95.92        19.32 o
   5  -2   1       4286.79       4302.54       154.93 o
   6  -2   1        517.74        535.52        50.92 o
   7  -2   1       3747.09       3953.55       207.67 o
   8  -2   1        233.61        159.71        43.90 o
   9  -2   1      12998.33      13788.07       546.96 o
  10  -2   1          5.41         28.90        41.91 o
  11  -2   1        345.38        559.22       106.71 o
  12  -2   1       1303.58       1257.08       143.93 o
  13  -2   1        351.34        274.25       122.58 o
  14  -2   1       1370.19       1498.73       263.30 o
  15  -2   1       2474.79       2450.73       324.62 o
  16  -2   1        982.40        692.13       209.23 o
  17  -2   1       5396.20       5142.86       523.68 o
 -16  -1   1       1858.70       1755.37       315.74 o
 -15  -1   1        141.05        246.41       161.29 o
 -14  -1   1        949.32       1130.69       464.92 o
 -13  -1   1       2017.12       2266.59       577.12 o
 -12  -1   1       5654.35       6004.11       423.62 o
 -11  -1   1        154.12        248.76        45.95 o
 -10  -1   1        729.11        897.49        78.90 o
  -9  -1   1       2061.81       2042.47       121.01 o
  -8  -1   1      13558.69      14007.92       512.42 o
  -7  -1   1       1041.04       1119.24        67.81 o
  -6  -1   1        782.17        920.65        53.07 o
  -5  -1   1       1307.09       1369.09        69.89 o
  -4  -1   1       4597.47       4869.62       191.54 o
  -3  -1   1       1119.52       1063.57        67.15 o
  -2  -1   1       8364.61       7993.79       346.50 o
  -1  -1   1       1108.07       1128.41        68.59 o
   0  -1   1     292327.03     270992.97      9582.54 o
   1  -1   1        167.41        125.28        37.45 o
   2  -1   1         35.11        -26.83        17.88 o
   3  -1   1        841.53        929.50        45.35 o
   4  -1   1      29597.31      28926.81       838.68 o
   5  -1   1       1322.22       1077.61        62.50 o
   6  -1   1         60.25        148.15        42.05 o
   7  -1   1        165.37        206.51        37.52 o
   8  -1   1     108389.55     108854.78      3356.19 o
   9  -1   1        894.97        968.77        96.88 o
  10  -1   1       7524.56       7752.59       459.70 o
  11  -1   1       2680.35       2629.44       249.17 o
  12  -1   1       5853.03       6430.34       685.43 o
  13  -1   1       1981.31       2347.81       283.95 o
  14  -1   1       7256.31       6955.01       570.64 o
  15  -1   1       1246.10       1658.15       275.92 o
  16  -1   1        748.64        794.77       224.82 o
  17  -1   1       4028.19       4140.00       465.87 o
 -17   0   1       7544.92       7606.10       697.54 o
 -16   0   1       4531.71       4090.59       463.33 o
 -15   0   1       3741.33       3764.33       667.01 o
 -14   0   1         43.58        179.21       134.64 o
 -13   0   1       2315.59       2393.73       308.76 o
 -12   0   1        609.76        748.27       124.78 o
 -11   0   1       5267.39       5639.53       293.72 o
 -10   0   1        933.27        890.34        89.41 o
  -9   0   1     216158.38     216790.14      7136.70 o
  -8   0   1       5481.29       5920.85       242.41 o
  -7   0   1        616.80        901.86       100.04 o
  -6   0   1       1537.14       1554.72        64.42 o
  -5   0   1       1438.66       1891.33       137.09 o
  -4   0   1         43.95         51.75        13.82 o
  -3   0   1        902.59        872.26        46.40 o
  -2   0   1         53.30         80.32        16.01 o
  -1   0   1     429147.62     424777.00     19874.53 o
   1   0   1      28526.21      17325.58      1559.66 o
   2   0   1        373.57        442.38        23.40 o
   3   0   1     310296.53     294521.09     10221.76 o
   4   0   1        475.87        509.03        36.43 o
   5   0   1       5094.30       5396.45       206.69 o
   6   0   1        165.50        214.57        31.29 o
   7   0   1       3434.54       3158.81       137.52 o
   8   0   1       5300.00       5290.77       234.28 o
   9   0   1      15254.31      15776.11       702.68 o
  10   0   1         82.74         80.93        56.51 o
  11   0   1     189567.45     189156.44      7575.94 o
  12   0   1        553.99        517.77       111.57 o
  13   0   1        596.91       3024.58       470.49 o
  14   0   1       1584.37       1663.85       257.41 o
  15   0   1        911.24        874.39       217.74 o
  16   0   1       7021.23       7874.03       653.54 o
  17   0   1       6144.01       6131.27       578.28 o
 -17   1   1       4480.58       4364.73       605.40 o
 -16   1   1      24075.02      22337.09      1488.05 o
 -15   1   1        215.66        311.33       169.44 o
 -14   1   1       1714.81       1487.73       267.99 o
 -13   1   1       5992.60       6507.42       547.85 o
 -12   1   1        315.52        410.08       129.34 o
 -11   1   1         17.91         34.16        61.79 o
 -10   1   1      83959.31      85382.23      2854.95 o
  -9   1   1        936.45        948.93        77.21 o
  -8   1   1     187825.09     193389.73      6374.16 o
  -7   1   1        192.63        159.71        34.23 o
  -6   1   1     122631.89     122706.91      3246.37 o
  -5   1   1      12847.47      13252.59       333.82 o
  -4   1   1       9863.47       9758.12       294.95 o
  -3   1   1        236.01        -43.33        28.89 o
  -2   1   1      14887.16      15348.33       444.14 o
  -1   1   1        970.84        930.90        37.77 o
   1   1   1       1072.06        610.13        47.44 o
   2   1   1     800373.19     670453.56     33521.79 o
   3   1   1        546.76        480.68        41.34 o
   4   1   1     193148.64     183090.25      7555.70 o
   5   1   1          6.27         27.79        23.94 o
   6   1   1       6623.68       7149.91       303.35 o
   7   1   1       1780.76       1498.63       110.93 o
   8   1   1       5447.40       5438.75       258.19 o
   9   1   1        114.18        106.70        56.58 o
  10   1   1     174137.70     168479.80      6760.27 o
  11   1   1       4091.48       4098.85       257.66 o
  12   1   1      45318.42      43194.61      1813.05 o
  13   1   1         70.96         44.80       102.96 o
  14   1   1      83253.12      79294.54      4549.31 o
  15   1   1       3075.13       3249.49       368.48 o
  16   1   1      11007.82      10650.14      1139.71 o
  17   1   1        303.10        142.41       165.76 o
 -17   2   1     144551.11     141151.23      8078.33 o
 -16   2   1         74.31        295.60       181.64 o
 -15   2   1      19910.97      18629.27      1264.54 o
 -14   2   1       5692.88       6140.00       790.75 o
 -13   2   1        605.69        683.33       201.64 o
 -12   2   1          6.42         48.39        65.04 o
 -11   2   1       2296.58       2556.00       205.08 o
 -10   2   1       2097.82       2108.31       116.53 o
  -9   2   1     198211.27     207081.41      6215.03 o
  -8   2   1       1010.73       1032.10        71.34 o
  -7   2   1     175400.62     184232.95      4712.63 o
  -6   2   1       7236.54       7556.65       213.34 o
  -5   2   1      83400.33      81743.20      1967.22 o
  -4   2   1       2287.04       2345.38        79.52 o
  -3   2   1       9750.80       9902.50       271.44 o
  -2   2   1        336.27        -38.07        25.38 o
  -1   2   1      14490.56      14130.89       479.55 o
   0   2   1        399.14        339.60        23.19 o
   1   2   1     117429.79     112958.53      3992.40 o
   2   2   1       3613.89       3594.80       154.48 o
   4   2   1       1064.56        844.66        83.89 o
   5   2   1      90093.74      86762.89      2934.75 o
   6   2   1         45.46         76.34        20.81 o
   7   2   1      23843.68      22643.26       798.63 o
   8   2   1        386.14        260.01        67.85 o
   9   2   1       5206.28       4728.35       295.89 o
  10   2   1       2885.34       2613.69       187.89 o
  11   2   1      81154.27      76943.46      3162.34 o
  12   2   1       1912.91       1691.47       165.31 o
  13   2   1      86318.30      80807.02      4618.98 o
  14   2   1       3709.81       3568.35       372.33 o
  15   2   1      59374.34      56988.11      3341.39 o
  16   2   1         21.51        116.13       149.85 o
  17   2   1       1849.24       2334.47       348.34 o
 -17   3   1       1331.14       1232.39       380.92 o
 -16   3   1       1459.46       1546.59       317.64 o
 -15   3   1       3603.62       4147.22       462.65 o
 -14   3   1     108751.95     103326.75      5920.96 o
 -13   3   1        304.12        324.84       144.94 o
 -12   3   1       3601.75       3425.96       253.42 o
 -11   3   1       2481.00       2821.07       217.71 o
 -10   3   1       4703.59       4833.74       240.44 o
  -9   3   1        739.18        726.06        88.19 o
  -8   3   1       1493.78       1545.57        90.66 o
  -7   3   1       2880.38       2962.09       111.70 o
  -6   3   1    1394766.12    1532100.38     36836.89 o
  -5   3   1          3.91         31.19        14.97 o
  -4   3   1       7746.79       7208.03       209.20 o
  -3   3   1       1525.60       1620.96        67.61 o
  -2   3   1      10430.18      10948.89       350.08 o
  -1   3   1         56.98         37.58        12.18 o
   0   3   1         64.09         16.81        41.81 o
   1   3   1       1874.68       1719.73        59.14 o
   2   3   1     163256.22     155999.59      5891.59 o
   3   3   1       2592.15       2736.98       112.85 o
   4   3   1      18286.78      19974.80       685.43 o
   5   3   1        281.67        360.63        32.28 o
   6   3   1     121876.87     113897.79      4155.42 o
   7   3   1        419.74        420.30        39.42 o
   8   3   1         17.63        694.42       131.86 o
   9   3   1       3256.96       2821.93       220.61 o
  10   3   1        673.02        796.63       107.35 o
  11   3   1       3624.23       3445.57       231.56 o
  12   3   1        253.30        302.94        90.74 o
  13   3   1       3404.36       3688.30       364.64 o
  14   3   1      61753.10      58605.66      3401.91 o
  15   3   1       4086.05       4061.03       420.42 o
  16   3   1       4866.43       4338.76       451.72 o
  17   3   1       1998.35       1613.54       425.80 o
 -16   4   1        325.82        421.47       201.85 o
 -15   4   1      59209.38      53168.37      3183.46 o
 -14   4   1       1328.82       1214.80       255.20 o
 -13   4   1      16977.44      16345.95      1105.01 o
 -12   4   1       2268.15       2302.44       224.81 o
 -11   4   1      12321.90      11723.16       579.31 o
 -10   4   1       1191.48       1327.13       102.60 o
  -9   4   1       4251.97       4260.53       210.35 o
  -8   4   1       1977.29       2039.05       104.15 o
  -7   4   1      34233.86      34314.66       966.09 o
  -6   4   1       1983.34       1872.14       121.10 o
  -5   4   1      51556.07      50342.86      1479.39 o
  -4   4   1       3267.92       3056.20       139.46 o
  -3   4   1     237569.88     241340.20      6876.97 o
  -2   4   1        825.49        854.73        60.28 o
  -1   4   1       1952.75       1889.12       137.48 o
   0   4   1         62.19        114.13        16.04 o
   1   4   1      31296.00      29513.02       825.31 o
   2   4   1       4313.43       4361.45       150.65 o
   3   4   1       3963.83       4543.19       167.95 o
   4   4   1        194.32        194.55        24.75 o
   5   4   1      98461.72      95180.48      3152.42 o
   6   4   1       2297.48       2165.69       100.10 o
   7   4   1       7939.64       7692.31       282.22 o
   8   4   1        201.84        278.87        42.21 o
   9   4   1        984.09       1349.03        90.71 o
  10   4   1       1991.13       2117.98       198.28 o
  11   4   1       3080.15       2857.79       209.87 o
  12   4   1        270.74        314.71        90.89 o
  13   4   1       1683.09       1724.67       369.77 o
  14   4   1       4079.92       4025.29       409.23 o
  15   4   1       1262.26       1467.73       252.03 o
  16   4   1        655.70        190.43       246.44 o
 -16   5   1        780.26        953.21       258.17 o
 -15   5   1       2625.66       2743.25       376.99 o
 -14   5   1      13997.67      11877.58       871.48 o
 -13   5   1        847.14        709.14       196.14 o
 -12   5   1      17378.56      17466.69      1122.09 o
 -11   5   1       1193.57       1366.70       186.92 o
 -10   5   1       5346.75       4989.37       237.35 o
  -9   5   1        775.54        743.96        70.26 o
  -8   5   1       3234.56       3289.44       157.37 o
  -7   5   1       1648.98       1692.91       110.87 o
  -6   5   1       2726.55       2663.80       106.22 o
  -5   5   1        515.15        355.29        45.29 o
  -4   5   1      18805.38      18267.23       555.32 o
  -3   5   1         82.48         89.20        22.82 o
  -2   5   1      24879.19      22011.31       905.54 o
  -1   5   1       3019.36       2487.78       206.67 o
   0   5   1        336.45        400.77        65.97 o
   1   5   1        509.40        334.06        30.02 o
   2   5   1        525.52        719.24        42.21 o
   3   5   1       1075.60       1027.90        44.87 o
   4   5   1       2372.20       2126.07       107.04 o
   5   5   1       1509.80       1368.05        79.25 o
   6   5   1       4112.20       3958.65       164.98 o
   7   5   1        820.40        937.78        66.37 o
   8   5   1       2101.16       2390.71       123.19 o
   9   5   1        364.25        372.94        57.48 o
  10   5   1       2805.56       2762.71       153.60 o
  11   5   1        598.92        644.79       129.73 o
  12   5   1       6742.97       6805.27       511.73 o
  13   5   1       3395.17       3034.99       392.36 o
  14   5   1       2249.29       1961.13       392.23 o
  15   5   1          4.58         44.80       168.00 o
  16   5   1        274.11        380.83       257.62 o
 -16   6   1       3248.63       3091.63       958.31 o
 -15   6   1       1032.31       1106.70       258.19 o
 -14   6   1        292.46        135.66       139.95 o
 -13   6   1        912.24        836.28       206.93 o
 -12   6   1        344.96        438.45       165.77 o
 -11   6   1       4437.89       4114.63       330.68 o
 -10   6   1          5.40          0.41        30.58 o
  -9   6   1        194.47        375.10       142.80 o
  -8   6   1       1096.24        995.43        87.09 o
  -7   6   1       1631.35       1788.32       140.45 o
  -6   6   1        448.43        506.61        45.62 o
  -5   6   1        221.09        233.29        41.88 o
  -4   6   1       1417.37       1294.67        74.23 o
  -3   6   1       1408.11       1257.58       111.26 o
  -2   6   1        689.21        608.33        60.04 o
  -1   6   1        509.73        379.71        43.05 o
   0   6   1        655.17        600.80        41.66 o
   1   6   1      11373.60      10164.64       304.93 o
   2   6   1        594.41        551.93        47.10 o
   3   6   1       3750.18       4073.21       131.59 o
   4   6   1       2447.02       2252.43       100.33 o
   5   6   1       2555.61       2876.19       112.54 o
   6   6   1        444.10        365.31        49.01 o
   7   6   1        400.21        431.76        48.74 o
   8   6   1       1079.71       1141.81       110.92 o
   9   6   1       2035.13       2454.40       159.30 o
  10   6   1       4373.75       4157.95       231.23 o
  11   6   1      17411.35      16850.17       705.57 o
  12   6   1        758.33        621.16       153.10 o
  13   6   1       2941.59       2533.16       437.14 o
  14   6   1        494.22        224.03       224.03 o
  15   6   1        100.28        414.42       257.61 o
  16   6   1       2780.31       2857.82       526.74 o
 -16   7   1       3890.95       4068.54      1249.90 o
 -15   7   1        630.30        587.30       215.08 o
 -14   7   1         88.58        128.22       147.99 o
 -13   7   1        585.42        486.35       330.46 o
 -12   7   1       1086.91       1094.68       220.13 o
 -11   7   1       3242.56       3020.10       280.45 o
 -10   7   1        129.97        222.09        47.32 o
  -9   7   1          9.24          1.39        39.73 o
  -8   7   1       2224.49       2257.66       133.76 o
  -7   7   1        796.75        784.72        71.11 o
  -6   7   1        781.67        901.14        62.19 o
  -5   7   1        912.75        952.17        61.36 o
  -4   7   1      20732.76      20689.51       682.78 o
  -3   7   1        764.56        795.38        62.26 o
  -2   7   1        333.25        313.60        69.25 o
  -1   7   1        264.85        305.70        37.82 o
   0   7   1        596.56        747.27        68.70 o
   1   7   1        752.52        790.72        51.65 o
   2   7   1       3873.54       3528.02       133.69 o
   3   7   1       1624.27       1480.09        68.75 o
   4   7   1      44274.68      41719.85      1152.80 o
   5   7   1        311.77        341.82        43.98 o
   6   7   1       2217.31       2577.01       112.22 o
   7   7   1       6137.23       6197.50       241.06 o
   8   7   1      18654.94      18394.99       676.29 o
   9   7   1       2820.54       2757.98       177.14 o
  10   7   1       9511.65       9896.00       450.61 o
  11   7   1         62.72         25.72        68.62 o
  12   7   1       1032.20        829.05       268.88 o
  13   7   1       2393.84       2073.29       403.45 o
  14   7   1       1600.95       2005.61       414.57 o
  15   7   1        807.03        873.78       324.87 o
  16   7   1      16054.31      14610.76      1461.08 o
 -16   8   1       1070.64        369.70       347.29 o
 -15   8   1       9036.89       8993.21      1812.53 o
 -14   8   1        128.63         54.28       147.11 o
 -13   8   1      39955.45      37416.79      2273.56 o
 -12   8   1       1489.89       1466.30       250.17 o
 -11   8   1        690.60        637.24       166.88 o
 -10   8   1          5.02          5.30        49.14 o
  -9   8   1        468.64        580.08        86.21 o
  -8   8   1       4117.40       4320.27       237.45 o
  -7   8   1       8071.35       8207.07       379.63 o
  -6   8   1       4116.33       4089.51       181.17 o
  -5   8   1     108597.80     105569.84      3294.58 o
  -4   8   1        785.61        615.57        61.95 o
  -3   8   1      14950.86      14747.92       552.35 o
  -2   8   1         15.36         33.21        25.35 o
  -1   8   1       8912.79       9081.03       349.94 o
   0   8   1        276.42        276.59        37.29 o
   1   8   1       1474.62       1530.64        73.06 o
   2   8   1       1165.41       1241.00        76.86 o
   3   8   1       1217.03       1530.30       136.77 o
   4   8   1       1588.59       1557.98        73.53 o
   5   8   1      48522.00      49402.12      1570.63 o
   6   8   1       2692.52       2701.62       135.92 o
   7   8   1     215606.36     217554.58      7274.20 o
   8   8   1       2869.28       2908.24       162.14 o
   9   8   1       4222.18       4086.36       270.16 o
  10   8   1        670.66        789.41       122.42 o
  11   8   1       1946.61       1887.28       223.24 o
  12   8   1       4046.51       3790.85       328.47 o
  13   8   1      14284.50      13228.18      1292.47 o
  14   8   1        174.98        313.62       235.22 o
  15   8   1      11242.59      11733.35      1212.63 o
 -15   9   1       1541.87       2162.40       582.61 o
 -14   9   1      17744.15      18466.18      1855.61 o
 -13   9   1         31.17         -3.95       133.94 o
 -12   9   1     120674.06     118576.49     10666.97 o
 -11   9   1        125.06        285.62       151.21 o
 -10   9   1      36270.68      36371.28      1420.34 o
  -9   9   1       1760.24       1652.30       141.24 o
  -8   9   1       2678.25       2958.79       191.32 o
  -7   9   1       1497.43       1366.68       122.38 o
  -6   9   1        487.30        501.13        76.21 o
  -5   9   1        310.79        229.04        48.48 o
  -4   9   1     262890.28     261119.58      8603.51 o
  -3   9   1       3676.96       3430.30       272.67 o
  -2   9   1     175285.08     172004.84      6990.65 o
  -1   9   1       2722.19       2777.77       203.57 o
   0   9   1     138740.55     129508.89      3817.25 o
   1   9   1          0.91         20.14        23.87 o
   2   9   1       4211.63       4220.20       159.12 o
   3   9   1         82.03         17.87        27.82 o
   4   9   1       9224.09       8934.65       282.26 o
   5   9   1         35.36         50.84        36.23 o
   6   9   1      77539.94      78205.06      2455.73 o
   7   9   1       7183.29       7628.63       318.49 o
   8   9   1      83197.91      84209.38      3674.36 o
   9   9   1         45.79        160.71        79.22 o
  10   9   1      56312.31      56694.55      2866.14 o
  11   9   1       5045.27       5384.84       684.11 o
  12   9   1       7148.57       7493.57       611.49 o
  13   9   1        498.14        694.50       280.04 o
  14   9   1        790.03        963.40       324.87 o
  15   9   1       4979.44       4036.46       616.68 o
 -15  10   1        995.74       1545.98       492.92 o
 -14  10   1        230.07         22.40       235.22 o
 -13  10   1      75425.98      83764.23      6918.61 o
 -12  10   1        680.86        728.14       347.27 o
 -11  10   1       8422.64       8586.87       999.00 o
 -10  10   1        226.36        364.97        89.31 o
  -9  10   1     192483.88     189973.91      7770.48 o
  -8  10   1        486.97        645.49       110.20 o
  -7  10   1         92.45        204.34        58.67 o
  -6  10   1       4700.21       4700.25       282.69 o
  -5  10   1       3776.97       3815.07       224.03 o
  -4  10   1       4748.08       4610.92       224.91 o
  -3  10   1      23869.50      22091.50       777.28 o
  -2  10   1       6916.98       6265.88       360.76 o
  -1  10   1     541648.06     557524.19     18500.46 o
   0  10   1       3283.84       2974.92       136.65 o
   1  10   1      45575.00      42259.46      1269.77 o
   2  10   1        856.62        872.04        68.99 o
   3  10   1      16036.47      14779.21       464.54 o
   4  10   1       1906.17       1884.91        94.32 o
   5  10   1       3419.45       3980.44       180.94 o
   6  10   1       1858.19       1943.33       132.47 o
   7  10   1      59408.20      60310.90      2323.43 o
   8  10   1        671.27        898.34       131.73 o
   9  10   1      35711.81      36351.04      1657.02 o
  10  10   1       8394.84       8669.20       634.38 o
  11  10   1      67699.09      68682.71      4028.70 o
  12  10   1       2454.10       2701.82       291.92 o
  13  10   1        747.86       1010.61       352.87 o
  14  10   1       2134.07       2566.08       481.84 o
 -14  11   1        512.49        369.65       336.05 o
 -13  11   1       2127.41       2420.45       571.50 o
 -12  11   1        998.55       1209.92       392.10 o
 -11  11   1         61.96         11.20       212.81 o
 -10  11   1     207529.83     202540.86     16739.25 o
  -9  11   1        573.31        522.51       114.08 o
  -8  11   1       9681.61      10649.54       560.90 o
  -7  11   1        591.01        630.86       116.97 o
  -6  11   1      18427.78      18538.32      1348.08 o
  -5  11   1        134.16        120.86        57.26 o
  -4  11   1       1926.39       2275.44       138.94 o
  -3  11   1        319.62        268.69        52.28 o
  -2  11   1     120837.73     118239.56      4277.97 o
  -1  11   1       5162.38       5011.89       217.39 o
   0  11   1        799.79       2007.72       305.63 o
   1  11   1        985.45       1050.37       102.00 o
   2  11   1     226749.70     221821.19      5889.75 o
   3  11   1       3576.00       3456.33       142.39 o
   4  11   1       7197.95       7074.47       285.45 o
   5  11   1         38.39         25.07        46.75 o
   6  11   1       1369.21       1239.65       124.82 o
   7  11   1       4625.85       4690.28       303.93 o
   8  11   1        577.05        850.78       139.05 o
   9  11   1       1304.56       1588.78       198.77 o
  10  11   1     127008.35     129832.16      7490.54 o
  11  11   1       6661.22       7011.94       558.87 o
  12  11   1        150.03        743.87       246.42 o
  13  11   1       1341.46        991.49       192.75 o
 -14  12   1       1765.69       2240.92       582.64 o
 -13  12   1        482.98        728.10       358.45 o
 -12  12   1        414.20        403.25       280.03 o
 -11  12   1      27936.90      27291.37      2469.41 o
 -10  12   1         34.03        -27.78       100.80 o
  -9  12   1      28904.77      26974.49      1655.06 o
  -8  12   1       1487.25       1666.42       182.91 o
  -7  12   1     101445.02     103942.04      5357.10 o
  -6  12   1       1122.25        701.71       196.40 o
  -5  12   1      10643.77      11418.21       975.10 o
  -4  12   1       3926.62       4020.33       260.71 o
  -3  12   1        618.18        739.64        91.27 o
  -2  12   1         15.91         40.06        41.49 o
  -1  12   1       1843.62       1943.89       226.44 o
   0  12   1        671.11        670.11        71.18 o
   1  12   1      33677.32      33704.85      1037.64 o
   2  12   1       6603.13       6962.64       238.31 o
   3  12   1      38586.58      36369.25      1139.76 o
   4  12   1       1059.27       1108.29       113.49 o
   5  12   1       3106.11       3142.63       182.27 o
   6  12   1       1421.32       1364.15       155.17 o
   7  12   1       7848.83       7831.70       442.75 o
   8  12   1        534.42        497.64       134.97 o
   9  12   1        641.95       1585.82       470.49 o
  10  12   1       6519.32       7518.82       605.77 o
  11  12   1       3877.55       3798.90       388.18 o
  12  12   1        181.09        167.15       153.08 o
  13  12   1      38544.08      36768.21      2240.04 o
 -13  13   1        812.97        716.95       380.88 o
 -12  13   1         78.10        324.81       291.21 o
 -11  13   1       1432.54       1228.82       218.48 o
 -10  13   1      11501.09      11239.72      1213.01 o
  -9  13   1        248.98        208.84       118.05 o
  -8  13   1      10408.29      10504.16      1044.45 o
  -7  13   1       1109.93       1250.34       165.20 o
  -6  13   1      42508.64      40012.00      2379.14 o
  -5  13   1       5280.03       5178.52       514.66 o
  -4  13   1        215.20        430.80       186.23 o
  -3  13   1        181.44        111.57        69.00 o
  -2  13   1       2735.47       2486.29       172.62 o
  -1  13   1        252.97        180.81        62.85 o
   0  13   1       5050.37       4462.49       228.44 o
   1  13   1        674.02        681.19        77.70 o
   2  13   1       1207.29       1353.33        95.00 o
   3  13   1       2698.32       2810.54       166.13 o
   4  13   1       5096.00       5703.79       435.57 o
   5  13   1        539.15        488.82       145.52 o
   6  13   1      12772.70      12717.91       660.94 o
   7  13   1       3407.65       3754.67       314.77 o
   8  13   1       7856.47       8093.88       632.58 o
   9  13   1       1803.99       1915.21       274.56 o
  10  13   1        371.69        374.98       165.77 o
  11  13   1       1607.60       1859.00       341.73 o
  12  13   1       1375.96       1105.11       233.60 o
 -12  14   1        443.21        324.84       302.44 o
 -11  14   1       2353.84       1982.72       246.54 o
 -10  14   1          7.51        -88.20        86.44 o
  -9  14   1         73.53         24.55        89.09 o
  -8  14   1        406.36        502.66       207.23 o
  -7  14   1        864.75       1029.30       192.99 o
  -6  14   1        118.10          6.82        90.82 o
  -5  14   1       2085.51       2310.88       233.68 o
  -4  14   1         64.76        -46.84        83.96 o
  -3  14   1      11891.62      11727.90       823.97 o
  -2  14   1       1782.59       1775.30       177.50 o
  -1  14   1       2410.53       2501.04       190.04 o
   0  14   1        432.92        428.59        92.38 o
   1  14   1        610.56        651.58       135.82 o
   2  14   1        357.20        448.93       136.62 o
   3  14   1        360.12        486.88       188.86 o
   4  14   1        876.75        959.59       128.10 o
   5  14   1       1348.36       1637.24       160.20 o
   6  14   1       4886.45       5063.16       458.05 o
   7  14   1      10280.85      10083.28       780.40 o
   8  14   1         41.97        139.38       139.94 o
   9  14   1       1490.02       1531.70       266.42 o
  10  14   1        401.46        119.68       149.87 o
  11  14   1       1924.43       1488.78       280.52 o
 -11  15   1        185.53        158.63       113.47 o
 -10  15   1       6138.38       5155.38       785.11 o
  -9  15   1        314.38        225.20       140.73 o
  -8  15   1       7082.21       6275.88       650.72 o
  -7  15   1        610.43        585.81       196.03 o
  -6  15   1        114.18        105.61       107.53 o
  -5  15   1        116.47         59.14        98.76 o
  -4  15   1       6106.27       6580.11       522.82 o
  -3  15   1         15.06        -89.60        87.12 o
  -2  15   1      13818.67      13102.62       733.58 o
  -1  15   1        422.02        253.16       132.58 o
   0  15   1      19456.68      18276.18      1341.73 o
   1  15   1        568.21        734.32       165.20 o
   2  15   1       3019.78       3263.10       389.52 o
   3  15   1       1860.22       1349.38       265.31 o
   4  15   1        593.20       1320.09       683.32 o
   5  15   1        927.52        638.57       347.29 o
   6  15   1       2965.78       1871.80       504.38 o
   7  15   1        649.62        675.86       203.08 o
   8  15   1       1049.34       1593.83       324.89 o
   9  15   1       2259.59       2815.86       365.92 o
  10  15   1       9539.93       9201.92       744.67 o
 -10  16   1       2145.18       1813.39       262.93 o
  -9  16   1       6399.66       6597.54       557.11 o
  -8  16   1        213.55        264.91       190.41 o
  -7  16   1      26462.76      24951.34      2490.61 o
  -6  16   1       2717.55       2282.46       290.34 o
  -5  16   1       6771.64       5769.95       549.72 o
  -4  16   1         38.68         22.40       102.96 o
  -3  16   1        495.56        360.22       124.30 o
  -2  16   1          1.54         78.40       134.40 o
  -1  16   1       1235.64       1002.45       242.14 o
   0  16   1        428.13        290.38       171.29 o
   1  16   1      32629.56      34765.16      5787.08 o
   2  16   1       1916.41       1540.88       295.24 o
   3  16   1      43755.71      41416.94      2632.72 o
   4  16   1       4159.97       4280.02       471.38 o
   5  16   1       2311.39       2644.72       627.56 o
   6  16   1         30.58        -22.40       280.01 o
   7  16   1      11713.79      12734.99      1482.38 o
   8  16   1        614.96        268.84       324.85 o
   9  16   1       8919.35       8573.58      1133.42 o
  -9  17   1         51.74        -64.40       136.71 o
  -8  17   1      39165.09      38577.29      4400.20 o
  -7  17   1       2021.99       1685.54       392.19 o
  -6  17   1      25971.75      24888.55      3058.97 o
  -5  17   1       4445.45       4237.74       424.09 o
  -4  17   1      33883.76      29409.29      2664.34 o
  -3  17   1        113.86       -134.41       123.21 o
  -2  17   1       2591.82       1994.89       403.46 o
  -1  17   1        143.10        129.05       158.13 o
   0  17   1       7222.38       7055.44      1991.50 o
   1  17   1         23.33        -52.62       141.21 o
   2  17   1       7674.37       7163.58      1537.23 o
   3  17   1       7736.97       6888.96       660.52 o
   4  17   1      97394.34      97981.59     13591.16 o
   5  17   1        422.02        414.45       392.05 o
   6  17   1       6232.96       7054.80      1076.73 o
   7  17   1       3013.36       2914.00       694.88 o
  -7  18   1        441.84        673.99       208.89 o
  -6  18   1       2257.32       2000.26       425.82 o
  -5  18   1     137710.27     120560.06     10109.18 o
  -4  18   1       1278.91       1434.05       369.72 o
  -3  18   1        753.95       1321.86       358.47 o
  -2  18   1        667.25        504.09       246.44 o
  -1  18   1       2814.18       2432.04       459.51 o
   0  18   1        152.60         75.14       178.01 o
   1  18   1       4757.79       4645.55      1177.31 o
   2  18   1        569.00        424.56       214.64 o
   3  18   1      50101.14      51754.63      7423.97 o
   4  18   1       2055.01       2241.01       388.58 o
   5  18   1       7428.42       9345.01      1335.00 o
  -4  19   1      13932.42      11445.36      1056.01 o
  -3  19   1        422.47        212.83       246.43 o
  -2  19   1      60985.91      54091.09      4721.34 o
  -1  19   1       2709.12       2745.71       515.52 o
   0  19   1       8806.43       9122.45      2934.55 o
   1  19   1        261.15        375.49       232.00 o
   2  19   1        297.62        462.44       228.95 o
   3  19   1        910.69        749.70       266.14 o
  -2 -18   2        522.91        817.72       369.65 o
  -1 -18   2       1111.59       1299.55       358.50 o
   0 -18   2         94.18        -78.40       168.01 o
   1 -18   2        280.92        168.02       201.62 o
   2 -18   2       6323.91       5630.40       729.04 o
   3 -18   2        184.68        -27.65       125.98 o
   4 -18   2        726.73        563.84       218.44 o
   5 -18   2        516.89        404.27       146.95 o
  -5 -17   2        425.30        714.04       250.67 o
  -4 -17   2       1512.77       1524.50       318.83 o
  -3 -17   2       3902.13       4409.54       507.70 o
  -2 -17   2       2999.71       2638.80       392.89 o
  -1 -17   2       1793.45       1489.77       795.55 o
   0 -17   2         22.02        -11.20       168.01 o
   1 -17   2       1265.12       1266.00       336.11 o
   2 -17   2       1125.03       1416.94       543.36 o
   3 -17   2        357.25        445.73       126.30 o
   4 -17   2        753.77        558.04       126.01 o
   5 -17   2       5735.91       6492.87       376.56 o
   6 -17   2        521.21        372.10       119.44 o
   7 -17   2       2756.57       2160.36       204.77 o
   8 -17   2        297.60        196.63       119.98 o
  -7 -16   2       2070.72       2375.53       627.50 o
  -6 -16   2        359.36        235.23       313.63 o
  -5 -16   2         55.28         43.78       155.60 o
  -4 -16   2       4956.27       5406.45       829.77 o
  -3 -16   2       6687.78       6756.64      1688.28 o
  -2 -16   2      26245.34      26760.83      4006.37 o
  -1 -16   2        502.65        669.00       291.24 o
   0 -16   2         30.93        168.01       179.21 o
   1 -16   2       4714.87       4681.81       385.26 o
   2 -16   2      30659.69      31007.83      1625.29 o
   3 -16   2        216.69        289.50        93.95 o
   4 -16   2       1542.27       1450.04       167.03 o
   5 -16   2        418.07        355.19       101.25 o
   6 -16   2       1881.33       1919.05       187.63 o
   7 -16   2        513.71        343.75       125.04 o
   8 -16   2       2462.95       2956.78       259.85 o
   9 -16   2       3261.84       2984.73       459.54 o
  10 -16   2      29015.21      30993.21      2772.48 o
  -8 -15   2       2706.30       3418.12       683.62 o
  -7 -15   2      10262.13       9025.83      1156.29 o
  -6 -15   2       1777.96        975.15       247.65 o
  -5 -15   2        673.08        905.92       236.11 o
  -4 -15   2       2083.81       1918.44       308.70 o
  -3 -15   2       7442.86       7694.28       657.46 o
  -2 -15   2        935.01       1456.78       313.68 o
  -1 -15   2       9511.26      11455.40      2004.03 o
   0 -15   2       5319.94       6051.46       488.88 o
   1 -15   2     118417.63     106615.73      4120.68 o
   2 -15   2       8982.63       9154.47       454.98 o
   3 -15   2      10332.10       9840.41       560.81 o
   4 -15   2        136.07         98.76        70.87 o
   5 -15   2        865.28        849.40       124.34 o
   6 -15   2       1422.29       1346.44       171.78 o
   7 -15   2        585.00        452.20       144.95 o
   8 -15   2       4623.95       4584.16       404.11 o
   9 -15   2      55538.16      54687.93      4156.70 o
  10 -15   2       1821.10       1860.01       470.60 o
  11 -15   2      10265.54      12258.04      1302.14 o
  -9 -14   2        148.06          0.00       257.62 o
  -8 -14   2      35602.30      37643.37      3477.55 o
  -7 -14   2      14326.75      14215.83      1550.82 o
  -6 -14   2      50187.13      52626.70      8228.98 o
  -5 -14   2         86.55        110.64       151.21 o
  -4 -14   2      13614.96      13330.78       972.74 o
  -3 -14   2        964.32        706.81       280.08 o
  -2 -14   2        170.90        385.63       152.63 o
  -1 -14   2        717.54        817.89       171.96 o
   0 -14   2      43775.77      43968.97      1946.20 o
   1 -14   2      12745.36      12177.28       708.88 o
   2 -14   2     118844.68     110697.41      4285.70 o
   3 -14   2        241.03        219.16        84.87 o
   4 -14   2      81998.25      79249.05      3093.59 o
   5 -14   2        782.51        870.54       139.75 o
   6 -14   2       1856.33       1539.87       212.91 o
   7 -14   2        834.04        956.14       174.07 o
   8 -14   2        564.66        619.84       224.04 o
   9 -14   2         36.71        163.70        81.88 o
  10 -14   2      28838.01      27780.84      2491.71 o
  11 -14   2       1180.08        582.57       302.49 o
  12 -14   2      60485.88      71692.62      5957.36 o
 -11 -13   2        412.19        490.37       336.04 o
 -10 -13   2        468.41        265.54       201.86 o
  -9 -13   2       6569.90       7198.12       610.08 o
  -8 -13   2      11761.12      13055.30       935.46 o
  -7 -13   2     163526.50     177883.42     10224.04 o
  -6 -13   2       5368.83       5994.89       542.91 o
  -5 -13   2      14033.89      14335.62      1023.05 o
  -4 -13   2       4190.42       3166.80       365.56 o
  -3 -13   2      12561.23      12140.26       972.13 o
  -2 -13   2        102.89         70.56        87.49 o
  -1 -13   2       5228.77       5142.25       579.60 o
   0 -13   2       3529.12       3349.36       193.89 o
   1 -13   2      99715.48      98121.02      3784.34 o
   2 -13   2       2014.50       2050.78       157.40 o
   3 -13   2       9017.54       9222.56       448.40 o
   4 -13   2       7089.53       7189.88       519.42 o
   5 -13   2     160019.98     154168.42      8733.94 o
   6 -13   2       1676.34       1714.42       218.06 o
   7 -13   2       4701.66       4503.38       379.64 o
   8 -13   2       3631.18       4228.74       510.09 o
   9 -13   2       1691.25       1949.67       403.38 o
  10 -13   2        169.85        112.01       179.21 o
  11 -13   2       3839.11       4641.06       683.83 o
  12 -13   2        141.84        313.62       268.82 o
  13 -13   2      80441.80      87902.38      7224.54 o
 -11 -12   2        254.91         82.31       207.22 o
 -10 -12   2       7512.86       7667.94       690.01 o
  -9 -12   2       2434.02       2525.94       323.10 o
  -8 -12   2      24719.41      25074.27      1601.25 o
  -7 -12   2       8132.77       7643.94       600.57 o
  -6 -12   2       5971.70       6730.69       579.04 o
  -5 -12   2       1121.48        961.60       150.43 o
  -4 -12   2     101559.60     103186.09      3848.54 o
  -3 -12   2       1683.06       2185.57       302.58 o
  -2 -12   2       5005.75       5153.13       271.43 o
  -1 -12   2       1286.26       1423.01       127.68 o
   0 -12   2       5784.69       5554.33       256.19 o
   1 -12   2        864.45        864.22        93.32 o
   2 -12   2        320.37        438.40        90.77 o
   3 -12   2         13.86         88.68        53.74 o
   4 -12   2     189363.73     197007.48     10382.11 o
   5 -12   2       7791.74       8435.79       847.94 o
   6 -12   2        938.23       1219.71       256.48 o
   7 -12   2        816.62        704.41       218.46 o
   8 -12   2      19101.81      18239.75      1136.95 o
   9 -12   2         10.02        179.21       168.01 o
  10 -12   2         79.91        190.41       190.41 o
  11 -12   2       1263.96       1400.46       380.93 o
  12 -12   2       3846.41       3340.67       571.72 o
  13 -12   2        126.71        324.82       257.61 o
  14 -12   2         54.72        168.01       246.41 o
 -12 -11   2       2091.36       2034.72       311.10 o
 -11 -11   2       2118.51       1743.21       283.93 o
 -10 -11   2        878.58       1091.38       252.06 o
  -9 -11   2        437.23        512.97       352.85 o
  -8 -11   2       2025.03       2411.24       295.17 o
  -7 -11   2        324.92        392.04       201.62 o
  -6 -11   2        339.21        301.78        94.29 o
  -5 -11   2      47667.05      47488.16      1707.04 o
  -4 -11   2       8476.64       8180.31       361.14 o
  -3 -11   2      18568.19      18924.92       677.36 o
  -2 -11   2       1224.03       1275.39        99.66 o
  -1 -11   2       4220.42       4445.12       225.43 o
   0 -11   2        395.05        382.56        68.46 o
   1 -11   2       4673.74       4116.32       201.46 o
   2 -11   2        225.55        175.88        49.26 o
   3 -11   2       8844.33       8217.38       906.98 o
   4 -11   2       1633.23       1594.23       168.74 o
   5 -11   2       9922.54       9639.81       826.29 o
   6 -11   2        822.52       1129.15       186.93 o
   7 -11   2      56129.86      54909.68      3174.55 o
   8 -11   2        453.89        403.56       168.91 o
   9 -11   2        317.37        112.01       156.82 o
  10 -11   2       1726.25       2353.11       437.01 o
  11 -11   2        615.69        660.92       268.85 o
  12 -11   2        812.05        526.52       268.86 o
  13 -11   2       1393.83       1310.86       403.34 o
  14 -11   2        866.68       1131.45       380.88 o
 -13 -10   2       3268.15       3193.93       372.24 o
 -12 -10   2       9229.05      10204.12       765.83 o
 -11 -10   2          1.14        -28.00       118.80 o
 -10 -10   2       9724.46       9721.84       725.58 o
  -9 -10   2       1630.13       1860.99       258.24 o
  -8 -10   2      12182.88      13693.72       930.55 o
  -7 -10   2       1088.50       1130.16       129.44 o
  -6 -10   2        703.15        889.32       105.36 o
  -5 -10   2       1451.65       1500.10       124.20 o
  -4 -10   2      10466.16       9834.70       362.53 o
  -3 -10   2       3162.06       2947.18       144.96 o
  -2 -10   2      22052.18      21215.67       738.67 o
  -1 -10   2        515.58        489.26        60.95 o
   0 -10   2        582.74       1238.63       186.97 o
   1 -10   2         26.99         56.27        32.15 o
   2 -10   2        321.32        250.39        58.44 o
   3 -10   2        281.88        206.66        64.24 o
   4 -10   2       1615.97       1855.54       177.36 o
   5 -10   2         18.77          9.55        48.15 o
   6 -10   2       5903.33       5736.84       581.25 o
   7 -10   2         18.73         93.14        62.48 o
   8 -10   2      12401.78      12243.55       666.79 o
   9 -10   2        526.42        375.38       129.77 o
  10 -10   2       6044.28       6562.84       762.86 o
  11 -10   2        585.64        414.47       224.04 o
  12 -10   2        276.64        145.61       201.62 o
  13 -10   2          2.13         56.00       201.61 o
  14 -10   2        188.59        571.24       302.42 o
  15 -10   2        924.29       1064.24       392.09 o
 -13  -9   2        282.38        246.42       150.49 o
 -12  -9   2        317.50        170.51       141.91 o
 -11  -9   2       1440.26       1414.05       240.76 o
 -10  -9   2       1379.50       1166.43       212.16 o
  -9  -9   2       1078.85       1242.43       208.93 o
  -8  -9   2        165.47         70.32        82.42 o
  -7  -9   2       5561.23       5616.24       276.54 o
  -6  -9   2       1301.60       1420.41       123.17 o
  -5  -9   2       1095.74       1350.28       121.95 o
  -4  -9   2        124.53        157.56        43.17 o
  -3  -9   2         98.65        154.36        41.10 o
  -2  -9   2        323.08        410.08        52.54 o
  -1  -9   2        665.99       1097.32        76.69 o
   0  -9   2         67.09         47.25        25.77 o
   1  -9   2       3543.03       3440.80       146.25 o
   2  -9   2        638.81        635.80        67.33 o
   3  -9   2       1938.87       1739.04       163.89 o
   4  -9   2        493.34        393.26        73.97 o
   5  -9   2       1052.53        941.62       117.71 o
   6  -9   2       1006.29       1001.05       123.14 o
   7  -9   2       3139.07       3121.83       194.29 o
   8  -9   2         20.96         21.97        38.97 o
   9  -9   2        252.35        343.77       121.69 o
  10  -9   2        815.11        795.40       268.87 o
  11  -9   2       3300.11       3508.78       549.30 o
  12  -9   2        123.31       -123.21       168.01 o
  13  -9   2        906.83       1377.94       403.30 o
  14  -9   2         20.25        -67.20       179.21 o
  15  -9   2       4804.87       5471.61       818.50 o
 -14  -8   2       1222.47       1030.71       206.94 o
 -13  -8   2       2377.83       2250.61       347.40 o
 -12  -8   2        174.42        202.89       138.43 o
 -11  -8   2       1456.57       1151.73       209.84 o
 -10  -8   2        743.66        802.92       143.45 o
  -9  -8   2        168.69        156.35        88.68 o
  -8  -8   2        613.87        664.63       122.09 o
  -7  -8   2       2437.24       2666.48       178.79 o
  -6  -8   2      13360.04      13307.54       529.61 o
  -5  -8   2       1672.53       1524.20       116.32 o
  -4  -8   2        479.66        557.94        67.07 o
  -3  -8   2       2431.43       2550.81       120.45 o
  -2  -8   2      11439.21      11799.73       387.57 o
  -1  -8   2       2753.51       2734.02       125.91 o
   0  -8   2       5182.10       5088.87       180.32 o
   1  -8   2         13.04         15.17        22.25 o
   2  -8   2        805.20        891.47        92.31 o
   3  -8   2        452.44        359.92        62.46 o
   4  -8   2         88.12        175.16        55.44 o
   5  -8   2        637.53        743.11        63.61 o
   6  -8   2      98048.45      96886.18      3557.39 o
   7  -8   2        117.10        105.20        40.76 o
   8  -8   2       1334.07       1492.32       137.75 o
   9  -8   2          5.35        -43.83        48.43 o
  10  -8   2       8017.12       7747.82       578.48 o
  11  -8   2       2033.46       2274.94       414.64 o
  12  -8   2        247.29        123.21       168.02 o
  13  -8   2        477.29        840.12       313.65 o
  14  -8   2      29165.65      31149.00      2785.59 o
  15  -8   2        589.26        280.05       302.45 o
  16  -8   2        179.12        -44.80       212.81 o
 -15  -7   2       5911.77       5607.28       751.38 o
 -14  -7   2       2349.68       2046.59       266.47 o
 -13  -7   2      18064.88      18063.59      1189.00 o
 -12  -7   2        311.24        365.10       146.37 o
 -11  -7   2      11392.10      10213.24      1070.19 o
 -10  -7   2       4988.79       4941.27       349.55 o
  -9  -7   2       5617.22       5554.82       307.30 o
  -8  -7   2        230.45        183.19        72.09 o
  -7  -7   2      14022.17      14360.35       564.56 o
  -6  -7   2       2949.81       2943.14       166.30 o
  -5  -7   2      42494.57      41928.36      1607.87 o
  -4  -7   2        575.16        626.78        69.81 o
  -3  -7   2     245975.92     239856.03      7367.02 o
  -2  -7   2      13086.81      13177.48       406.21 o
  -1  -7   2      62453.92      60517.81      1780.83 o
   0  -7   2        577.35        511.98        43.06 o
   1  -7   2       2398.48       2286.39        89.55 o
   2  -7   2        144.51        195.25        44.55 o
   3  -7   2        846.03        981.05       140.68 o
   4  -7   2       4706.65       4616.06       239.60 o
   5  -7   2      37157.70      36127.07      1238.83 o
   6  -7   2       1060.39        923.32        77.55 o
   7  -7   2      61402.89      59884.22      2890.76 o
   8  -7   2          7.97         48.89        53.04 o
   9  -7   2       8946.56       9374.60       487.84 o
  10  -7   2       3984.30       4284.58       288.54 o
  11  -7   2        285.08        518.40       106.44 o
  12  -7   2          6.25         14.93        82.88 o
  13  -7   2        445.76        442.06       414.46 o
  14  -7   2       2297.72       2375.79       493.09 o
  15  -7   2      15067.37      15768.76      1595.98 o
  16  -7   2       1691.76       1815.13       481.79 o
 -15  -6   2       1226.36       1131.54       358.51 o
 -14  -6   2      24411.01      23603.00      1480.26 o
 -13  -6   2        700.22        574.28       141.58 o
 -12  -6   2      14368.87      14181.07       780.41 o
 -11  -6   2      12489.73      11727.57       668.02 o
 -10  -6   2      59248.16      57266.70      2742.31 o
  -9  -6   2          9.62         28.36        56.39 o
  -8  -6   2       3540.46       3659.07       271.72 o
  -7  -6   2       4070.96       3904.64       201.74 o
  -6  -6   2       5363.82       5376.19       272.70 o
  -5  -6   2         62.08         72.29        41.09 o
  -4  -6   2      51740.37      51273.84      1588.62 o
  -3  -6   2      21388.52      20728.96       686.28 o
  -2  -6   2    1016191.69     990805.12     39470.00 o
  -1  -6   2       2646.12       2484.74       104.72 o
   0  -6   2      89201.70      84407.91      2590.08 o
   1  -6   2       4296.79       4092.24       132.52 o
   2  -6   2       2995.86       2644.80       268.40 o
   3  -6   2        137.75         96.78        47.34 o
   4  -6   2       8717.56       8646.84       353.39 o
   5  -6   2       2546.76       2518.30       114.60 o
   6  -6   2     138388.52     141903.19      5189.11 o
   7  -6   2        283.57        152.70        48.47 o
   8  -6   2     127324.80     123170.93      4478.18 o
   9  -6   2         76.82         56.38        59.18 o
  10  -6   2      45398.79      42083.91      2078.69 o
  11  -6   2        181.74        113.28        78.41 o
  12  -6   2        122.90        301.33       121.05 o
  13  -6   2       2792.30       2673.62       301.55 o
  14  -6   2       2191.39       1979.03       277.23 o
  15  -6   2       2319.94       2256.83       369.81 o
  16  -6   2       9589.10      10355.23       795.86 o
  17  -6   2        736.96       1377.86       459.29 o
 -15  -5   2        450.01        672.09       291.24 o
 -14  -5   2       1080.00       1007.93       152.79 o
 -13  -5   2         92.02        452.59       297.24 o
 -12  -5   2       6940.72       6850.93       444.07 o
 -11  -5   2     240853.09     234729.11      9292.09 o
 -10  -5   2       5307.86       5100.74       318.97 o
  -9  -5   2        101.32        493.55       124.40 o
  -8  -5   2       2426.96       2596.12       183.67 o
  -7  -5   2       1049.07       1658.03       223.74 o
  -6  -5   2       2261.47       2185.25       132.45 o
  -5  -5   2       6315.64       6474.52       264.31 o
  -4  -5   2       7032.28       7115.97       272.36 o
  -3  -5   2     533903.38     503657.91     15992.04 o
  -2  -5   2       2349.43       2232.37        93.02 o
  -1  -5   2        572.06        500.18        77.67 o
   0  -5   2       2976.65       2780.15       102.29 o
   1  -5   2     529509.12     481522.88     17063.57 o
   2  -5   2       1400.43       1320.41       120.42 o
   3  -5   2        609.30        916.25        91.46 o
   4  -5   2         75.12         31.32        21.27 o
   5  -5   2       9148.06       8527.93       306.03 o
   6  -5   2       1008.88        925.28        77.33 o
   7  -5   2       5103.10       4715.95       344.76 o
   8  -5   2        460.54        465.08        66.67 o
   9  -5   2     364031.53     355445.94     13936.07 o
  10  -5   2        311.54        439.20       107.53 o
  11  -5   2       4710.29       4643.64       473.20 o
  12  -5   2        974.93        767.58       161.33 o
  13  -5   2      21018.07      21350.92      1340.50 o
  14  -5   2         50.64         71.45       113.01 o
  15  -5   2       3761.71       3833.76       410.15 o
  16  -5   2       2868.49       3186.81       442.70 o
  17  -5   2      32794.38      33347.75      2786.16 o
 -16  -4   2       7318.70       7459.98       931.09 o
 -15  -4   2       1745.33       1959.91       323.68 o
 -14  -4   2       3835.64       3434.88       398.84 o
 -13  -4   2        353.08        365.48       108.91 o
 -12  -4   2      42362.18      41091.48      2013.74 o
 -11  -4   2      10865.54      10704.78       521.47 o
 -10  -4   2      87199.55      85969.83      3170.68 o
  -9  -4   2       3684.27       3917.34       257.12 o
  -8  -4   2     354520.78     357988.41     12188.08 o
  -7  -4   2       2478.96       2523.19       129.89 o
  -6  -4   2        485.68        499.09        62.54 o
  -5  -4   2       3508.24       3414.83       157.38 o
  -4  -4   2      18149.71      17909.53       615.48 o
  -3  -4   2       1387.54       1432.15        83.19 o
  -2  -4   2       3004.39       2993.13       181.69 o
  -1  -4   2        356.08        454.68        52.26 o
   0  -4   2    1367216.62    1244274.62     52992.17 o
   1  -4   2       9513.83       8741.44       340.90 o
   2  -4   2      44917.43      39870.57      1942.17 o
   3  -4   2       1247.23       1285.03        71.85 o
   4  -4   2      39013.44      39332.97      1237.62 o
   5  -4   2        289.93        275.81        43.06 o
   6  -4   2        275.92        247.63        44.15 o
   7  -4   2       1115.73        985.29        71.11 o
   8  -4   2      34248.45      31928.17      1093.26 o
   9  -4   2        477.27        515.60        70.66 o
  10  -4   2      23168.99      21742.02       951.51 o
  11  -4   2        395.58        392.70        93.78 o
  12  -4   2     104970.72     101742.18      4898.01 o
  13  -4   2        244.34        145.61       110.88 o
  14  -4   2       1755.19       1838.78       274.27 o
  15  -4   2       2230.58       2021.07       298.31 o
  16  -4   2        518.56        448.07       185.68 o
  17  -4   2       2915.07       2683.21       373.38 o
 -16  -3   2       3683.29       3839.71       459.51 o
 -15  -3   2        540.98        532.08       198.02 o
 -14  -3   2        339.55        521.93       186.00 o
 -13  -3   2       4942.05       4476.46       367.87 o
 -12  -3   2       6306.13       5964.43       339.08 o
 -11  -3   2       1558.30       1764.83       152.65 o
 -10  -3   2        657.90        534.38        90.81 o
  -9  -3   2      69075.52      68233.46      2280.27 o
  -8  -3   2       7547.77       7856.49       315.20 o
  -7  -3   2     139686.17     137276.89      4713.87 o
  -6  -3   2       2861.50       2989.93       145.44 o
  -5  -3   2      48414.27      48095.89      1565.22 o
  -4  -3   2         49.02         86.17        27.29 o
  -3  -3   2       4260.54       4106.28       166.64 o
  -2  -3   2        489.46        468.27        38.95 o
  -1  -3   2       1583.57       1687.01        75.77 o
   0  -3   2       2703.07       2489.81        92.04 o
   1  -3   2     193789.78     199168.08      7518.89 o
   2  -3   2         64.43         83.35        24.25 o
   3  -3   2     166281.80     169520.80      6000.07 o
   4  -3   2        161.93        254.53        34.45 o
   5  -3   2      22508.40      21080.25       685.25 o
   6  -3   2       1333.21       1454.31        73.45 o
   7  -3   2       4748.91       4654.93       184.19 o
   8  -3   2       5303.52       5097.29       231.70 o
   9  -3   2       3662.25       3275.49       174.65 o
  10  -3   2          6.54         72.14        44.41 o
  11  -3   2      50984.70      48061.14      2012.11 o
  12  -3   2        741.02        637.33       113.61 o
  13  -3   2      31741.92      30494.49      1849.21 o
  14  -3   2       1008.55        880.18       204.15 o
  15  -3   2       3491.27       3984.58       413.38 o
  16  -3   2       2168.47       2445.39       347.38 o
  17  -3   2        817.78        757.16       221.37 o
 -16  -2   2      23199.04      23462.61      1563.80 o
 -15  -2   2        233.96        381.06       240.82 o
 -14  -2   2       3046.04       3187.05       382.87 o
 -13  -2   2       3966.86       3658.95       275.72 o
 -12  -2   2       1661.06       1773.12       161.66 o
 -11  -2   2        188.17        140.93        59.34 o
 -10  -2   2       1843.69       1891.71       147.28 o
  -9  -2   2       2646.97       2735.93       139.39 o
  -8  -2   2      10083.26      10997.59       356.96 o
  -7  -2   2         21.13         83.95        25.55 o
  -6  -2   2       7852.47       7359.92       321.98 o
  -5  -2   2       2847.91       2909.49       151.34 o
  -4  -2   2      25158.07      25934.24       920.48 o
  -3  -2   2        296.36        264.02        33.16 o
  -2  -2   2       1193.56       1435.48        73.63 o
  -1  -2   2        119.62        123.90        16.22 o
   0  -2   2       8794.60       8262.32       242.88 o
   1  -2   2         89.73         26.44        13.38 o
   2  -2   2      13236.36      14136.63       531.61 o
   3  -2   2        956.93        827.90        54.90 o
   4  -2   2     138040.98     129190.88      3962.29 o
   5  -2   2        289.55        246.34        33.77 o
   6  -2   2       1357.43       1670.39        79.95 o
   7  -2   2       3833.42       3719.81       143.18 o
   8  -2   2       4763.21       4668.83       213.88 o
   9  -2   2          5.82         -6.59        31.27 o
  10  -2   2       1009.42       1127.82       100.91 o
  11  -2   2       1290.22       1359.41       141.82 o
  12  -2   2      16151.60      16806.14       772.35 o
  13  -2   2        380.29        459.26       142.57 o
  14  -2   2       2298.22       2274.26       308.19 o
  15  -2   2       1298.44       1563.88       319.31 o
  16  -2   2       3485.37       3668.04       406.76 o
  17  -2   2         63.82        168.01       174.24 o
 -16  -1   2        880.44        883.35       263.78 o
 -15  -1   2        315.14        246.42       235.22 o
 -14  -1   2       1630.07       1619.80       287.16 o
 -13  -1   2        991.55       1106.00       236.08 o
 -12  -1   2         65.54         65.84        61.25 o
 -11  -1   2        800.74        989.85       112.64 o
 -10  -1   2       3303.89       3028.06       188.49 o
  -9  -1   2       4095.82       4155.05       224.02 o
  -8  -1   2       5197.20       5975.30       196.74 o
  -7  -1   2         20.08        -34.62        23.08 o
  -6  -1   2        689.67        671.96        50.16 o
  -5  -1   2       7345.21       7245.05       238.53 o
  -4  -1   2         46.52         53.72        21.94 o
  -3  -1   2        180.71        -80.15        53.44 o
  -2  -1   2        243.46        259.17        26.98 o
  -1  -1   2       5503.98       6250.63       244.11 o
   0  -1   2        256.52        235.97        18.36 o
   1  -1   2        647.60        742.78        51.40 o
   2  -1   2       1343.64       1142.48        46.63 o
   3  -1   2       4959.24       4468.89       166.03 o
   4  -1   2       2221.35       2095.27        83.07 o
   5  -1   2        202.07        380.97        35.20 o
   6  -1   2        194.01        219.23        29.17 o
   7  -1   2       1828.86       1688.51        96.78 o
   8  -1   2        422.20        493.64        53.78 o
   9  -1   2       3013.15       3372.66       227.98 o
  10  -1   2       1366.73       1492.50       114.24 o
  11  -1   2       2653.43       2488.50       187.02 o
  12  -1   2       2259.46       2107.63       181.40 o
  13  -1   2        466.65        386.46       134.65 o
  14  -1   2       1909.19       2046.67       272.60 o
  15  -1   2       1323.89       1414.78       247.21 o
  16  -1   2       1504.62       1700.87       280.50 o
  17  -1   2       4080.87       4144.44       451.63 o
 -16   0   2         40.64         28.80       161.29 o
 -15   0   2         25.09       -144.93       128.80 o
 -14   0   2       1002.36        794.82       218.02 o
 -13   0   2        914.90        904.03       209.81 o
 -12   0   2        161.89        210.38        70.92 o
 -11   0   2         14.55         35.28        45.91 o
 -10   0   2       7420.64       7219.83       339.26 o
  -9   0   2       1773.04       1946.37       120.84 o
  -8   0   2       5811.95       5680.74       219.10 o
  -7   0   2       1552.97       1484.38        82.60 o
  -6   0   2        694.79        911.94        84.70 o
  -5   0   2        602.09        706.97        55.51 o
  -4   0   2       6313.51       6432.80       223.99 o
  -3   0   2        363.41        434.40        34.28 o
  -2   0   2       1499.14       1913.10        83.23 o
  -1   0   2        643.29        188.55        36.00 o
   0   0   2      18426.38      18342.15       665.59 o
   1   0   2        219.64        211.55        17.11 o
   2   0   2      41635.13      40192.79      1123.11 o
   3   0   2         65.48        -22.86        15.44 o
   4   0   2       2914.62       2840.27       123.03 o
   5   0   2       2799.13       2642.01       106.17 o
   6   0   2       6359.79       6128.33       218.73 o
   7   0   2       8286.30       8145.38       286.98 o
   8   0   2       9517.08       9382.33       333.56 o
   9   0   2         36.81         -5.78        40.40 o
  10   0   2      31548.44      31301.22      1329.90 o
  11   0   2        286.40        282.14        78.02 o
  12   0   2       2407.55       2383.08       190.08 o
  13   0   2       1136.60        900.82       146.52 o
  14   0   2        771.35        779.49       229.65 o
  15   0   2       2708.62       2831.68       331.72 o
  16   0   2        887.16       1207.50       248.68 o
  17   0   2        344.85        250.50       172.10 o
 -16   1   2        171.49         50.67       164.07 o
 -15   1   2       2164.13       2488.82       367.88 o
 -14   1   2       5536.34       5283.26       513.85 o
 -13   1   2       1378.71       1111.95       232.81 o
 -12   1   2        114.31        197.56        69.96 o
 -11   1   2       1679.09       1712.92       138.88 o
 -10   1   2       2427.69       2390.00       221.07 o
  -9   1   2      41676.23      42404.30      1453.31 o
  -8   1   2        320.74        252.67        42.93 o
  -7   1   2      46078.79      45744.39      1312.99 o
  -6   1   2       1006.49        957.92        69.02 o
  -5   1   2      18949.27      19546.09       541.63 o
  -4   1   2       2290.72       2252.70        84.30 o
  -3   1   2       8934.83       8597.72       264.75 o
  -2   1   2        683.36        564.09        31.62 o
  -1   1   2        512.36        851.90        70.62 o
   0   1   2         78.21         50.08        10.25 o
   1   1   2     112992.83     112472.98      3419.58 o
   2   1   2        271.81        383.99        23.58 o
   3   1   2     200483.80     204218.62      6445.37 o
   4   1   2       1009.97       1051.97        74.28 o
   5   1   2      39086.82      38868.42      1637.09 o
   6   1   2       1214.32       1186.59        82.78 o
   7   1   2       2418.02       2673.36       160.81 o
   8   1   2        544.39        628.56        69.52 o
   9   1   2       1008.58       1157.99       140.70 o
  10   1   2       1876.49       1786.52       146.95 o
  11   1   2      39014.80      38483.06      1619.64 o
  12   1   2        185.12        232.26        78.30 o
  13   1   2      29992.11      28762.61      1740.83 o
  14   1   2       2711.13       2515.41       302.62 o
  15   1   2       9918.18      10112.65       881.36 o
  16   1   2          9.31         22.40       126.72 o
  17   1   2       1570.68       1303.93       280.11 o
 -16   2   2       1196.67       2112.63       359.86 o
 -15   2   2       4027.13       4491.92       488.43 o
 -14   2   2      34222.57      32890.66      2513.15 o
 -13   2   2        468.89        691.51       190.43 o
 -12   2   2        958.78        819.34        93.85 o
 -11   2   2        961.54        869.27       101.38 o
 -10   2   2        652.27        814.43       105.99 o
  -9   2   2       6635.27       6753.43       282.35 o
  -8   2   2       7685.82       7869.91       283.95 o
  -7   2   2       2576.92       2611.26        93.32 o
  -6   2   2     930783.19    1042991.44     27806.80 o
  -5   2   2        886.01        890.44        51.04 o
  -4   2   2       8117.22       7951.86       225.58 o
  -3   2   2          7.60         50.59        14.13 o
  -2   2   2       9287.98       9657.82       275.84 o
  -1   2   2         28.38         -8.47        10.22 o
   0   2   2       2633.05       2901.54       254.16 o
   1   2   2        304.94        281.18        20.21 o
   2   2   2     465512.56     463697.06     19341.82 o
   3   2   2        187.04        222.40        21.59 o
   4   2   2     112022.93     108924.20      3840.57 o
   5   2   2       5545.48       5323.52       258.42 o
   6   2   2      81333.40      77778.92      3246.27 o
   7   2   2        833.83        732.19        90.57 o
   8   2   2       6201.27       5821.35       269.11 o
   9   2   2        601.56        562.83        81.64 o
  10   2   2       8533.32       8153.51       405.92 o
  11   2   2       2360.58       2494.16       188.36 o
  12   2   2       7879.60       8224.22       428.81 o
  13   2   2       1475.25       1876.65       249.48 o
  14   2   2     125572.23     121378.70      6856.55 o
  15   2   2        518.60        436.60       164.09 o
  16   2   2       9970.04       9984.78       753.99 o
  17   2   2       3705.08       3495.00       403.31 o
 -16   3   2        293.23        524.97       209.78 o
 -15   3   2     145058.02     138190.92      7849.24 o
 -14   3   2       3412.04       3435.36       411.26 o
 -13   3   2       8212.32       7721.23       642.45 o
 -12   3   2       1458.69       1425.68       119.65 o
 -11   3   2      14441.27      13322.52       562.52 o
 -10   3   2       3377.95       3645.39       216.65 o
  -9   3   2       1225.91       1305.35        94.34 o
  -8   3   2       1861.64       1869.88       113.14 o
  -7   3   2     413793.78     442014.50     10685.31 o
  -6   3   2       1009.15       1098.23        57.20 o
  -5   3   2      44827.80      46623.54      1145.18 o
  -4   3   2       1850.45       2026.96        77.72 o
  -3   3   2    1108355.88    1292781.62     34889.93 o
  -2   3   2       1141.40       1095.35        50.12 o
  -1   3   2        762.81        880.76        71.63 o
   0   3   2        698.65        590.16        37.60 o
   1   3   2       2459.43       2360.66       140.23 o
   2   3   2        438.90        466.82        39.71 o
   3   3   2       4483.64       5222.92       232.98 o
   4   3   2        770.71        731.11        35.89 o
   5   3   2     140739.30     122648.23      3708.82 o
   6   3   2        108.47        147.54        25.88 o
   7   3   2       3734.12       4142.52       229.56 o
   8   3   2       3977.73       3596.66       217.06 o
   9   3   2       6215.07       5839.26       355.05 o
  10   3   2       5955.95       5810.27       311.93 o
  11   3   2       7551.53       7656.78       395.21 o
  12   3   2        209.72        202.88        74.19 o
  13   3   2     110577.09     104999.30      5928.05 o
  14   3   2       3937.53       4063.86       510.13 o
  15   3   2        175.42        550.99       408.83 o
  16   3   2       1682.78       1899.99       293.15 o
  17   3   2     120079.46     118313.34      9595.15 o
 -16   4   2      25606.60      25466.44      1695.11 o
 -15   4   2       3451.63       3702.09       445.26 o
 -14   4   2      71560.13      69215.95      4069.27 o
 -13   4   2       1234.06       1039.97       308.11 o
 -12   4   2      85306.71      85102.37      3936.16 o
 -11   4   2       4051.06       3747.99       259.90 o
 -10   4   2      17407.40      16129.95       659.28 o
  -9   4   2        204.46        185.65        44.72 o
  -8   4   2       5389.17       5435.20       233.17 o
  -7   4   2       3523.02       3240.27       112.86 o
  -6   4   2      90606.73      94487.03      2403.78 o
  -5   4   2       1551.93       1512.88        71.31 o
  -4   4   2     866263.81     975015.56     23400.84 o
  -3   4   2         10.57        -24.08        16.05 o
  -2   4   2     199222.97     213119.50      6121.19 o
  -1   4   2        216.42        199.58        26.36 o
   0   4   2      48775.89      48913.07      1762.20 o
   1   4   2        793.51        682.40        60.90 o
   2   4   2       1091.11       1132.87        70.65 o
   3   4   2        930.41        834.42        49.26 o
   4   4   2     109977.63     107252.14      3554.41 o
   5   4   2       8362.18       8092.94       301.71 o
   6   4   2      66291.09      62727.16      2136.97 o
   7   4   2        262.37        211.95        27.41 o
   8   4   2     253918.08     243211.06      9259.53 o
   9   4   2        680.37        800.03        75.71 o
  10   4   2      34115.25      32821.27      1630.74 o
  11   4   2       1373.32       1417.01       143.86 o
  12   4   2       1650.10       1768.22       165.19 o
  13   4   2       7771.49       7949.77       583.28 o
  14   4   2       5672.06       5546.93       467.74 o
  15   4   2        372.32        604.87       268.83 o
  16   4   2      93319.46      91356.63      7455.82 o
  17   4   2       7295.49       8200.39       964.75 o
 -16   5   2       5052.88       5068.55       902.63 o
 -15   5   2      21686.91      20325.75      1474.59 o
 -14   5   2         44.47         24.10       130.50 o
 -13   5   2      38375.75      38167.40      2322.51 o
 -12   5   2       2122.86       2324.34       319.39 o
 -11   5   2      60398.96      60447.60      2546.18 o
 -10   5   2       1821.82       1749.47       197.34 o
  -9   5   2      12538.69      12183.91       587.81 o
  -8   5   2       4121.85       4060.94       212.52 o
  -7   5   2        830.10        922.77        56.44 o
  -6   5   2        299.24        228.76        32.79 o
  -5   5   2      22630.33      23497.38       599.46 o
  -4   5   2        230.13        255.01        31.96 o
  -3   5   2     285945.38     290413.91      8405.80 o
  -2   5   2       1078.35        973.07        64.18 o
  -1   5   2     120129.30     122100.12      4475.53 o
   0   5   2        160.17        190.25        26.29 o
   1   5   2     108649.41     104957.11      3253.04 o
   2   5   2        341.06        432.03        29.29 o
   3   5   2      10923.30      10088.23       341.96 o
   4   5   2         38.59         85.96        21.72 o
   5   5   2      30968.66      31187.71      1004.89 o
   6   5   2       1068.07       1111.23        64.40 o
   7   5   2      65515.79      65118.22      2206.05 o
   8   5   2       4183.78       4219.93       176.37 o
   9   5   2     121473.95     117160.26      4794.29 o
  10   5   2        209.39        214.70        81.02 o
  11   5   2       2277.11       2285.17       213.15 o
  12   5   2       3331.57       3307.08       234.92 o
  13   5   2       3766.29       3571.58       549.36 o
  14   5   2        722.97        672.14       268.86 o
  15   5   2        416.58        672.08       291.24 o
  16   5   2       7048.40       7078.57       852.57 o
 -16   6   2       2601.60       2951.86       425.32 o
 -15   6   2        338.52        318.88       185.00 o
 -14   6   2        600.59        376.34       246.44 o
 -13   6   2       2733.45       2483.69       336.24 o
 -12   6   2      94137.41      90645.77      5199.54 o
 -11   6   2         20.95         68.21        54.80 o
 -10   6   2         20.13        228.42        70.42 o
  -9   6   2        749.31        687.92       100.98 o
  -8   6   2       5482.80       5072.56       442.20 o
  -7   6   2        580.65        584.21        51.42 o
  -6   6   2       1286.80       1370.57        75.87 o
  -5   6   2       4099.99       4235.29       147.12 o
  -4   6   2       8960.93       9658.63       317.31 o
  -3   6   2         31.64         48.61        24.04 o
  -2   6   2         94.42        565.50        70.20 o
  -1   6   2        132.02        109.62        27.16 o
   0   6   2     131325.56     129805.17      4653.91 o
   1   6   2       2176.36       2102.93        87.45 o
   2   6   2         37.86        345.93        60.20 o
   3   6   2       2149.37       2189.62        87.94 o
   4   6   2       1875.96       1962.36        93.92 o
   5   6   2       2628.12       2730.34       121.04 o
   6   6   2       3400.99       3583.44       160.01 o
   7   6   2       2160.72       2233.92       108.35 o
   8   6   2       9995.68      10443.09       366.32 o
   9   6   2      10074.15       9943.22       387.11 o
  10   6   2       1207.51       1413.55       110.74 o
  11   6   2        614.63        654.61       130.53 o
  12   6   2      12247.39      11473.66      1112.53 o
  13   6   2        520.92        537.69       235.24 o
  14   6   2       8924.57       7655.20       853.07 o
  15   6   2       1556.50       1445.36       369.74 o
  16   6   2        387.88        683.28       313.64 o
 -16   7   2        223.74        132.81       188.17 o
 -15   7   2        679.99        365.70       189.61 o
 -14   7   2       1348.00       1595.80       298.81 o
 -13   7   2        787.47        628.61       268.86 o
 -12   7   2       2255.47       1965.27       290.80 o
 -11   7   2       2796.26       3012.20       280.63 o
 -10   7   2       1174.50       1234.65       135.65 o
  -9   7   2      11916.00      11501.04       691.30 o
  -8   7   2        211.86        159.62        64.45 o
  -7   7   2       1602.74       1701.90       100.51 o
  -6   7   2         35.11         34.28        30.83 o
  -5   7   2      10277.32      10618.17       354.64 o
  -4   7   2       1769.99       1793.69        94.41 o
  -3   7   2       1882.20       1588.36        91.97 o
  -2   7   2         65.25         22.47        31.03 o
  -1   7   2      26387.86      28288.40      1107.18 o
   0   7   2         95.91         92.67        26.70 o
   1   7   2       1235.67       1078.39        68.01 o
   2   7   2          1.35         21.19        16.80 o
   3   7   2        633.04        830.48       138.29 o
   4   7   2       3253.93       3152.88       114.98 o
   5   7   2      14674.51      14309.97       455.32 o
   6   7   2        168.11        195.25        36.53 o
   7   7   2        501.15        726.96        61.13 o
   8   7   2       1811.50       1843.73       126.16 o
   9   7   2       1204.65       1213.16       107.24 o
  10   7   2        880.58        891.40        95.28 o
  11   7   2        828.52       1130.00       179.02 o
  12   7   2       4241.08       4227.27       549.43 o
  13   7   2       8920.41       9361.96       965.38 o
  14   7   2        210.12        -78.41       168.01 o
  15   7   2        358.81        929.70       313.63 o
  16   7   2       2082.80       1871.30       437.01 o
 -15   8   2          4.83        -26.60       196.01 o
 -14   8   2        264.13        187.22       161.29 o
 -13   8   2       1721.77       1887.86       638.69 o
 -12   8   2        952.04       1016.39       224.83 o
 -11   8   2         89.65          4.07        68.15 o
 -10   8   2        570.42        623.02       106.44 o
  -9   8   2        403.18        464.06        89.81 o
  -8   8   2        933.53       1092.39       176.46 o
  -7   8   2         22.37         10.45        34.04 o
  -6   8   2       5644.10       5689.59       230.78 o
  -5   8   2       1246.54       1024.11        81.85 o
  -4   8   2       7555.59       7117.31       270.80 o
  -3   8   2        919.28        943.38        73.17 o
  -2   8   2       7183.78       6930.42       564.11 o
  -1   8   2        638.73        457.07        55.45 o
   0   8   2        503.24        581.02        74.10 o
   1   8   2         61.63        -16.79        23.10 o
   2   8   2      22886.54      21399.90       620.35 o
   3   8   2        669.88        646.42        53.41 o
   4   8   2       9105.85       8572.96       261.29 o
   5   8   2         64.84        -45.96        30.64 o
   6   8   2       6504.19       6198.75       294.86 o
   7   8   2       2531.35       2594.10       141.24 o
   8   8   2      15207.74      15427.34       641.37 o
   9   8   2       1031.90       1032.66       129.37 o
  10   8   2        201.97        350.39        87.53 o
  11   8   2       4407.02       4237.76       301.00 o
  12   8   2       2439.89       2286.30       392.26 o
  13   8   2       1189.70       1053.14       302.50 o
  14   8   2       2198.35       1905.03       403.42 o
  15   8   2       2972.96       3575.27       560.39 o
 -15   9   2        112.68        -22.40       235.21 o
 -14   9   2        187.20        109.34       165.76 o
 -13   9   2      11738.69      12838.71      1448.91 o
 -12   9   2       1860.80       1603.56       442.62 o
 -11   9   2       2847.74       2881.35       240.14 o
 -10   9   2        153.93        126.50        77.48 o
  -9   9   2      21952.30      20187.25       969.23 o
  -8   9   2       1626.57       1581.76       140.51 o
  -7   9   2        426.17        522.99        74.31 o
  -6   9   2        194.66        259.41        58.69 o
  -5   9   2       1516.05       1556.67       103.22 o
  -4   9   2        402.08        402.52        59.31 o
  -3   9   2        113.49        199.25        49.51 o
  -2   9   2       3888.39       3793.16       359.42 o
  -1   9   2      71843.42      70884.51      2577.09 o
   0   9   2       1562.56       1502.58        91.93 o
   1   9   2       6626.46       6391.27       206.93 o
   2   9   2        370.01        340.22        38.28 o
   3   9   2      11844.03      11602.70       387.38 o
   4   9   2        257.65        244.21        38.46 o
   5   9   2      16567.35      16817.27       564.27 o
   6   9   2        786.08        904.95        73.92 o
   7   9   2      46716.55      44759.49      1728.15 o
   8   9   2         37.10         29.03        61.22 o
   9   9   2      18609.81      17555.20       843.90 o
  10   9   2       6976.46       7265.50       411.58 o
  11   9   2      13305.57      13770.28       901.80 o
  12   9   2        522.57        470.47       224.04 o
  13   9   2      13744.83      13394.48      1303.49 o
  14   9   2        948.22       1198.69       347.28 o
  15   9   2       3037.12       3709.77       594.01 o
 -15  10   2         74.24       -168.01       235.21 o
 -14  10   2       1228.26       2576.78       604.98 o
 -13  10   2       3448.36       3553.37       672.56 o
 -12  10   2         17.04        125.66       218.41 o
 -11  10   2         93.31        161.65        89.72 o
 -10  10   2     126093.27     122407.47      5676.72 o
  -9  10   2        753.60        851.29       114.82 o
  -8  10   2         31.73        209.14        82.90 o
  -7  10   2        463.68        582.46        72.15 o
  -6  10   2       2093.09       1915.05       125.80 o
  -5  10   2       2212.85       2182.76       134.58 o
  -4  10   2       5890.22       6033.02       259.43 o
  -3  10   2         13.20         57.72        38.64 o
  -2  10   2      94382.62      89298.95      3245.17 o
  -1  10   2        109.75         86.58        42.76 o
   0  10   2       1392.37       1626.19       100.02 o
   1  10   2       6761.34       6349.27       211.80 o
   2  10   2      80638.43      73897.27      2067.11 o
   3  10   2        186.44        174.16        40.33 o
   4  10   2      21000.00      20029.73       582.27 o
   5  10   2        848.63        892.10        85.86 o
   6  10   2        845.13       1059.06       233.69 o
   7  10   2       1122.60       1265.49       119.62 o
   8  10   2         36.84        459.53       124.57 o
   9  10   2       3165.67       3267.56       239.73 o
  10  10   2     165944.09     172669.83      8474.98 o
  11  10   2        411.59        444.83       246.43 o
  12  10   2        360.67        565.20       218.43 o
  13  10   2       3240.56       3710.09       549.23 o
  14  10   2        354.45        940.90       336.04 o
 -14  11   2       5452.89       5382.61       863.46 o
 -13  11   2       1807.35       1154.11       436.99 o
 -12  11   2        843.67        660.95       324.87 o
 -11  11   2      78380.65      71460.88      4190.04 o
 -10  11   2        396.85        401.61       139.22 o
  -9  11   2      27422.14      30134.06      1594.46 o
  -8  11   2        184.73        170.40        80.47 o
  -7  11   2     127136.70     128961.22      5747.91 o
  -6  11   2          5.66          2.44        41.20 o
  -5  11   2        736.39        927.55       153.30 o
  -4  11   2        956.86        919.89       100.21 o
  -3  11   2       4437.71       4277.60       202.54 o
  -2  11   2         17.73         -7.63        37.41 o
  -1  11   2      34113.96      36898.40      1526.47 o
   0  11   2       3435.23       3557.26       172.05 o
   1  11   2     347418.69     338562.88      9763.89 o
   2  11   2       3567.19       3463.31       156.57 o
   3  11   2      25351.39      26464.49       819.07 o
   4  11   2       1826.31       1979.53       137.17 o
   5  11   2      10067.93       9714.89       400.59 o
   6  11   2       1423.74       1570.24       135.15 o
   7  11   2      18706.84      18556.62       773.82 o
   8  11   2          3.60         47.24        72.29 o
   9  11   2      26324.83      26793.40      1249.02 o
  10  11   2       4045.06       4509.56       399.84 o
  11  11   2       1339.21       1912.08       248.71 o
  12  11   2       2248.69       2366.82       269.18 o
  13  11   2      96641.96      97672.29      7929.58 o
  14  11   2       7098.36       8357.11       953.50 o
 -14  12   2        479.18       1008.13       436.86 o
 -13  12   2          1.30        257.61       291.21 o
 -12  12   2       2254.68       2386.92       549.10 o
 -11  12   2        775.55        725.42       179.24 o
 -10  12   2      75470.17      72785.66      5699.68 o
  -9  12   2        144.39        265.19       123.81 o
  -8  12   2     118689.07     127729.66      7723.20 o
  -7  12   2       1443.39       1493.83       177.16 o
  -6  12   2     123285.32     126116.94      5987.23 o
  -5  12   2        162.35        240.99        72.31 o
  -4  12   2       4192.12       4635.51       219.24 o
  -3  12   2        613.22        577.81        75.31 o
  -2  12   2       7949.57       8129.13       338.15 o
  -1  12   2        115.23         88.92        49.03 o
   0  12   2      21676.88      21024.60       697.46 o
   1  12   2       2337.69       2369.65       142.98 o
   2  12   2      88271.21      89586.63      2637.70 o
   3  12   2       1592.52       1394.53        92.80 o
   4  12   2     127953.58     126160.02      4216.39 o
   5  12   2       3867.80       3737.04       204.39 o
   6  12   2      35676.10      35453.33      1411.47 o
   7  12   2        211.17        185.49        70.98 o
   8  12   2        440.64        950.82       292.64 o
   9  12   2       4407.81       4705.99       424.64 o
  10  12   2      17165.87      18125.10      1184.32 o
  11  12   2       1305.24       1440.53       235.28 o
  12  12   2      87474.33      84212.77      4905.27 o
  13  12   2      11100.69      12069.71      1246.27 o
 -13  13   2        349.90        358.44       324.83 o
 -12  13   2       3335.06       4427.46       739.78 o
 -11  13   2       3299.20       2708.73       644.51 o
 -10  13   2        537.12        546.85       155.61 o
  -9  13   2       4555.29       4894.27       947.51 o
  -8  13   2        546.46        542.78       224.04 o
  -7  13   2     207638.72     212963.55     11954.42 o
  -6  13   2       3762.26       3656.21       305.21 o
  -5  13   2      27131.26      25792.45      1730.54 o
  -4  13   2        315.24        157.97        70.15 o
  -3  13   2      38123.20      37028.90      1420.59 o
  -2  13   2       2068.73       2207.04       161.37 o
  -1  13   2       2631.17       3241.12       310.81 o
   0  13   2        298.35        320.54        57.01 o
   1  13   2       2613.95       2894.08       208.46 o
   2  13   2       1218.37       1169.47       102.92 o
   3  13   2      26509.12      26901.30       969.83 o
   4  13   2       4488.72       4563.45       229.00 o
   5  13   2      78802.12      76027.04      2581.08 o
   6  13   2       6426.40       6398.61       333.05 o
   7  13   2         88.43         33.99        77.79 o
   8  13   2       1261.09       1217.55       219.68 o
   9  13   2       7460.88       7660.87       608.48 o
  10  13   2       3115.06       3104.14       347.65 o
  11  13   2        147.79        468.84       481.63 o
  12  13   2       6017.27       5977.46       510.36 o
 -12  14   2       8566.80       8023.29      1043.59 o
 -11  14   2          5.18          6.14       101.12 o
 -10  14   2        592.33        577.78       163.63 o
  -9  14   2       1578.22       1558.20       324.93 o
  -8  14   2      11639.05      10339.20       749.81 o
  -7  14   2       1085.52       1075.86       204.50 o
  -6  14   2        392.00        569.79       141.10 o
  -5  14   2         68.56         52.05       102.35 o
  -4  14   2     122942.15     115222.37      5326.59 o
  -3  14   2       5260.96       4754.25       266.17 o
  -2  14   2       4083.92       4453.13       267.86 o
  -1  14   2        847.28        978.99       134.25 o
   0  14   2        544.84        961.28       169.36 o
   1  14   2       1733.39       1621.55       171.55 o
   2  14   2       1393.69       1373.04       118.87 o
   3  14   2         18.30         85.31        55.27 o
   4  14   2      25440.45      26020.43      1224.76 o
   5  14   2      10008.96      10095.17       457.56 o
   6  14   2        950.33       3132.81       260.92 o
   7  14   2        183.99        180.39       148.00 o
   8  14   2      20987.63      21983.91      2054.50 o
   9  14   2       4581.35       4819.29       458.00 o
  10  14   2       9209.07       9850.12       755.41 o
  11  14   2         36.46         66.60       142.55 o
 -11  15   2       5317.98       4346.24       410.53 o
 -10  15   2       2264.64       2158.91       476.26 o
  -9  15   2        493.90        642.69       185.68 o
  -8  15   2        333.69        336.60       156.05 o
  -7  15   2        264.88        258.87       141.91 o
  -6  15   2         29.45        184.11       212.81 o
  -5  15   2       4292.46       4569.76       420.21 o
  -4  15   2       2185.28       2106.35       229.14 o
  -3  15   2       9214.54       9503.64       450.62 o
  -2  15   2       1437.18       1266.57       141.94 o
  -1  15   2       1438.11       1413.24       209.04 o
   0  15   2       1178.67       1075.72       153.91 o
   1  15   2      14137.90      14295.79       710.89 o
   2  15   2         15.84        -91.75        61.17 o
   3  15   2       1154.55       1149.64       194.42 o
   4  15   2       2806.88       2664.79       263.67 o
   5  15   2       1576.29       1744.89       196.78 o
   6  15   2        693.02        607.38       142.97 o
   7  15   2       3768.18       4196.46       443.03 o
   8  15   2       6638.72       7000.13       595.21 o
   9  15   2      11508.53      11739.20       869.57 o
  10  15   2       1683.39       1653.94       292.82 o
 -10  16   2        568.30        321.44       169.61 o
  -9  16   2        344.92        323.82       201.62 o
  -8  16   2       2086.50       1448.29       258.25 o
  -7  16   2        218.75        135.32       138.82 o
  -6  16   2       1025.30       1235.70       228.10 o
  -5  16   2        269.98        215.97       125.98 o
  -4  16   2        469.91        358.45       146.37 o
  -3  16   2         11.15        -46.15        98.76 o
  -2  16   2        783.95       2430.95       649.75 o
  -1  16   2        105.91        -83.12       122.04 o
   0  16   2      13726.57      12187.12       732.44 o
   1  16   2        886.69        687.05       280.76 o
   2  16   2       1532.35       1485.76       458.48 o
   3  16   2        786.67        842.86       223.37 o
   4  16   2       3468.29       3200.93       459.60 o
   5  16   2        279.77        425.64       358.43 o
   6  16   2       1286.95       1781.39       526.57 o
   7  16   2       3582.51       3609.48       694.99 o
   8  16   2       2164.94       2335.05       337.82 o
   9  16   2       3806.26       4772.09       492.61 o
  -9  17   2       2079.16       2255.15       319.07 o
  -8  17   2         42.21       -114.04       129.07 o
  -7  17   2       1889.33       1941.77       292.84 o
  -6  17   2        136.28        100.15       133.94 o
  -5  17   2      11469.96      10102.08       753.28 o
  -4  17   2        981.70       1243.52       347.29 o
  -3  17   2         71.45        224.01       179.21 o
  -2  17   2        500.29        392.61       285.64 o
  -1  17   2        592.04        421.40       200.14 o
   0  17   2        558.32        952.16       386.46 o
   1  17   2      13409.64      11355.59      1707.96 o
   2  17   2        122.51        -66.19       212.81 o
   3  17   2      23230.02      21055.29      3496.83 o
   4  17   2        267.38        457.79       206.90 o
   5  17   2        258.93        212.82       358.43 o
   6  17   2       6022.20       5361.04       908.46 o
   7  17   2       3520.38       3486.01       739.80 o
   8  17   2       1216.51       1434.02       526.55 o
  -7  18   2        891.77        735.83       224.82 o
  -6  18   2      29688.92      26617.55      2468.97 o
  -5  18   2         15.24       -123.20       168.01 o
  -4  18   2       3674.87       4270.88       627.74 o
  -3  18   2       3260.12       2869.42       504.39 o
  -2  18   2       8058.50       7136.64       864.03 o
  -1  18   2         73.76       -125.45       138.06 o
   0  18   2       4385.45       4539.72      1653.72 o
   1  18   2         29.12         14.68       162.76 o
   2  18   2        325.91         35.51       172.19 o
   3  18   2        387.78        221.32       210.27 o
   4  18   2       6785.08       6876.24      1110.52 o
   5  18   2       2314.89       2353.27       683.57 o
   6  18   2      57186.86      60742.61      5544.73 o
  -5  19   2      23183.55      19788.72      1924.84 o
  -4  19   2       1966.44       1792.82       437.00 o
  -3  19   2      78426.20      68159.39      5878.36 o
  -2  19   2       2612.42       2106.88       470.68 o
  -1  19   2      10359.64      12387.40      3244.32 o
   0  19   2        121.68        116.36       198.44 o
   1  19   2        252.65        196.72       190.42 o
   2  19   2         71.40         21.20       174.55 o
   3  19   2       9108.37       8530.10      1621.66 o
   4  19   2         23.79        -56.00       380.81 o
  -1 -18   3        195.54        224.02       235.22 o
   0 -18   3        272.61        257.62       224.02 o
   2 -18   3       4079.71       3946.01       571.72 o
   3 -18   3      23964.58      24577.14      2262.94 o
   4 -18   3       3528.21       3721.21       360.04 o
  -4 -17   3       6743.07       7150.08       729.08 o
  -3 -17   3        133.98         45.02       188.24 o
  -2 -17   3       3236.18       3087.67       412.22 o
  -1 -17   3         12.18         22.40       179.21 o
   0 -17   3        656.67        526.49       257.65 o
   1 -17   3        600.53        100.82       201.63 o
   2 -17   3       6242.45       5204.29       661.75 o
   3 -17   3       1074.56       1032.37       171.16 o
   4 -17   3       5272.47       5331.26       339.91 o
   5 -17   3         18.43        -69.91       118.79 o
   6 -17   3       2310.08       2186.88       215.62 o
   7 -17   3         43.82         57.87        89.04 o
  -6 -16   3        843.04        872.78       254.80 o
  -5 -16   3        177.59        186.46       192.70 o
  -4 -16   3       1247.13       1175.09       274.52 o
  -3 -16   3       4858.42       5623.34       706.40 o
  -2 -16   3        106.04        149.17       161.13 o
  -1 -16   3       3549.78       3443.91       751.04 o
   0 -16   3       1479.01        941.15       291.31 o
   1 -16   3       1107.24       1265.97       313.69 o
   2 -16   3        623.83        639.86       125.15 o
   3 -16   3         70.94        175.14        89.80 o
   4 -16   3        197.81         33.96        76.00 o
   5 -16   3       4940.62       4512.38       293.01 o
   6 -16   3        250.33        259.04       103.30 o
   7 -16   3       3083.58       2543.76       237.81 o
   8 -16   3         16.91       -118.83        79.22 o
   9 -16   3       1876.36       1938.15       677.90 o
  -8 -15   3        307.49        190.42       313.63 o
  -7 -15   3       4027.62       4540.16       784.72 o
  -6 -15   3        480.67        733.51       226.04 o
  -5 -15   3        366.56        298.70       182.30 o
  -4 -15   3       1665.94       1377.00       677.88 o
  -3 -15   3        284.52        162.42       164.08 o
  -2 -15   3       1573.55       1271.11       560.23 o
  -1 -15   3       3517.31       3892.20       515.66 o
   0 -15   3      13122.64      13238.98      1140.52 o
   1 -15   3       3852.64       3353.69       306.15 o
   2 -15   3       6231.02       5845.42       498.69 o
   3 -15   3        830.43        794.02       127.74 o
   4 -15   3       5025.86       4674.49       292.87 o
   5 -15   3         25.32        -16.55        67.16 o
   6 -15   3       1148.08        861.07       129.17 o
   7 -15   3       1213.06       1414.40       231.73 o
   8 -15   3       1850.96       1955.63       236.46 o
   9 -15   3         25.35       -135.90       145.60 o
  10 -15   3       1191.50        727.86       459.33 o
  11 -15   3        430.12        570.37       196.12 o
  -9 -14   3       5740.14       6403.34       930.78 o
  -8 -14   3       8424.23       8943.41      1144.58 o
  -7 -14   3      23804.57      22702.61      2263.50 o
  -6 -14   3          5.80          6.36       133.94 o
  -5 -14   3       4122.88       4112.99       441.58 o
  -4 -14   3       5133.45       5199.85       616.80 o
  -3 -14   3       1297.90       1300.28       253.03 o
  -2 -14   3       2104.12       1959.33       287.68 o
  -1 -14   3       7219.51       7745.98       842.93 o
   0 -14   3       4755.68       4747.81       403.04 o
   1 -14   3      36766.53      34885.43      1426.98 o
   2 -14   3        631.34        538.62       108.89 o
   3 -14   3      13245.63      13194.26       605.45 o
   4 -14   3       3141.55       2785.98       210.65 o
   5 -14   3      18326.33      17555.96       775.36 o
   6 -14   3         13.06        -22.54        63.90 o
   7 -14   3        207.14        291.22        97.80 o
   8 -14   3        672.42        465.49       122.92 o
   9 -14   3        425.11        957.26       212.10 o
  10 -14   3       3730.06       4134.47       577.31 o
  11 -14   3      10183.86      11506.35      1223.60 o
  12 -14   3       1880.06       2039.29       504.22 o
 -10 -13   3       5566.63       5280.19       560.69 o
  -9 -13   3       6878.68       7461.83       667.45 o
  -8 -13   3      48814.11      51454.36      4575.73 o
  -7 -13   3       3044.63       3665.16       638.88 o
  -6 -13   3        198.64       1233.24       896.07 o
  -5 -13   3      13935.93      14286.52      1026.43 o
  -4 -13   3     100589.92     102436.11      6063.38 o
  -3 -13   3        743.28        783.33       169.53 o
  -2 -13   3       2355.71       2299.02       526.03 o
  -1 -13   3       1431.47       1432.71       160.11 o
   0 -13   3       5919.92       6200.36       500.95 o
   1 -13   3         37.37         30.55        67.48 o
   2 -13   3       4149.17       4293.71       260.48 o
   3 -13   3       9480.01       9147.74       444.20 o
   4 -13   3     186950.27     180042.27      6887.50 o
   5 -13   3       1180.33       1246.90       226.34 o
   6 -13   3        134.16        534.40       414.43 o
   7 -13   3         19.22         30.93        62.21 o
   8 -13   3        648.94       1086.61       168.03 o
   9 -13   3       1435.62       1198.85       336.13 o
  10 -13   3        236.15         67.21       168.01 o
  11 -13   3        101.65         11.20       190.41 o
  12 -13   3      32894.33      32075.76      2843.16 o
  13 -13   3        199.02        672.05       336.02 o
 -11 -12   3        579.60        796.35       470.47 o
 -10 -12   3       2300.44       1998.12       314.29 o
  -9 -12   3       3743.95       3784.30       947.25 o
  -8 -12   3       2013.68       2113.57       386.60 o
  -7 -12   3       7307.59       7687.17       608.44 o
  -6 -12   3       6090.57       6927.73       452.56 o
  -5 -12   3     209037.05     215033.67     12549.64 o
  -4 -12   3      18352.16      21209.60      1900.30 o
  -3 -12   3      26290.42      28803.99      1471.43 o
  -2 -12   3        440.82        359.19        95.29 o
  -1 -12   3       6584.00       6417.02       320.83 o
   0 -12   3        480.07        621.31       104.70 o
   1 -12   3       1842.53       1864.70       135.48 o
   2 -12   3       3080.23       3255.27       215.66 o
   3 -12   3     106328.68     106709.15      4167.47 o
   4 -12   3       6378.76       5935.75       298.23 o
   5 -12   3      30128.99      31281.93      1395.66 o
   6 -12   3        448.04        559.03       111.84 o
   7 -12   3     151754.12     144349.03      8246.69 o
   8 -12   3       1170.31       1188.97       218.47 o
   9 -12   3        409.81        336.04       201.63 o
  10 -12   3         30.18        302.41       201.61 o
  11 -12   3       1431.71       2845.85       515.39 o
  12 -12   3       1592.01       1658.25       425.77 o
  13 -12   3       4252.54       5594.25       784.76 o
  14 -12   3        816.84        806.56       369.68 o
 -12 -11   3      60387.84      62536.96      3752.05 o
 -11 -11   3        220.52         35.56       157.81 o
 -10 -11   3      15074.09      15356.94      1069.74 o
  -9 -11   3       2742.23       2809.25       338.30 o
  -8 -11   3       1464.61       1468.83       244.98 o
  -7 -11   3        298.78        358.42       116.42 o
  -6 -11   3      25047.04      24989.46      1116.09 o
  -5 -11   3      13222.79      13866.72       663.77 o
  -4 -11   3      86529.96      90657.38      3166.56 o
  -3 -11   3         59.48        169.07        58.08 o
  -2 -11   3     157423.36     161051.33      5727.65 o
  -1 -11   3       2819.38       2992.20       187.09 o
   0 -11   3       8733.58       9321.50       408.98 o
   1 -11   3        372.67        336.07        64.99 o
   2 -11   3        677.25        822.08       140.28 o
   3 -11   3        453.22        408.98        75.60 o
   4 -11   3      13169.29      12702.92       580.01 o
   5 -11   3       1079.40       1041.90       115.09 o
   6 -11   3     121676.94     118443.98      6756.39 o
   7 -11   3       7763.51       7446.55       482.55 o
   8 -11   3      79531.69      75315.20      4348.83 o
   9 -11   3       1574.88       1624.72       369.76 o
  10 -11   3       8846.60       8587.63       931.73 o
  11 -11   3       2340.83       2274.97       437.06 o
  12 -11   3        445.99        884.92       313.64 o
  13 -11   3        163.43         22.40       190.41 o
  14 -11   3       7032.35       6910.11       908.63 o
 -12 -10   3       3376.01       3789.03       410.09 o
 -11 -10   3       9766.68       9905.29       853.14 o
 -10 -10   3       7363.10       7659.48       617.46 o
  -9 -10   3      15759.17      16338.22      1098.61 o
  -8 -10   3         48.23         73.92       111.83 o
  -7 -10   3       6212.63       6794.24       380.45 o
  -6 -10   3        953.87        954.23       119.77 o
  -5 -10   3       2617.98       2611.42       172.14 o
  -4 -10   3        692.14        584.46        88.32 o
  -3 -10   3       7775.31       8061.68       333.96 o
  -2 -10   3      11458.06      11433.04       532.94 o
  -1 -10   3     159242.56     157607.09      5111.57 o
   0 -10   3       4492.93       4343.56       207.70 o
   1 -10   3      18733.10      18718.22       699.02 o
   2 -10   3       1172.55       1256.45       109.41 o
   3 -10   3       1761.01       1673.47       125.52 o
   4 -10   3          0.99         92.40        61.43 o
   5 -10   3        153.56        297.57        77.23 o
   6 -10   3         56.94        101.34        61.20 o
   7 -10   3     103421.66     101695.49      5818.32 o
   8 -10   3       1288.23       1242.99       244.37 o
   9 -10   3      32887.49      31951.59      2712.55 o
  10 -10   3         57.23       -100.80       134.41 o
  11 -10   3      15129.81      14245.55      1382.95 o
  12 -10   3        401.24        414.45       224.03 o
  13 -10   3        733.14        963.39       324.86 o
  14 -10   3       3915.12       3733.01       616.56 o
  15 -10   3       1385.75       2218.33       515.37 o
 -13  -9   3       3178.34       3173.14       372.24 o
 -12  -9   3         71.87        799.05       291.21 o
 -11  -9   3       1975.39       1720.74       268.00 o
 -10  -9   3      43463.31      42236.17      2562.85 o
  -9  -9   3        684.43        485.68       131.62 o
  -8  -9   3       2648.73       3075.40       266.10 o
  -7  -9   3       2673.22       2702.41       191.79 o
  -6  -9   3       1488.58       1361.36       126.29 o
  -5  -9   3       2433.52       2430.89       160.87 o
  -4  -9   3       1367.29       1359.40       115.08 o
  -3  -9   3        654.00        671.60        67.32 o
  -2  -9   3      27799.96      26160.54       898.64 o
  -1  -9   3       2904.77       2647.19       137.31 o
   0  -9   3          9.83        219.60        44.02 o
   1  -9   3         45.95         98.58        32.43 o
   2  -9   3      15450.66      14280.07       520.46 o
   3  -9   3        130.78         65.61        36.47 o
   4  -9   3        620.52        537.79        85.70 o
   5  -9   3         46.75         83.85        56.04 o
   6  -9   3       3324.71       3516.28       191.53 o
   7  -9   3          7.96         18.49        52.22 o
   8  -9   3          0.39        728.25       488.33 o
   9  -9   3         29.01          2.50        80.08 o
  10  -9   3      55655.48      50605.37      4162.15 o
  11  -9   3        616.70        515.30       224.04 o
  12  -9   3        337.46        123.21       190.42 o
  13  -9   3       2041.95       2140.31       459.44 o
  14  -9   3        569.50        515.28       280.04 o
  15  -9   3        233.20        168.01       246.42 o
 -14  -8   3        538.86        483.66       178.08 o
 -13  -8   3       1576.65       1328.27       244.07 o
 -12  -8   3        744.16        576.08       218.44 o
 -11  -8   3       4009.49       3994.08       465.27 o
 -10  -8   3       7080.37       7315.55       476.30 o
  -9  -8   3        865.17       1271.72       244.30 o
  -8  -8   3        271.04        227.75        85.72 o
  -7  -8   3       7250.46       7057.43       329.73 o
  -6  -8   3        236.34        255.88        65.30 o
  -5  -8   3       5723.12       5801.89       273.20 o
  -4  -8   3       3219.44       3471.40       186.31 o
  -3  -8   3        792.06       1130.95        85.56 o
  -2  -8   3       3713.05       3593.01       154.83 o
  -1  -8   3        368.29        393.92        56.51 o
   0  -8   3        960.37        923.11        64.38 o
   1  -8   3       1052.12       1127.79        76.13 o
   2  -8   3         63.93         41.42        31.45 o
   3  -8   3       2594.40       2349.24       168.71 o
   4  -8   3         12.61        -57.28        38.18 o
   5  -8   3        875.35       1084.31       158.48 o
   6  -8   3        349.59        432.29        69.52 o
   7  -8   3        973.98        952.63       184.47 o
   8  -8   3        675.18        653.72       142.10 o
   9  -8   3       1205.19       1312.43       200.76 o
  10  -8   3        400.41        303.32       123.55 o
  11  -8   3        792.86        358.49       190.45 o
  12  -8   3         60.22        -22.40       156.81 o
  13  -8   3       2998.69       3945.44       594.06 o
  14  -8   3        291.65        145.61       235.22 o
  15  -8   3        220.42       -100.81       224.02 o
  16  -8   3        327.10        627.26       336.03 o
 -14  -7   3       3668.42       3741.85       389.41 o
 -13  -7   3       1716.11       1874.70       272.57 o
 -12  -7   3        236.59        314.83       124.56 o
 -11  -7   3       5770.40       5970.29       468.67 o
 -10  -7   3       1383.45       1328.45       184.50 o
  -9  -7   3        142.26         37.94        83.28 o
  -8  -7   3       3198.46       3405.94       229.78 o
  -7  -7   3       1311.71       1433.78       154.51 o
  -6  -7   3       1313.07       1510.81       120.04 o
  -5  -7   3        224.84        235.45        56.49 o
  -4  -7   3       9125.42       9371.22       363.22 o
  -3  -7   3       2411.92       2562.05       121.45 o
  -2  -7   3      11365.66      11934.34       389.37 o
  -1  -7   3        723.07        717.75        59.38 o
   0  -7   3        642.56        786.10        52.19 o
   1  -7   3         21.09        -31.25        20.83 o
   2  -7   3       1935.19       1582.36        92.35 o
   3  -7   3         52.09         28.67        31.55 o
   4  -7   3       2297.10       2315.44       158.03 o
   5  -7   3         54.28        -57.87        38.58 o
   6  -7   3       3803.82       3962.51       194.89 o
   7  -7   3       1545.02       1430.85       132.52 o
   8  -7   3       3445.54       3131.71       225.68 o
   9  -7   3        240.90        188.75        65.15 o
  10  -7   3        588.41        490.21        94.51 o
  11  -7   3        226.18        199.83        98.77 o
  12  -7   3       3386.53       2724.15       459.63 o
  13  -7   3       1803.04       1299.83       347.37 o
  14  -7   3        388.90       1859.43       425.65 o
  15  -7   3       1939.46       2465.17       515.45 o
  16  -7   3       2111.73       2935.85       582.69 o
 -14  -6   3         19.65         18.43       122.57 o
 -13  -6   3       2755.16       3031.41       289.23 o
 -12  -6   3       3924.40       4053.73       330.92 o
 -11  -6   3      16935.07      16732.79       908.96 o
 -10  -6   3        734.91        690.88       140.39 o
  -9  -6   3        164.44        272.88        92.20 o
  -8  -6   3       3320.38       3631.05       258.03 o
  -7  -6   3       6887.10       6775.25       309.43 o
  -6  -6   3        927.70        860.05        91.38 o
  -5  -6   3       3474.11       3594.93       185.27 o
  -4  -6   3       6238.52       6269.80       259.79 o
  -3  -6   3      99119.21      97661.90      2968.82 o
  -2  -6   3       1473.51       1499.46        83.14 o
  -1  -6   3      26134.77      25582.59       744.51 o
   0  -6   3       9482.22       9315.13       287.84 o
   1  -6   3      37468.40      35751.83      1057.82 o
   2  -6   3        390.96        436.74        51.17 o
   3  -6   3        104.95        182.77        38.44 o
   4  -6   3       1068.90       1108.66        89.55 o
   5  -6   3        853.15       1034.44        60.03 o
   6  -6   3        562.27        575.95       101.43 o
   7  -6   3       6965.50       5754.83       450.62 o
   8  -6   3        767.96        835.15       104.19 o
   9  -6   3      53412.57      48760.06      3191.95 o
  10  -6   3        220.63        183.36        72.53 o
  11  -6   3         49.87        321.17        91.88 o
  12  -6   3       1385.42       1467.55       206.96 o
  13  -6   3       1355.26       1434.69       217.47 o
  14  -6   3       3852.21       3837.90       566.15 o
  15  -6   3       2432.12       2319.79       493.10 o
  16  -6   3        242.30        492.84       291.22 o
  17  -6   3      19666.99      19975.99      1968.35 o
 -15  -5   3        710.65        647.70       154.19 o
 -14  -5   3       2119.54       2263.19       242.14 o
 -13  -5   3       1942.58       1840.69       223.90 o
 -12  -5   3      21669.83      22946.39      1468.87 o
 -11  -5   3       2779.38       2685.34       210.77 o
 -10  -5   3       8924.93       8508.94       518.05 o
  -9  -5   3       5872.06       5574.72       312.36 o
  -8  -5   3      73810.23      73467.73      2577.68 o
  -7  -5   3       5755.89       5768.97       271.13 o
  -6  -5   3       1708.47       1779.56       124.57 o
  -5  -5   3        379.82        384.22        58.88 o
  -4  -5   3       1704.21       1648.59       102.48 o
  -3  -5   3        757.02        912.48        68.75 o
  -2  -5   3       2334.57       2300.20        98.64 o
  -1  -5   3       7830.83       7456.79       239.15 o
   0  -5   3     826630.38     777071.31     32793.46 o
   1  -5   3       2019.76       1980.06        80.23 o
   2  -5   3       5566.70       4943.95       200.90 o
   3  -5   3        537.26        703.45        57.50 o
   4  -5   3       1036.33       1330.20        98.28 o
   5  -5   3          1.08          7.63        22.70 o
   6  -5   3         59.88        169.67        43.25 o
   7  -5   3       4661.02       4407.50       257.34 o
   8  -5   3     133350.41     124455.88      4489.93 o
   9  -5   3          9.87         46.18        43.38 o
  10  -5   3       1227.99       1645.71       158.87 o
  11  -5   3         46.67         56.34        75.99 o
  12  -5   3      55155.23      52880.73      3051.84 o
  13  -5   3       1314.39       1028.53       193.82 o
  14  -5   3       3626.75       3630.60       368.54 o
  15  -5   3       3446.35       3450.72       543.66 o
  16  -5   3       1403.47       1340.37       260.00 o
  17  -5   3       5022.02       4330.54       469.30 o
 -15  -4   3        357.74       1356.50       896.10 o
 -14  -4   3        268.37        274.10       119.17 o
 -13  -4   3       5680.17       5500.43       397.16 o
 -12  -4   3       2509.06       2445.24       245.99 o
 -11  -4   3      20228.68      19805.27       886.29 o
 -10  -4   3        411.85        577.18        97.85 o
  -9  -4   3     292039.94     293405.94     11034.63 o
  -8  -4   3      26500.73      27218.89      1005.21 o
  -7  -4   3      62975.62      63905.23      2244.57 o
  -6  -4   3       3061.52       3014.17       194.39 o
  -5  -4   3      38787.80      40306.82      1328.17 o
  -4  -4   3        770.22        644.35        68.89 o
  -3  -4   3        216.63        411.10        46.47 o
  -2  -4   3        266.74        273.33        33.03 o
  -1  -4   3      66855.75      62241.86      1731.22 o
   0  -4   3      17194.30      16188.20       509.28 o
   1  -4   3     200965.81     200787.05      7522.61 o
   2  -4   3       1351.99       1194.84        83.27 o
   3  -4   3      91270.39      81627.82      3473.26 o
   4  -4   3         19.90         60.39        24.63 o
   5  -4   3       5614.53       4712.13       218.79 o
   6  -4   3         63.74        -36.55        31.32 o
   7  -4   3       1214.07       1093.57        91.54 o
   8  -4   3       5993.17       5576.33       294.05 o
   9  -4   3      48543.63      46082.99      1556.87 o
  10  -4   3       2317.71       2392.69       152.28 o
  11  -4   3     321855.09     317212.22     12660.91 o
  12  -4   3        581.05        794.24       118.96 o
  13  -4   3      26924.85      24548.76      1507.15 o
  14  -4   3       1531.02       1415.96       236.91 o
  15  -4   3      13738.52      12790.39       896.96 o
  16  -4   3       5108.51       4923.37       475.74 o
  17  -4   3       5986.65       5527.81       773.84 o
 -15  -3   3         66.57         30.95       147.99 o
 -14  -3   3       7691.15       7569.66       713.08 o
 -13  -3   3       8117.82       7720.94       497.56 o
 -12  -3   3       1406.20       1413.97       188.86 o
 -11  -3   3         58.20        136.12        84.07 o
 -10  -3   3      38555.77      38809.66      1392.59 o
  -9  -3   3      12511.32      12425.22       501.96 o
  -8  -3   3     387885.69     404550.50     13763.38 o
  -7  -3   3        364.58        210.40        62.92 o
  -6  -3   3     103789.97     107612.02      3711.20 o
  -5  -3   3       9552.41       9811.63       363.01 o
  -4  -3   3      44099.31      45146.70      1465.49 o
  -3  -3   3       1688.90       1246.60        84.36 o
  -2  -3   3       3653.35       3516.00       149.55 o
  -1  -3   3        953.90        902.61        53.62 o
   0  -3   3     125930.85     118924.39      3708.25 o
   1  -3   3        437.54        451.10        31.56 o
   2  -3   3     253755.14     236924.25     13338.06 o
   3  -3   3       1282.87       1029.72        71.43 o
   4  -3   3     277774.59     224207.00     15118.97 o
   5  -3   3         99.83         57.52        23.98 o
   6  -3   3      21894.66      21309.27       697.38 o
   7  -3   3        521.41        515.52        60.34 o
   8  -3   3        518.72        821.22       172.52 o
   9  -3   3       1346.34       1444.64       104.65 o
  10  -3   3      21987.96      20515.51       785.23 o
  11  -3   3       1800.12       1755.19       158.21 o
  12  -3   3     107382.52     104812.16      4264.90 o
  13  -3   3        334.96         89.61       102.06 o
  14  -3   3     108978.40     105319.30      5974.58 o
  15  -3   3       1024.58       1578.28       257.37 o
  16  -3   3      30122.06      29595.72      1837.60 o
  17  -3   3        829.14       1122.88       264.57 o
 -16  -2   3       2481.77       2411.64       661.17 o
 -15  -2   3        778.86       1133.63       711.35 o
 -14  -2   3       6106.75       5526.02       389.05 o
 -13  -2   3       6644.22       5601.15       394.89 o
 -12  -2   3        268.96        323.51        87.51 o
 -11  -2   3       6742.62       7093.57       354.57 o
 -10  -2   3       4191.46       4767.95       264.18 o
  -9  -2   3      71667.98      71959.74      2658.27 o
  -8  -2   3       4991.77       5302.85       239.28 o
  -7  -2   3        718.96       1210.85       153.78 o
  -6  -2   3      13872.53      14081.64       550.97 o
  -5  -2   3     232571.67     229254.84      7284.04 o
  -4  -2   3        295.69        372.86        45.58 o
  -3  -2   3      11861.82      12043.39       416.57 o
  -2  -2   3       1300.69       1303.42        69.03 o
  -1  -2   3       4393.96       4190.65       149.62 o
   0  -2   3        377.16        344.63        29.64 o
   1  -2   3         97.24        170.31        38.29 o
   2  -2   3       4470.01       3704.74       254.17 o
   3  -2   3     665036.75     624099.50     27876.56 o
   4  -2   3        184.39        190.81        30.95 o
   5  -2   3      47039.75      44621.26      1397.99 o
   6  -2   3        360.65        351.41        42.22 o
   7  -2   3      85884.98      78455.94      2252.43 o
   8  -2   3       1561.42       1370.13        94.28 o
   9  -2   3       8831.51       8497.78       354.87 o
  10  -2   3       5032.76       5442.43       253.14 o
  11  -2   3      12198.11      12092.24       573.51 o
  12  -2   3       2671.52       2384.34       194.34 o
  13  -2   3       5874.90       5815.48       381.71 o
  14  -2   3        495.25        381.68       158.79 o
  15  -2   3     105104.02      98889.67      5632.64 o
  16  -2   3         41.23        -20.36       129.07 o
  17  -2   3       1014.20       1212.99       358.49 o
 -16  -1   3      12262.05      12208.84      1836.15 o
 -15  -1   3       2486.15       2252.23       354.22 o
 -14  -1   3      87233.04      84126.57      3997.95 o
 -13  -1   3       1935.54       1852.22       206.07 o
 -12  -1   3         39.13        145.36       122.79 o
 -11  -1   3       3826.79       3640.10       222.88 o
 -10  -1   3      11137.22      11192.21       493.29 o
  -9  -1   3       2504.03       2281.58       134.05 o
  -8  -1   3       1909.29       2002.17       122.08 o
  -7  -1   3       5175.20       5405.22       211.66 o
  -6  -1   3     202811.84     206925.31      5879.98 o
  -5  -1   3       4429.46       4720.14       187.07 o
  -4  -1   3      28376.61      26713.28       941.80 o
  -3  -1   3        147.50        200.23        29.18 o
  -2  -1   3      39256.53      40187.00      1291.04 o
  -1  -1   3        160.41        170.59        24.06 o
   0  -1   3       6780.70       6407.07       234.17 o
   1  -1   3         81.02         65.57        13.54 o
   2  -1   3        762.55        789.45        55.05 o
   3  -1   3        141.06        161.93        21.80 o
   4  -1   3       3964.38       3857.47       129.87 o
   5  -1   3        355.97        390.21        37.71 o
   6  -1   3     143171.06     132268.30      3556.72 o
   7  -1   3         74.43        140.82        30.02 o
   8  -1   3        918.54       1011.85        70.27 o
   9  -1   3         35.84          3.03        34.21 o
  10  -1   3       9171.70       9370.99       456.11 o
  11  -1   3       2315.74       2460.24       155.40 o
  12  -1   3       4830.67       3979.23       258.34 o
  13  -1   3       2244.36       2181.19       210.09 o
  14  -1   3      26595.37      26653.35      1638.81 o
  15  -1   3       3617.01       3782.67       388.42 o
  16  -1   3        781.53        660.94       198.03 o
  17  -1   3        175.27       -136.77       149.86 o
 -16   0   3        407.58        724.88       336.04 o
 -15   0   3       5334.13       5176.82       544.39 o
 -14   0   3       4240.74       4284.47       462.52 o
 -13   0   3      23747.68      23444.27      1219.61 o
 -12   0   3         59.03         38.81        64.86 o
 -11   0   3      11014.60      10685.44       476.36 o
 -10   0   3        472.13        473.30        83.75 o
  -9   0   3      13188.24      14212.31       529.23 o
  -8   0   3       1030.61       1266.77        76.90 o
  -7   0   3        757.58        996.69        97.40 o
  -6   0   3       4324.53       4186.89       174.64 o
  -5   0   3      15082.29      15454.41       472.24 o
  -4   0   3        338.87        308.37        34.64 o
  -3   0   3      36131.86      39177.94      1224.35 o
  -2   0   3         97.87        107.84        18.51 o
  -1   0   3       3961.91       4006.60       129.39 o
   0   0   3          5.80        -19.39        12.93 o
   1   0   3      23189.17      21555.21       728.46 o
   2   0   3        135.02        138.75        14.35 o
   3   0   3        412.14        499.28        44.15 o
   4   0   3        666.86        291.15        42.57 o
   5   0   3       1684.27       2077.71       148.92 o
   6   0   3        338.29        335.95        35.40 o
   7   0   3      11328.45      11248.45       381.93 o
   8   0   3        150.37        120.29        32.13 o
   9   0   3        520.79        735.58        72.66 o
  10   0   3       1905.44       2006.01       130.76 o
  11   0   3        702.89        978.58       152.00 o
  12   0   3          8.61        -16.95        56.63 o
  13   0   3        650.24        745.00       175.60 o
  14   0   3       1931.84       2159.06       272.60 o
  15   0   3       2380.80       2420.45       299.88 o
  16   0   3         23.85        271.61       141.90 o
  17   0   3        457.46        568.81       330.44 o
 -16   1   3        278.62         98.86       177.56 o
 -15   1   3       3744.04       3021.83       416.54 o
 -14   1   3        697.30        606.90       201.87 o
 -13   1   3        143.96         98.02        87.92 o
 -12   1   3       1080.03       1330.84       296.86 o
 -11   1   3       2710.68       2498.00       179.59 o
 -10   1   3       3938.96       3595.18       212.83 o
  -9   1   3         23.31         19.69        25.06 o
  -8   1   3        346.02        382.51        47.63 o
  -7   1   3        391.36        516.02        53.63 o
  -6   1   3        674.50        747.95        57.50 o
  -5   1   3       3606.94       3626.38       140.97 o
  -4   1   3        181.69        136.95        33.88 o
  -3   1   3       3703.55       3370.88       114.98 o
  -2   1   3       1398.65       1578.24        65.94 o
  -1   1   3        159.27        220.04        15.27 o
   0   1   3       1416.29       1505.62        94.12 o
   1   1   3          2.47         -9.93         6.62 o
   2   1   3       1105.83       1236.06        75.47 o
   3   1   3         19.28         24.99        12.48 o
   4   1   3        114.26        265.77        39.24 o
   5   1   3         30.41        -22.07        14.71 o
   6   1   3      18796.49      19679.18       575.62 o
   7   1   3          6.02        -35.35        23.57 o
   8   1   3       3301.08       3076.10       233.67 o
   9   1   3        450.07        499.59        75.75 o
  10   1   3       1579.43       1627.46       136.85 o
  11   1   3       1031.37       1004.95       117.21 o
  12   1   3        439.77        710.46       175.99 o
  13   1   3       2605.46       2617.09       226.31 o
  14   1   3       3639.02       3436.30       340.60 o
  15   1   3        397.77        358.44       149.87 o
  16   1   3       1644.20       1768.93       276.96 o
  17   1   3       4004.14       4343.54       582.94 o
 -16   2   3       2008.99       2174.43       371.39 o
 -15   2   3       4549.62       4698.00      1418.33 o
 -14   2   3       2762.24       2770.13       382.30 o
 -13   2   3         63.06        -74.54        70.36 o
 -12   2   3        198.12        192.78        79.30 o
 -11   2   3       2068.32       2068.20       161.91 o
 -10   2   3       1193.42       1283.54       120.50 o
  -9   2   3         54.79        169.64        62.61 o
  -8   2   3         80.04        143.61        29.81 o
  -7   2   3      28515.66      28733.67       799.05 o
  -6   2   3       9706.16      10274.50       293.54 o
  -5   2   3       5107.52       5277.56       163.24 o
  -4   2   3       3283.25       3221.63       112.82 o
  -3   2   3       1151.17       1097.36        72.86 o
  -2   2   3          5.36         71.61        21.29 o
  -1   2   3        358.69        543.13        48.67 o
   0   2   3        152.62        102.84        22.75 o
   1   2   3      10279.35      11006.48       527.35 o
   2   2   3         33.01         66.56        10.46 o
   3   2   3       1800.03       1919.48        78.68 o
   4   2   3        333.93        425.04        34.45 o
   5   2   3      73238.50      71537.15      2538.10 o
   6   2   3        609.07        650.86        50.16 o
   7   2   3        462.54        487.49        51.02 o
   8   2   3       1459.21       1536.16        88.62 o
   9   2   3       2104.57       1934.35       143.37 o
  10   2   3       4843.21       4451.82       274.64 o
  11   2   3      20832.37      20226.37       893.66 o
  12   2   3        127.51        213.60        75.95 o
  13   2   3      19898.52      18502.90      1162.58 o
  14   2   3        305.48        448.05       153.08 o
  15   2   3       1870.92       2055.86       281.20 o
  16   2   3       1124.03       1041.90       225.67 o
  17   2   3       7119.80       8010.55       654.09 o
 -16   3   3      13820.22      13255.42      1013.47 o
 -15   3   3       1714.83       1424.80       306.26 o
 -14   3   3      12448.33      11820.17       904.65 o
 -13   3   3        102.87         -3.84        74.48 o
 -12   3   3      23099.38      23287.54      1016.41 o
 -11   3   3       8339.73       8251.11       392.69 o
 -10   3   3       1270.01       1490.57       135.33 o
  -9   3   3         98.08        129.84        53.29 o
  -8   3   3       4981.11       4837.06       234.98 o
  -7   3   3       1803.85       1763.54        79.80 o
  -6   3   3      32598.05      34199.96       899.75 o
  -5   3   3        449.18        514.76        41.73 o
  -4   3   3     173743.94     178943.30      4606.02 o
  -3   3   3       4642.63       4784.73       156.78 o
  -2   3   3      27522.93      26442.98       835.90 o
  -1   3   3       1564.57       1477.11        67.14 o
   0   3   3       5684.12       4904.57       376.66 o
   1   3   3        639.62        639.19        37.44 o
   2   3   3       2862.35       3308.86       150.40 o
   3   3   3       1731.49       1744.96        71.88 o
   4   3   3     163741.06     172303.30      6019.73 o
   5   3   3       1289.91       1284.54        68.37 o
   6   3   3      16861.45      15874.52       590.67 o
   7   3   3       1938.61       1905.60       117.69 o
   8   3   3     102394.80     101228.91      3599.56 o
   9   3   3       1451.03       1314.15       100.29 o
  10   3   3       4001.66       4259.37       200.05 o
  11   3   3        152.78        147.42        46.07 o
  12   3   3       5362.51       5375.32       315.96 o
  13   3   3       5249.83       5253.74       428.07 o
  14   3   3       5388.11       5659.66       467.72 o
  15   3   3        227.02        161.90       130.50 o
  16   3   3      84139.81      81956.30      6701.26 o
  17   3   3       2494.29       2375.77       481.88 o
 -16   4   3       2922.53       3266.91       455.08 o
 -15   4   3      28874.46      28224.82      1828.06 o
 -14   4   3        308.90        591.30       403.24 o
 -13   4   3      63705.19      56261.72      3343.57 o
 -12   4   3       5018.20       4967.91       302.82 o
 -11   4   3      24050.93      24509.97       970.52 o
 -10   4   3          0.90         13.01        50.60 o
  -9   4   3       3715.89       3443.89       202.42 o
  -8   4   3       3661.49       3565.89       159.56 o
  -7   4   3       4243.39       4555.24       141.28 o
  -6   4   3       9982.59      10339.70       288.06 o
  -5   4   3     213994.38     227290.42      5544.30 o
  -4   4   3       4703.07       4721.70       161.29 o
  -3   4   3     458359.22     509600.59     13859.72 o
  -2   4   3         21.85        -26.64        17.76 o
  -1   4   3     244527.23     270986.97      9034.08 o
   0   4   3         97.03        107.91        21.72 o
   1   4   3      21026.56      21514.79       739.32 o
   2   4   3       3529.38       2818.57       138.83 o
   3   4   3       1013.55       1232.79       153.51 o
   4   4   3       1059.97       1095.58        56.37 o
   5   4   3      76406.12      76601.29      2843.27 o
   6   4   3       1160.51       1016.03        61.81 o
   7   4   3     205210.02     201751.61      7028.80 o
   8   4   3       1400.23       1485.06        92.69 o
   9   4   3      53241.90      50793.74      1997.51 o
  10   4   3        834.13        795.36        75.00 o
  11   4   3       8259.14       8387.66       422.74 o
  12   4   3       6991.35       6822.71       370.26 o
  13   4   3      17106.12      16857.76      1069.93 o
  14   4   3       1108.79       1038.96       285.69 o
  15   4   3       3379.05       2813.56       470.80 o
  16   4   3       3950.12       3766.71       582.94 o
  17   4   3      34478.39      33943.75      2979.11 o
 -16   5   3       2182.87       1860.23       487.45 o
 -15   5   3       1834.21       2037.82       375.37 o
 -14   5   3       6756.54       6513.01       729.20 o
 -13   5   3       2058.16       2000.82       325.35 o
 -12   5   3     295909.03     294771.56     13582.85 o
 -11   5   3        738.40        545.39       107.74 o
 -10   5   3      12394.18      14334.43       692.56 o
  -9   5   3       5235.03       5215.51       313.18 o
  -8   5   3       5365.49       5277.27       419.46 o
  -7   5   3       1562.98       1563.63       127.77 o
  -6   5   3       1860.86       1852.95        96.09 o
  -5   5   3       2336.49       2461.01       106.43 o
  -4   5   3     326053.50     348688.38      9412.37 o
  -3   5   3        700.18        674.19        61.41 o
  -2   5   3     106462.34     106507.38      3296.02 o
  -1   5   3        401.12        195.06        42.75 o
   0   5   3     724573.69     751519.56     42911.88 o
   1   5   3        883.75        840.04        48.98 o
   2   5   3      10719.00      10362.22       332.77 o
   3   5   3       2828.25       2670.53       130.31 o
   4   5   3      24097.90      24005.33       783.28 o
   5   5   3        121.76        105.33        26.15 o
   6   5   3      10740.41      11382.18       454.40 o
   7   5   3       3482.89       3455.02       186.47 o
   8   5   3     211423.59     202142.12      9470.75 o
   9   5   3       1584.35       1710.65       155.52 o
  10   5   3      89096.54      88555.20      4228.11 o
  11   5   3       3455.23       3889.09       327.34 o
  12   5   3      53305.08      50262.96      2107.69 o
  13   5   3       1062.78        996.49       173.75 o
  14   5   3       2129.81       2061.96       392.22 o
  15   5   3       6028.03       6819.53       807.58 o
  16   5   3      16521.82      16570.88      1596.38 o
  17   5   3       4016.79       3833.84       605.34 o
 -16   6   3       1213.63       1144.48       304.30 o
 -15   6   3       2835.71       2656.82       408.45 o
 -14   6   3       2542.19       2564.94       371.45 o
 -13   6   3      66722.88      61803.15      5146.47 o
 -12   6   3       2128.55       2022.81       297.16 o
 -11   6   3       7273.96       8417.03       589.66 o
 -10   6   3        869.25        929.57       134.14 o
  -9   6   3     363372.19     373416.91     15249.44 o
  -8   6   3         71.12         81.10        60.21 o
  -7   6   3        584.28        925.69       120.15 o
  -6   6   3       7877.34       7999.04       273.69 o
  -5   6   3       1180.21       1026.48        70.01 o
  -4   6   3       2566.19       2428.49       104.40 o
  -3   6   3         71.28        282.26        39.16 o
  -2   6   3        580.28        566.67        53.53 o
  -1   6   3     128772.81     114678.69      4146.00 o
   0   6   3          7.65         35.64        19.60 o
   1   6   3       2083.96       2525.18       116.96 o
   2   6   3       1481.76       1490.97        57.70 o
   3   6   3      37928.67      36659.80      1283.42 o
   4   6   3       4676.75       4538.44       192.12 o
   5   6   3       2716.28       2737.68       119.24 o
   6   6   3        511.60        594.24        44.30 o
   7   6   3      53706.64      52642.87      1567.07 o
   8   6   3       4272.72       4533.45       200.84 o
   9   6   3         96.56        306.40       202.34 o
  10   6   3       4227.30       3938.18       274.29 o
  11   6   3     288204.75     285734.06     13410.99 o
  12   6   3       5391.31       5144.32       467.89 o
  13   6   3       2096.92       3832.59       537.91 o
  14   6   3        852.89        716.97       268.86 o
  15   6   3       2976.00       2454.57       459.53 o
  16   6   3       3190.64       3541.82       560.41 o
 -15   7   3       1525.18       1786.35       341.89 o
 -14   7   3        656.64        633.20       268.85 o
 -13   7   3       4125.00       3486.91       504.53 o
 -12   7   3       2688.06       2453.75       226.20 o
 -11   7   3       1925.70       1713.69       174.13 o
 -10   7   3     127547.43     130627.19      5411.41 o
  -9   7   3        241.32        244.74        84.20 o
  -8   7   3      71022.12      69465.16      2554.47 o
  -7   7   3       3023.16       3162.12       166.24 o
  -6   7   3      25476.20      24475.16       766.76 o
  -5   7   3         33.53         23.42        26.78 o
  -4   7   3        802.82        754.06        63.52 o
  -3   7   3        496.13        386.69        50.66 o
  -2   7   3        766.18       1008.92        98.11 o
  -1   7   3       1699.81       1686.66       116.02 o
   0   7   3      12760.78      12048.68       442.45 o
   1   7   3       3855.60       3523.82       143.28 o
   2   7   3     259764.14     236540.30      7520.36 o
   3   7   3         74.02        118.49        30.46 o
   4   7   3      30694.46      28692.04       942.98 o
   5   7   3          6.14         43.49        24.09 o
   6   7   3       4743.71       4746.12       173.34 o
   7   7   3       3887.19       4021.98       161.91 o
   8   7   3       4346.14       4268.13       188.12 o
   9   7   3        229.26        290.69        43.74 o
  10   7   3      77998.84      74432.57      3803.18 o
  11   7   3       9917.19       9916.14       615.18 o
  12   7   3      14441.38      14185.47      1026.22 o
  13   7   3         29.66        -89.60       156.81 o
  14   7   3      11317.95      12050.68      1201.70 o
  15   7   3       3912.98       4046.95       594.15 o
  16   7   3       5305.61       4922.67       684.02 o
 -15   8   3       2705.95       3035.73       430.84 o
 -14   8   3       2958.56       2961.46       414.46 o
 -13   8   3        568.09        573.49       201.87 o
 -12   8   3        542.53        389.68       110.30 o
 -11   8   3        729.68        816.06       181.78 o
 -10   8   3       1177.38       1345.49       155.15 o
  -9   8   3      12222.58      12080.39       596.73 o
  -8   8   3        236.33        296.70        60.93 o
  -7   8   3      22843.15      23422.93       847.02 o
  -6   8   3        182.43        182.58        49.14 o
  -5   8   3      30674.77      30587.49       944.63 o
  -4   8   3        645.33        659.97        64.19 o
  -3   8   3       6430.95       6244.72       244.49 o
  -2   8   3       2448.99       2126.98       114.26 o
  -1   8   3        692.09        954.81        86.76 o
   0   8   3        698.63        549.11        71.22 o
   1   8   3       8365.64       8103.50       258.98 o
   2   8   3       2114.30       2070.46        85.45 o
   3   8   3      80703.33      75941.89      2009.38 o
   4   8   3       2238.53       2199.74       113.88 o
   5   8   3        883.11       1219.78       114.73 o
   6   8   3        561.57        632.37        49.51 o
   7   8   3        649.82        878.70       125.14 o
   8   8   3        765.78        818.25       101.65 o
   9   8   3       3857.92       3864.62       243.79 o
  10   8   3       6571.24       6531.85       305.38 o
  11   8   3       5827.90       5678.56       422.08 o
  12   8   3       2163.00       1916.33       358.61 o
  13   8   3       3084.21       3037.60       470.77 o
  14   8   3       4609.15       4597.12       616.69 o
  15   8   3      12824.90      13018.66      1302.99 o
  16   8   3        206.85        392.03       268.82 o
 -15   9   3        337.55         21.66       177.02 o
 -14   9   3       2275.11       2904.82       537.89 o
 -13   9   3         98.50        -39.20       134.64 o
 -12   9   3        485.77        530.64       116.96 o
 -11   9   3       1394.61       1064.29       160.69 o
 -10   9   3        560.54        426.38       104.09 o
  -9   9   3       3640.22       3535.07       251.19 o
  -8   9   3         95.15        147.12        49.32 o
  -7   9   3        677.61        625.22        78.16 o
  -6   9   3       5962.16       5839.95       244.87 o
  -5   9   3       2730.27       2641.02       142.15 o
  -4   9   3       4243.35       4034.29       187.16 o
  -3   9   3         33.75        -15.38        33.76 o
  -2   9   3       6516.20       6226.85       257.95 o
  -1   9   3          6.64          9.53        26.74 o
   0   9   3       4227.26       3863.76       301.68 o
   1   9   3        698.88        671.29        57.40 o
   2   9   3       1716.49       1713.38       121.70 o
   3   9   3       5318.78       5270.87       186.86 o
   4   9   3       1936.82       1946.70       112.36 o
   5   9   3         78.55        140.96        30.97 o
   6   9   3        687.69        925.95        92.59 o
   7   9   3        950.68        916.17        95.83 o
   8   9   3      16557.91      16962.95       806.01 o
   9   9   3       1136.48       1141.59       131.85 o
  10   9   3       3084.06       3037.49       228.14 o
  11   9   3        783.19        864.71       196.14 o
  12   9   3         30.09        -89.60       134.40 o
  13   9   3       2320.13       2151.66       414.64 o
  14   9   3        382.58        459.25       257.63 o
  15   9   3       3765.51       4248.45       627.74 o
 -14  10   3       1405.61       1467.70       492.97 o
 -13  10   3        679.75        571.12       225.62 o
 -12  10   3        175.74        181.25       102.49 o
 -11  10   3       3787.99       3463.83       291.17 o
 -10  10   3        407.31        427.74       110.29 o
  -9  10   3        914.45       1132.61       148.13 o
  -8  10   3        193.23        250.45        60.76 o
  -7  10   3       2588.62       2432.54       224.76 o
  -6  10   3       1739.80       1840.37       147.85 o
  -5  10   3       1729.23       1740.44       116.26 o
  -4  10   3        508.95        466.42        74.31 o
  -3  10   3       1810.34       1961.78       122.16 o
  -2  10   3         96.80         53.92        42.34 o
  -1  10   3      17801.09      18646.34       720.38 o
   0  10   3         35.64         45.64        33.21 o
   1  10   3      29303.68      27736.40       926.54 o
   2  10   3         95.71        105.26        30.63 o
   3  10   3        839.01        905.39        81.61 o
   4  10   3       1517.33       1541.66        90.70 o
   5  10   3      14059.61      14017.07       538.83 o
   6  10   3       1567.85       1600.73       127.15 o
   7  10   3      17137.13      16680.74       697.93 o
   8  10   3         24.02         42.70        62.57 o
   9  10   3       1851.05       2104.48       182.35 o
  10  10   3        523.90        528.93       109.43 o
  11  10   3        767.60       1065.42       216.80 o
  12  10   3       2497.03       2656.10       437.08 o
  13  10   3        639.70        537.70       268.85 o
  14  10   3       3530.23       3418.81       538.04 o
  15  10   3       5536.42       5259.24       706.47 o
 -14  11   3       1199.75        414.52       380.91 o
 -13  11   3        768.83        515.30       358.47 o
 -12  11   3        600.84        578.16       150.29 o
 -11  11   3       1192.53       1156.96       246.48 o
 -10  11   3      24768.59      22057.22      1148.62 o
  -9  11   3       4711.90       4664.29       284.84 o
  -8  11   3      52926.99      52300.52      1801.71 o
  -7  11   3        402.47        415.35        77.16 o
  -6  11   3       7734.96       7780.79       334.78 o
  -5  11   3        237.94        243.10        56.23 o
  -4  11   3      15919.54      16503.16       621.90 o
  -3  11   3        536.55        587.13        76.59 o
  -2  11   3       5275.34       5005.07       226.66 o
  -1  11   3       1168.66       1199.08       116.33 o
   0  11   3      40827.41      37480.79      1297.16 o
   1  11   3       1736.38       1739.50        99.53 o
   2  11   3      58525.33      57798.55      1684.62 o
   3  11   3       4732.60       4537.29       202.14 o
   4  11   3      40949.45      39313.04      1355.52 o
   5  11   3        433.14        453.60        70.93 o
   6  11   3       3056.29       3185.91       277.11 o
   7  11   3          0.70         22.30        64.33 o
   8  11   3       3436.90       3282.96       238.70 o
   9  11   3       3225.83       3110.99       236.44 o
  10  11   3      18365.77      18549.59      1181.67 o
  11  11   3          2.09        -96.73       106.40 o
  12  11   3      20825.56      22151.20      1992.26 o
  13  11   3       2000.57       2375.55       448.22 o
  14  11   3       4034.77       4046.90       605.35 o
 -13  12   3        181.57         22.40       268.82 o
 -12  12   3       2200.20       2036.29       258.50 o
 -11  12   3        759.88        846.01       186.42 o
 -10  12   3       4982.90       4695.39       446.80 o
  -9  12   3       9014.97      10233.21      1364.03 o
  -8  12   3        300.10        351.62       144.24 o
  -7  12   3     163528.89     160114.00      5799.31 o
  -6  12   3       2106.36       2137.28       149.20 o
  -5  12   3      30513.75      32548.48      1294.02 o
  -4  12   3        140.35        155.22        52.00 o
  -3  12   3       1161.49       1262.52       105.78 o
  -2  12   3       1086.72       1089.95        98.54 o
  -1  12   3       1855.55       2088.41       209.38 o
   0  12   3         61.69         90.61        45.90 o
   1  12   3      68363.31      66048.40      2230.00 o
   2  12   3        276.68        295.42        60.83 o
   3  12   3     107518.05     104483.55      3498.25 o
   4  12   3       8452.05       8579.01       385.72 o
   5  12   3      52690.76      52193.58      1953.62 o
   6  12   3         13.14         -6.70        51.80 o
   7  12   3        657.99        956.74       184.33 o
   8  12   3        853.72        743.32       147.58 o
   9  12   3       8642.51       8675.09       638.05 o
  10  12   3       1129.86       1157.42       201.90 o
  11  12   3       3009.74       2813.90       397.90 o
  12  12   3       4532.83       4395.95       377.15 o
  13  12   3      65568.94      70038.20      5772.13 o
 -13  13   3        250.77        380.83       358.43 o
 -12  13   3       9476.35       8778.81       998.95 o
 -11  13   3       4062.88       3091.70       346.22 o
 -10  13   3        480.54        257.92       147.13 o
  -9  13   3        279.41        341.63       156.82 o
  -8  13   3      56572.70      53972.43      3213.06 o
  -7  13   3        624.26        712.04       113.19 o
  -6  13   3       5787.65       7110.00       560.67 o
  -5  13   3       1910.31       2209.58       188.28 o
  -4  13   3     186304.06     197062.39      9827.60 o
  -3  13   3         22.62         50.97        50.76 o
  -2  13   3        400.98        526.38        77.86 o
  -1  13   3         15.33         -8.02        42.28 o
   0  13   3        640.85        839.56        87.56 o
   1  13   3        167.82        104.43        57.05 o
   2  13   3        963.74       1173.40       126.59 o
   3  13   3       2120.14       2082.00       136.92 o
   4  13   3     286601.66     286194.12      9472.80 o
   5  13   3        944.24       1072.72       118.99 o
   6  13   3       5802.88       6765.26      1012.87 o
   7  13   3       5195.11       5229.56       382.39 o
   8  13   3      19476.51      19977.13      1289.30 o
   9  13   3       1906.76       1664.79       250.23 o
  10  13   3       9025.75       9362.23       697.91 o
  11  13   3        590.00        729.07       186.01 o
  12  13   3      35481.81      35028.71      2308.59 o
  13  13   3       6626.56       6741.03       830.01 o
 -12  14   3         11.39         48.13       113.47 o
 -11  14   3       2033.66       2421.30       409.00 o
 -10  14   3        770.50        809.77       302.46 o
  -9  14   3       4355.97       4356.60       437.39 o
  -8  14   3        923.97       1084.99       225.66 o
  -7  14   3       4922.31       5013.07       459.93 o
  -6  14   3        380.64        311.05        86.81 o
  -5  14   3     204652.27     198148.66      9096.04 o
  -4  14   3       4276.34       4423.56       421.05 o
  -3  14   3      19727.64      22356.45      1077.85 o
  -2  14   3        124.87        193.72        75.83 o
  -1  14   3      48497.75      49005.54      1862.44 o
   0  14   3        513.31        590.93        95.42 o
   1  14   3       6808.04       6769.77       397.54 o
   2  14   3        778.97       1073.36       123.49 o
   3  14   3       3234.85       3532.39       201.33 o
   4  14   3       3011.19       2897.09       177.12 o
   5  14   3       1636.05       2214.47       170.54 o
   6  14   3       1942.56       1879.31       160.46 o
   7  14   3     215612.50     222544.02     12742.73 o
   8  14   3       9690.74      10411.67       770.34 o
   9  14   3       8677.57       9369.23       710.96 o
  10  14   3          3.15         16.64       137.08 o
  11  14   3        499.75        508.70       180.12 o
  12  14   3       5538.68       5461.91      1104.56 o
 -11  15   3       1843.49       1687.60       408.98 o
 -10  15   3       9910.29       9909.82      1509.81 o
  -9  15   3        584.90        677.18       207.12 o
  -8  15   3       2833.24       3186.20       493.15 o
  -7  15   3        150.51         69.58       126.24 o
  -6  15   3        319.01        308.66       141.91 o
  -5  15   3         72.23          5.38        73.64 o
  -4  15   3      31205.12      31090.71      1466.39 o
  -3  15   3       2664.84       2887.62       321.27 o
  -2  15   3      78195.21      74542.18      3115.61 o
  -1  15   3       3676.64       4043.72       509.75 o
   0  15   3      46245.40      46282.62      2879.30 o
   1  15   3       1351.75       1499.96       174.25 o
   2  15   3       3751.98       3154.21       253.27 o
   3  15   3        655.06        568.99        94.69 o
   4  15   3       3622.84       3804.31       239.82 o
   5  15   3       1513.46       1479.35       149.28 o
   6  15   3      77883.29      74492.98      3047.49 o
   7  15   3      13329.91      14703.86       817.73 o
   8  15   3      30908.50      32228.40      1631.26 o
   9  15   3       1144.94       1313.08       313.69 o
  10  15   3      13006.11      12727.09       926.77 o
  11  15   3       5322.74       4957.93       475.54 o
 -10  16   3          3.96       -134.40       201.61 o
  -9  16   3      20516.50      19858.94      2064.72 o
  -8  16   3       2544.40       2549.06       339.65 o
  -7  16   3       2540.69       2271.84       312.34 o
  -6  16   3       1631.45       1705.24       273.25 o
  -5  16   3       2984.98       3427.93       372.25 o
  -4  16   3        211.79        172.68        98.58 o
  -3  16   3       2603.72       3347.34       388.25 o
  -2  16   3       1394.12       1484.66       181.15 o
  -1  16   3      45414.92      46068.01      3445.83 o
   0  16   3       6323.05       6439.35       430.72 o
   1  16   3         96.33        168.58       101.84 o
   2  16   3         77.30        -62.75        95.38 o
   3  16   3       2117.18       2086.79       249.07 o
   4  16   3       2438.78       2554.71       339.38 o
   5  16   3       3372.18       2992.00       374.96 o
   6  16   3       3658.58       3556.82       307.84 o
   7  16   3      14668.38      15391.14       859.42 o
   8  16   3       7887.90       7825.66       517.47 o
   9  16   3       6192.31       6458.87       582.86 o
  10  16   3       3433.11       3465.62       416.48 o
  -9  17   3       1905.86       1850.73       431.39 o
  -8  17   3       5409.68       5567.98       528.43 o
  -7  17   3        338.21         42.45       149.86 o
  -6  17   3       1132.10       1454.92       268.99 o
  -5  17   3          6.89         69.18       156.80 o
  -4  17   3        750.18        862.58       302.46 o
  -3  17   3         16.25        -78.40       156.80 o
  -2  17   3        982.28       1031.99       196.60 o
  -1  17   3       2680.65       2885.55       468.80 o
   0  17   3       1253.26       1271.40       302.42 o
   1  17   3         19.62         99.12       118.42 o
   2  17   3       7782.12       7492.77       803.32 o
   3  17   3       2607.32       2418.04       281.36 o
   4  17   3      15552.69      14836.07      1085.73 o
   5  17   3        167.49        246.42       324.82 o
   6  17   3        458.52        492.87       369.65 o
   7  17   3       2455.45       3272.29       706.01 o
   8  17   3       1541.78       1456.53       515.39 o
  -7  18   3        422.49        243.81       186.01 o
  -6  18   3         24.03        -11.20       212.81 o
  -5  18   3      11538.66       9803.31      1111.72 o
  -4  18   3        788.29        627.33       291.26 o
  -3  18   3       2925.60       2062.25       437.11 o
  -2  18   3        391.45        729.66       246.04 o
  -1  18   3        788.28       1259.50       306.29 o
   0  18   3          1.13        -56.00       155.59 o
   1  18   3       1936.69       1998.45       373.18 o
   2  18   3       1124.78       1035.50       299.78 o
   3  18   3      11686.80      10805.04      1201.64 o
   4  18   3        409.23       1310.56       582.47 o
   5  18   3        640.02        862.55       492.88 o
   6  18   3       1147.07       1691.67       593.77 o
   7  18   3       4279.76       5123.27       930.48 o
  -5  19   3         89.93         89.60       224.01 o
  -4  19   3       1761.29       2386.59       504.21 o
  -3  19   3        673.11        425.68       291.25 o
  -2  19   3      18999.05      16455.24      1675.89 o
  -1  19   3        677.95        404.53       380.87 o
   0  19   3        217.70        209.08       210.39 o
   1  19   3        295.59        242.57       208.26 o
   2  19   3        494.95        282.18       214.77 o
   3  19   3        365.00         48.74       208.63 o
   4  19   3       8539.46       9369.63      1402.64 o
  -3 -17   4      16640.98      17498.48      2219.98 o
  -2 -17   4        461.81         44.81       201.63 o
  -1 -17   4       4507.03       3923.99       582.99 o
   0 -17   4        198.98         89.61       190.41 o
   1 -17   4       8229.07       7394.49       852.78 o
   2 -17   4       1701.59       1983.20       392.16 o
   3 -17   4        246.08        466.96       121.72 o
   4 -17   4       1860.78       2057.06       213.30 o
   5 -17   4      80763.52      79317.16      4639.03 o
   6 -17   4       3878.98       3388.46       389.94 o
  -5 -16   4        204.54        353.12       203.18 o
  -4 -16   4      27601.24      28807.81      3679.12 o
  -3 -16   4       2172.53       2232.40       521.07 o
  -2 -16   4        153.88        284.50       431.23 o
  -1 -16   4        275.76        190.42       212.82 o
   0 -16   4        504.95        100.81       190.43 o
   1 -16   4         38.71        -29.12       125.36 o
   2 -16   4        319.67        380.99       121.69 o
   3 -16   4         38.74         72.61        80.13 o
   4 -16   4      19195.23      18461.73      1021.35 o
   5 -16   4       4204.38       4611.03       411.02 o
   6 -16   4       5426.97       6404.41       370.46 o
   7 -16   4        916.99        675.53       127.82 o
   8 -16   4      21083.18      22349.27      1217.97 o
   9 -16   4        113.94        104.05       140.73 o
  -7 -15   4       3216.56       3306.39       683.69 o
  -6 -15   4          4.60       -145.60       149.11 o
  -5 -15   4       1746.08       2534.77       370.67 o
  -4 -15   4       3934.90       4067.47       913.65 o
  -3 -15   4       4058.40       5761.34      2270.21 o
  -2 -15   4        656.09        562.74       192.72 o
  -1 -15   4       4737.24       5214.06       650.36 o
   0 -15   4         63.00        109.60       146.86 o
   1 -15   4       2655.54       2683.31       245.07 o
   2 -15   4        401.57        272.35        96.55 o
   3 -15   4        861.12        854.00       136.68 o
   4 -15   4        731.40        714.88       141.27 o
   5 -15   4       3299.87       3734.60       256.98 o
   6 -15   4        308.00        277.04       116.41 o
   7 -15   4       6998.23       6688.70       368.77 o
   8 -15   4          8.82       -111.17       106.70 o
   9 -15   4       1106.97       1284.44       242.14 o
  10 -15   4        161.02          0.30       145.08 o
  -8 -14   4       1341.74       1646.93       481.75 o
  -7 -14   4        396.18        201.62       302.44 o
  -6 -14   4        866.22        808.42       225.56 o
  -5 -14   4       3565.19       3544.50       599.72 o
  -4 -14   4        943.49       1169.95       248.69 o
  -3 -14   4        623.16        552.48       193.78 o
  -2 -14   4       1656.39       1873.25       245.66 o
  -1 -14   4        219.71        177.40       110.47 o
   0 -14   4        376.78        446.09       119.10 o
   1 -14   4        883.64        848.81       142.97 o
   2 -14   4       4137.78       3476.64       328.77 o
   3 -14   4        994.79       1100.98       134.68 o
   4 -14   4       2319.82       2632.40       203.24 o
   5 -14   4         39.97         99.79        69.74 o
   6 -14   4        211.09        254.19        84.52 o
   7 -14   4        200.72        363.07        95.97 o
   8 -14   4       1368.87       1363.51       223.19 o
   9 -14   4        147.66        127.41       125.98 o
  10 -14   4       1665.51       1993.02       291.86 o
  11 -14   4         67.67        101.44       138.43 o
  -9 -13   4        731.46       1053.00       414.48 o
  -8 -13   4         61.05         89.60       257.61 o
  -7 -13   4        757.57        977.78       236.86 o
  -6 -13   4       5844.20       5205.09       503.79 o
  -5 -13   4      27987.87      28048.40      2351.25 o
  -4 -13   4       4507.86       4534.83       444.48 o
  -3 -13   4        566.56        936.84       180.34 o
  -2 -13   4       1043.34       1000.17       181.84 o
  -1 -13   4        462.00        455.36       105.09 o
   0 -13   4         25.97        -65.64        66.54 o
   1 -13   4       5032.07       4908.59       323.63 o
   2 -13   4       1377.15       1096.01       132.35 o
   3 -13   4      14712.31      13992.56       628.52 o
   4 -13   4        108.41         63.53        69.53 o
   5 -13   4         56.64        464.24       200.30 o
   6 -13   4       1516.01       1230.50       134.99 o
   7 -13   4        597.81        579.78       104.19 o
   8 -13   4        659.49        739.34       235.24 o
   9 -13   4          4.24        240.99       118.04 o
  10 -13   4         88.36         96.32       118.01 o
  11 -13   4        883.05        812.76       204.13 o
  12 -13   4       1500.95       1800.95       290.25 o
  13 -13   4          2.89        214.24       207.21 o
 -10 -12   4        866.16        648.94       221.37 o
  -9 -12   4        737.52        590.97       208.90 o
  -8 -12   4        713.44        763.86       207.12 o
  -7 -12   4       2575.87       2709.83       689.25 o
  -6 -12   4      35797.41      35334.27      2228.20 o
  -5 -12   4      11225.66      11499.07       704.59 o
  -4 -12   4      34027.24      37506.95      4043.37 o
  -3 -12   4       1561.02       1759.86       217.29 o
  -2 -12   4      55739.09      58417.71      2325.08 o
  -1 -12   4       4238.32       4057.09       256.70 o
   0 -12   4        850.81        948.93       126.72 o
   1 -12   4       2932.14       2662.72       220.23 o
   2 -12   4       1389.94       1475.34       152.02 o
   3 -12   4        103.74        -14.26        54.27 o
   4 -12   4       7834.10       6997.67       357.67 o
   5 -12   4       2496.75       2386.09       180.33 o
   6 -12   4      85571.93      84640.06      3779.53 o
   7 -12   4       1667.86       1762.20       222.55 o
   8 -12   4       9054.79       9022.00       808.31 o
   9 -12   4          1.97        -72.80        82.88 o
  10 -12   4        491.40        514.10       148.01 o
  11 -12   4       2938.95       2958.21       414.70 o
  12 -12   4        871.00       1218.86       313.67 o
  13 -12   4        583.59        459.27       174.26 o
 -11 -11   4      12019.37      12049.14      1111.75 o
 -10 -11   4       8142.59       7412.79       626.27 o
  -9 -11   4        464.86        848.36       212.10 o
  -8 -11   4        146.17        153.08       139.94 o
  -7 -11   4       9498.97       9866.85       593.80 o
  -6 -11   4       8492.41       8606.77       467.94 o
  -5 -11   4      47026.03      48263.22      2043.65 o
  -4 -11   4          3.36         26.37        82.21 o
  -3 -11   4      37487.71      38872.69      1828.13 o
  -2 -11   4      15756.82      16262.02       667.09 o
  -1 -11   4     101060.42     106257.83      3801.60 o
   0 -11   4        458.47        523.12        84.97 o
   1 -11   4       6437.52       6062.11       273.74 o
   2 -11   4         27.17         50.33        48.60 o
   3 -11   4       2773.78       2461.75       165.07 o
   4 -11   4       3449.78       3128.79       221.93 o
   5 -11   4      21577.61      21690.72       953.09 o
   6 -11   4       5670.26       5750.93       497.11 o
   7 -11   4     147056.95     141667.11      6255.34 o
   8 -11   4         41.83        141.87       104.95 o
   9 -11   4      40194.50      37894.52      2620.02 o
  10 -11   4         50.31         67.20       102.96 o
  11 -11   4       8665.49       9944.43      1055.05 o
  12 -11   4        316.25        313.63       224.02 o
  13 -11   4        168.16        194.05       142.55 o
  14 -11   4       2490.68       2277.93       325.36 o
 -12 -10   4         78.84        358.42       280.01 o
 -11 -10   4      12195.43      12052.90       891.28 o
 -10 -10   4     114716.88     121096.02      7034.70 o
  -9 -10   4       2160.50       2821.86       331.14 o
  -8 -10   4       4074.48       4291.81       349.50 o
  -7 -10   4       4959.68       5043.63       320.14 o
  -6 -10   4       5752.29       6114.31       352.74 o
  -5 -10   4        881.36       1036.01       121.55 o
  -4 -10   4       2105.85       2749.87       195.24 o
  -3 -10   4       8367.59       8558.32       346.92 o
  -2 -10   4     337336.19     349879.56     11275.20 o
  -1 -10   4       6995.20       7507.52       380.32 o
   0 -10   4       1967.13       2323.23       158.47 o
   1 -10   4       2937.93       2693.52       155.54 o
   2 -10   4      27618.20      25863.61      1055.49 o
   3 -10   4         91.05         63.57        42.58 o
   4 -10   4       1725.36       1644.83       139.21 o
   5 -10   4       1384.34       1420.32       173.88 o
   6 -10   4      28581.26      28788.88      1397.47 o
   7 -10   4         78.07        186.03        52.96 o
   8 -10   4      14236.64      13674.74       972.74 o
   9 -10   4       1894.04       1221.47       313.77 o
  10 -10   4     156796.25     155463.42     12305.63 o
  11 -10   4       1600.88       1221.33       336.15 o
  12 -10   4       3734.41       3733.08       571.73 o
  13 -10   4       1300.37       1669.35       414.54 o
  14 -10   4       1094.96       1971.74       459.33 o
  15 -10   4        940.28       1160.11       319.27 o
 -12  -9   4       4916.29       5152.60       498.74 o
 -11  -9   4      99898.62     101898.12      5954.03 o
 -10  -9   4      11938.70      13432.37       947.92 o
  -9  -9   4      24929.52      25117.66      1309.08 o
  -8  -9   4        749.02        732.19       157.37 o
  -7  -9   4      16365.51      17096.32       792.62 o
  -6  -9   4        994.18        892.93       115.53 o
  -5  -9   4       4503.57       4639.42       245.25 o
  -4  -9   4       4173.95       4151.05       224.19 o
  -3  -9   4      56015.67      57060.30      1797.20 o
  -2  -9   4       7133.96       6890.64       284.43 o
  -1  -9   4      37137.53      35919.12      1213.64 o
   0  -9   4        305.11        368.61        70.95 o
   1  -9   4     347545.50     338466.16     10828.23 o
   2  -9   4       7180.59       6980.58       290.42 o
   3  -9   4       1299.54       1854.08       187.73 o
   4  -9   4       1275.14       1201.88       104.19 o
   5  -9   4       1175.34       1804.95       309.18 o
   6  -9   4          2.75         -2.85        29.64 o
   7  -9   4       1022.03        769.57       129.17 o
   8  -9   4        252.02        212.82       130.48 o
   9  -9   4     119046.77     102514.97     12906.91 o
  10  -9   4        537.63       1030.58       291.25 o
  11  -9   4       4182.34       3801.06       538.20 o
  12  -9   4        587.37        862.55       302.45 o
  13  -9   4      37880.79      36730.71      3164.49 o
  14  -9   4         28.84         33.60       179.21 o
  15  -9   4        422.95        548.87       291.24 o
 -13  -8   4       1269.57       1386.71       265.30 o
 -12  -8   4       1357.36       1670.57       364.12 o
 -11  -8   4       7871.45       8174.77       641.39 o
 -10  -8   4      28174.92      28646.97      1472.42 o
  -9  -8   4        114.90        400.28       137.98 o
  -8  -8   4      77825.11      78892.77      3750.71 o
  -7  -8   4       5100.03       4991.09       282.80 o
  -6  -8   4       8514.36       8546.19       448.73 o
  -5  -8   4        367.26        421.98        76.57 o
  -4  -8   4        425.47        621.58        83.05 o
  -3  -8   4        211.57        174.07        44.72 o
  -2  -8   4       1798.78       2095.00       139.93 o
  -1  -8   4         40.01        124.45        37.41 o
   0  -8   4     100315.28      94887.34      2931.73 o
   1  -8   4      15388.22      15069.72       477.65 o
   2  -8   4      93235.48      83789.53      2752.78 o
   3  -8   4       1852.73       1841.81       113.34 o
   4  -8   4      37060.19      36530.49      1348.28 o
   5  -8   4       1406.85       1618.81       126.11 o
   6  -8   4       1518.29       1600.18       159.36 o
   7  -8   4        804.80        820.10       179.83 o
   8  -8   4        419.31       1051.69       178.29 o
   9  -8   4         42.03         77.02        88.95 o
  10  -8   4      32585.19      31258.71      2514.27 o
  11  -8   4        826.65        761.79       246.46 o
  12  -8   4      48817.17      46065.87      3844.49 o
  13  -8   4        138.04         33.60       179.21 o
  14  -8   4       5228.72       4496.86       661.63 o
  15  -8   4       1379.86       1299.64       392.13 o
  16  -8   4        502.73        888.53       225.61 o
 -14  -7   4        155.18        103.23       146.36 o
 -13  -7   4       3095.04       3141.83       364.56 o
 -12  -7   4       1681.70       1621.55       221.15 o
 -11  -7   4       8414.73       8077.86       527.77 o
 -10  -7   4         48.54        -36.48        91.68 o
  -9  -7   4       1269.11       1127.06       199.63 o
  -8  -7   4       6173.01       6768.26       399.50 o
  -7  -7   4      49717.86      49724.14      1779.09 o
  -6  -7   4       1353.71       1242.16       115.56 o
  -5  -7   4       9804.83       9958.05       413.85 o
  -4  -7   4        160.89        156.36        50.99 o
  -3  -7   4       9704.88      10053.50       418.94 o
  -2  -7   4        178.48        186.71        39.14 o
  -1  -7   4        408.48        614.03        57.40 o
   0  -7   4       1467.79       1300.80        81.20 o
   1  -7   4      25981.65      25352.47       763.79 o
   2  -7   4        492.38        426.54        51.09 o
   3  -7   4      17401.29      17278.94       655.28 o
   4  -7   4        329.07        294.76        50.20 o
   5  -7   4      12862.56      12206.82       487.71 o
   6  -7   4        515.21        456.91       114.10 o
   7  -7   4        165.70        253.14        78.15 o
   8  -7   4       1323.41       1464.41       133.04 o
   9  -7   4        430.85        494.27       131.24 o
  10  -7   4         45.68        126.29        94.87 o
  11  -7   4        569.94        481.69       201.64 o
  12  -7   4        429.61        436.86       212.83 o
  13  -7   4      12905.43      11450.32      1157.39 o
  14  -7   4        363.20        179.22       190.42 o
  15  -7   4        160.48         89.61       179.21 o
  16  -7   4        865.45        793.63       213.44 o
 -14  -6   4        837.80        742.62       212.59 o
 -13  -6   4       2462.92       2721.41       283.70 o
 -12  -6   4        426.58        644.13       150.63 o
 -11  -6   4        253.53        237.95       112.17 o
 -10  -6   4        984.90       1045.34       171.73 o
  -9  -6   4       1380.35       1541.87       220.23 o
  -8  -6   4        493.31       1033.92       224.26 o
  -7  -6   4       2327.14       2498.22       185.66 o
  -6  -6   4        613.95        785.01       134.31 o
  -5  -6   4        455.67        413.56        79.46 o
  -4  -6   4       4615.89       4426.36       233.38 o
  -3  -6   4        168.90        201.68        44.69 o
  -2  -6   4       1727.02       1474.20        83.50 o
  -1  -6   4       2025.85       1954.78        94.09 o
   0  -6   4       1432.87       1409.01        77.60 o
   1  -6   4        954.55        848.73        52.57 o
   2  -6   4         52.70        -56.53        37.69 o
   3  -6   4        446.99        465.57        47.98 o
   4  -6   4      10493.45      10379.66       390.31 o
   5  -6   4        141.21        125.40        44.23 o
   6  -6   4         78.09         64.28        44.12 o
   7  -6   4       3076.45       2829.28       208.12 o
   8  -6   4       2054.95       2386.43       177.83 o
   9  -6   4          6.47        -37.47        44.14 o
  10  -6   4         25.65         64.97        69.52 o
  11  -6   4       1431.83       1135.29       142.44 o
  12  -6   4        539.48        645.27       148.01 o
  13  -6   4       1019.49       1023.82       257.68 o
  14  -6   4       1436.19       1658.23       403.35 o
  15  -6   4        940.01        997.05       336.08 o
  16  -6   4        414.96        840.10       336.04 o
  17  -6   4        737.94        686.02       206.92 o
 -14  -5   4        401.59        531.94       183.52 o
 -13  -5   4       1356.33       1441.67       211.70 o
 -12  -5   4        375.02        329.80       127.68 o
 -11  -5   4        160.49        206.00        83.16 o
 -10  -5   4       2826.10       2546.44       242.68 o
  -9  -5   4       7122.98       6470.26       382.31 o
  -8  -5   4       8608.12       8937.83       391.31 o
  -7  -5   4         47.72         84.66        52.94 o
  -6  -5   4        578.72        627.02        83.51 o
  -5  -5   4       7549.93       8119.53       363.86 o
  -4  -5   4         62.17        112.76        39.94 o
  -3  -5   4       7604.52       7909.67       291.61 o
  -2  -5   4       3524.54       3442.11       142.97 o
  -1  -5   4      14668.99      13948.75       456.21 o
   0  -5   4        138.18        194.78        29.77 o
   1  -5   4      12746.34      12632.61       400.58 o
   2  -5   4        389.39        297.02        45.92 o
   3  -5   4       1070.02       1082.29        89.37 o
   4  -5   4        601.97        569.59        49.27 o
   5  -5   4        424.00        481.71        48.44 o
   6  -5   4          0.80         23.80        35.42 o
   7  -5   4       4101.34       3782.29       296.32 o
   8  -5   4        553.48        555.05        97.02 o
   9  -5   4       4174.98       4127.83       316.28 o
  10  -5   4        142.42         92.08        62.32 o
  11  -5   4      15907.36      15455.04       759.73 o
  12  -5   4         79.74        -10.13        82.88 o
  13  -5   4       1220.97       1219.11       199.12 o
  14  -5   4       1233.77       1312.17       215.11 o
  15  -5   4        439.52        433.21       170.16 o
  16  -5   4       4395.04       5377.91       457.65 o
  17  -5   4       2685.92       2511.34       322.76 o
 -15  -4   4         19.72        100.70       111.91 o
 -14  -4   4        757.07        655.13       158.11 o
 -13  -4   4       1641.13       1624.87       224.35 o
 -12  -4   4        682.50        992.91       218.19 o
 -11  -4   4         84.59        123.75       111.39 o
 -10  -4   4      23445.22      22171.37       977.46 o
  -9  -4   4       9963.34       9846.71       424.56 o
  -8  -4   4      83695.56      86342.24      3019.38 o
  -7  -4   4        541.92        672.61        85.80 o
  -6  -4   4       4473.13       4274.37       215.49 o
  -5  -4   4       2228.60       2334.57       185.08 o
  -4  -4   4       3958.43       4052.36       183.49 o
  -3  -4   4         15.33         55.86        28.23 o
  -2  -4   4        805.83        866.33        63.35 o
  -1  -4   4        259.68        177.85        30.73 o
   0  -4   4      61741.69      59714.80      1825.82 o
   1  -4   4       1356.80       1268.18        68.08 o
   2  -4   4      56063.30      52508.14      1916.51 o
   3  -4   4        414.08        266.12        42.16 o
   4  -4   4        700.62        888.89        84.41 o
   5  -4   4         44.64         36.77        22.59 o
   6  -4   4       6093.65       6016.36       241.10 o
   7  -4   4       4648.82       4364.96       233.12 o
   8  -4   4       1988.62       2128.94       161.24 o
   9  -4   4       1097.02       1012.98        85.02 o
  10  -4   4      38143.93      37181.04      1280.49 o
  11  -4   4         29.08          9.67        60.84 o
  12  -4   4      36323.86      37033.05      1580.73 o
  13  -4   4          6.74          9.60       128.80 o
  14  -4   4      42636.87      39698.65      2357.49 o
  15  -4   4        850.26       1435.21       274.46 o
  16  -4   4       6602.80       6280.60       415.48 o
  17  -4   4        212.90        262.79       127.57 o
 -15  -3   4       1593.98       1536.40       209.53 o
 -14  -3   4       4933.17       4688.23       376.92 o
 -13  -3   4        857.55       1053.24       183.10 o
 -12  -3   4        421.76        468.07       139.41 o
 -11  -3   4       4950.45       4935.02       307.39 o
 -10  -3   4       9671.04       9919.34       454.86 o
  -9  -3   4     145093.78     144477.12      4932.94 o
  -8  -3   4       2077.88       2161.49       133.50 o
  -7  -3   4      23261.42      23618.05       969.48 o
  -6  -3   4       6259.14       6155.45       275.19 o
  -5  -3   4     214318.31     216326.03      6852.47 o
  -4  -3   4       5214.74       5509.27       225.98 o
  -3  -3   4       4668.81       5108.75       197.67 o
  -2  -3   4        316.50        356.97        41.24 o
  -1  -3   4        669.71        910.83        51.86 o
   0  -3   4       1590.94       1509.28        67.60 o
   1  -3   4      30034.17      27369.89      1031.76 o
   2  -3   4        421.42        483.29        33.73 o
   3  -3   4     107220.30      87292.34      4109.62 o
   4  -3   4        542.40        508.04        48.44 o
   5  -3   4      19263.06      17189.66       590.30 o
   6  -3   4       1014.11        957.90        62.43 o
   7  -3   4      14835.91      14231.58       486.51 o
   8  -3   4         91.79         93.88        41.20 o
   9  -3   4        870.93       1107.60       162.01 o
  10  -3   4        129.12        127.00        47.70 o
  11  -3   4      77928.48      75656.63      3097.34 o
  12  -3   4       3442.12       3202.77       229.26 o
  13  -3   4      17872.72      16878.88      1077.83 o
  14  -3   4        110.60        263.97       145.08 o
  15  -3   4     111586.27     112066.27      6359.85 o
  16  -3   4         22.30         52.27       144.32 o
  17  -3   4       2999.86       3051.05       372.23 o
 -15  -2   4       6299.27       5232.20       393.99 o
 -14  -2   4      73427.64      71516.53      3448.10 o
 -13  -2   4       3195.73       3210.82       299.14 o
 -12  -2   4          7.87         51.38       101.17 o
 -11  -2   4       2170.46       2233.23       191.55 o
 -10  -2   4        892.60       1106.59       163.82 o
  -9  -2   4       5770.92       5949.11       287.07 o
  -8  -2   4        297.75        665.92       144.60 o
  -7  -2   4       7951.44       7911.52       283.07 o
  -6  -2   4     984975.88    1048933.25     35485.12 o
  -5  -2   4       9053.27       8884.77       337.38 o
  -4  -2   4       6924.40       6836.78       290.04 o
  -3  -2   4       2764.81       2926.12       134.67 o
  -2  -2   4     138210.34     148581.50      4453.70 o
  -1  -2   4        266.04        315.64        34.62 o
   0  -2   4       1606.80       1132.89        99.63 o
   1  -2   4        325.88        307.42        27.79 o
   2  -2   4     116760.96     105930.02      5362.46 o
   3  -2   4       3747.08       3437.26       127.63 o
   4  -2   4       1745.11       1782.48       170.01 o
   5  -2   4        166.42        180.86        27.74 o
   6  -2   4     266058.69     244599.11      7148.55 o
   7  -2   4        515.87        522.24        48.41 o
   8  -2   4       3323.17       3262.92       150.50 o
   9  -2   4       4820.77       4713.98       218.57 o
  10  -2   4       3548.88       3941.97       313.46 o
  11  -2   4       2731.87       2697.18       165.07 o
  12  -2   4        403.74        481.62        97.28 o
  13  -2   4         38.02         21.72        70.54 o
  14  -2   4     184460.36     170922.84      9576.87 o
  15  -2   4       1723.61       1752.51       187.83 o
  16  -2   4       1119.67       1108.32       229.73 o
  17  -2   4       1888.40       2240.56       700.31 o
 -15  -1   4     102390.72      98768.73      5738.79 o
 -14  -1   4      10191.72       9670.50       608.36 o
 -13  -1   4      54194.52      55544.04      2717.05 o
 -12  -1   4       1130.85       1181.57       152.00 o
 -11  -1   4      45765.64      44136.39      1848.24 o
 -10  -1   4       6252.88       6506.22       350.33 o
  -9  -1   4       2135.22       2498.57       174.06 o
  -8  -1   4       4302.88       4312.64       207.00 o
  -7  -1   4      49076.66      48612.43      1510.99 o
  -6  -1   4       4787.41       4781.92       183.38 o
  -5  -1   4     115954.28     115961.55      3429.68 o
  -4  -1   4        198.94        -17.27        42.87 o
  -3  -1   4     350587.72     359125.72     11331.05 o
  -2  -1   4      11081.67      11284.55       369.23 o
  -1  -1   4      34777.35      34951.83      1066.80 o
   0  -1   4       2408.12       2163.77        99.78 o
   1  -1   4       1322.37       1136.88       110.97 o
   2  -1   4       6533.77       5257.88       195.20 o
   3  -1   4      32973.06      31627.67       883.01 o
   4  -1   4        817.66        760.52        46.49 o
   5  -1   4     394195.22     376468.53     10927.49 o
   6  -1   4       2309.47       2404.40       103.78 o
   7  -1   4     121551.12     113062.44      3421.11 o
   8  -1   4       3566.76       3189.77       132.91 o
   9  -1   4      50802.47      49769.62      1783.08 o
  10  -1   4       3321.39       3505.46       181.55 o
  11  -1   4       5478.35       5775.88       271.16 o
  12  -1   4          8.09         82.88        61.98 o
  13  -1   4      25109.09      23653.46      1174.27 o
  14  -1   4       4540.79       4792.65       384.29 o
  15  -1   4      10554.32      10656.94       758.03 o
  16  -1   4         24.64         77.74       133.94 o
  17  -1   4     122840.61     121857.92      6926.49 o
 -16   0   4       8358.86       7962.18       743.78 o
 -15   0   4       7103.32       6623.93       640.19 o
 -14   0   4      70697.58      66137.06      3216.90 o
 -13   0   4        121.07         24.82        95.17 o
 -12   0   4      44681.61      44128.35      1855.06 o
 -11   0   4       5721.59       5598.18       305.28 o
 -10   0   4      39369.41      38848.93      1492.48 o
  -9   0   4        476.44        452.87        80.62 o
  -8   0   4       1233.74       2286.69       322.38 o
  -7   0   4       1360.12       1362.95        90.07 o
  -6   0   4       3059.61       3287.22       138.19 o
  -5   0   4         61.45         76.59        27.69 o
  -4   0   4     122029.69     129584.05      3696.03 o
  -3   0   4       6096.73       6331.00       232.59 o
  -2   0   4     394205.88     425761.25     12271.85 o
  -1   0   4        399.91        443.46        30.33 o
   0   0   4      59563.57      59622.23      2115.59 o
   1   0   4        235.57        214.59        23.68 o
   2   0   4       7068.98       6759.95       218.42 o
   3   0   4        535.93        530.81        34.97 o
   4   0   4       1400.11       1714.87        86.04 o
   5   0   4       2251.69       2146.51        92.85 o
   6   0   4     104687.27      98729.38      2981.23 o
   7   0   4       4263.46       3966.08       140.24 o
   8   0   4     173042.05     167885.59      4673.88 o
   9   0   4        670.51        790.26        62.86 o
  10   0   4      48516.08      46916.60      1499.78 o
  11   0   4       3902.77       4010.70       206.22 o
  12   0   4      11635.56      10820.50       446.42 o
  13   0   4       4342.60       4445.90       233.53 o
  14   0   4       6092.70       6013.53       436.42 o
  15   0   4       1374.35       1310.29       296.91 o
  16   0   4      21470.34      22410.43      1428.75 o
  17   0   4       3349.30       3798.72       411.23 o
 -16   1   4       4742.86       5284.30       947.40 o
 -15   1   4        917.31        778.07       336.08 o
 -14   1   4       1193.47       1092.82       172.45 o
 -13   1   4        528.44        757.54       154.96 o
 -12   1   4       3859.12       3995.40       268.66 o
 -11   1   4      50917.97      51392.12      1948.84 o
 -10   1   4         44.09         55.99        42.19 o
  -9   1   4       2264.75       2781.64       195.22 o
  -8   1   4       1855.48       1985.54       128.18 o
  -7   1   4       8432.85       8698.47       314.05 o
  -6   1   4        321.36        335.89        42.77 o
  -5   1   4       1924.40       1970.00        94.25 o
  -4   1   4       4017.20       4306.81       155.54 o
  -3   1   4     179444.30     190458.30      5060.48 o
  -2   1   4         30.98         39.27        12.02 o
  -1   1   4      18941.81      19986.99       563.84 o
   0   1   4       1060.12       1054.75        56.53 o
   1   1   4      57255.46      49640.90      2699.75 o
   2   1   4        217.02        193.16        20.41 o
   3   1   4      14653.40      14153.93       413.54 o
   4   1   4      10508.53      10191.99       312.05 o
   5   1   4        814.49       1301.75        78.32 o
   6   1   4        555.44        491.84        41.89 o
   7   1   4       2173.30       2341.67        93.82 o
   8   1   4        712.69        762.18        51.61 o
   9   1   4      83404.12      81157.95      2825.93 o
  10   1   4         20.00         11.65        35.57 o
  11   1   4        991.90        915.91        87.35 o
  12   1   4       2521.81       2361.72       176.31 o
  13   1   4        505.50        702.25       169.92 o
  14   1   4        581.83        572.40       161.08 o
  15   1   4       2800.83       2297.78       289.19 o
  16   1   4       3828.02       4385.09       428.05 o
  17   1   4       4499.14       5109.10       487.51 o
 -16   2   4       3667.30       2783.96       543.65 o
 -15   2   4        869.31        889.01       264.57 o
 -14   2   4        420.83        510.26       125.32 o
 -13   2   4       2566.77       2416.48       247.89 o
 -12   2   4       4581.31       4206.58       280.49 o
 -11   2   4       2556.98       2227.04       217.10 o
 -10   2   4       2208.99       2224.52       144.48 o
  -9   2   4         27.12         80.35        51.93 o
  -8   2   4       2558.09       2349.64       141.07 o
  -7   2   4         47.76         41.92        31.52 o
  -6   2   4       1278.64       1344.64        74.93 o
  -5   2   4       2547.74       2564.25       103.12 o
  -4   2   4        819.25        985.36       108.14 o
  -3   2   4       1136.49       1121.36        62.54 o
  -2   2   4        299.77        -13.92        35.98 o
  -1   2   4          3.74          2.24        12.27 o
   0   2   4      27103.80      27344.45       932.92 o
   1   2   4        811.52        865.10        76.03 o
   2   2   4       9702.09       8117.85       320.10 o
   3   2   4       1018.16       1018.61        42.04 o
   4   2   4        869.06        790.43        45.06 o
   5   2   4        708.36        742.79        48.83 o
   6   2   4       4881.21       5349.13       205.89 o
   7   2   4       1693.20       1733.39        92.97 o
   8   2   4       3566.06       3458.75       146.79 o
   9   2   4       5671.70       5970.73       252.07 o
  10   2   4       4089.67       4117.87       195.55 o
  11   2   4        123.25         71.17        62.00 o
  12   2   4       1475.05       1635.14       117.18 o
  13   2   4        262.77        128.54        80.05 o
  14   2   4       4885.73       4342.46       391.99 o
  15   2   4       1357.97       1279.52       224.85 o
  16   2   4        462.95        409.66       190.43 o
  17   2   4       1844.08       1972.06       425.79 o
 -16   3   4        311.09         40.51       186.00 o
 -15   3   4        562.63        632.63       248.66 o
 -14   3   4         95.41        -59.87        96.77 o
 -13   3   4       1272.83       1023.65       168.70 o
 -12   3   4       5156.38       4922.58       313.07 o
 -11   3   4       1652.14       1538.27       147.76 o
 -10   3   4        165.45        228.49        73.01 o
  -9   3   4        446.94        492.25        69.47 o
  -8   3   4        283.61        367.39        61.57 o
  -7   3   4        476.33        543.94        61.39 o
  -6   3   4         50.75        -41.83        27.89 o
  -5   3   4        630.83        819.80        62.57 o
  -4   3   4       1034.84        945.01        57.62 o
  -3   3   4       9661.54       9729.91       314.32 o
  -2   3   4        936.30        795.04        57.59 o
  -1   3   4       1150.25        981.87        57.98 o
   0   3   4       1895.67       1374.21       121.25 o
   1   3   4       4103.45       4408.54       229.86 o
   2   3   4          1.70          9.01         9.04 o
   3   3   4       5417.90       5724.14       204.74 o
   4   3   4       4725.63       4349.03       193.74 o
   5   3   4      18382.81      18803.58       688.99 o
   6   3   4        795.46        711.24        54.95 o
   7   3   4       4617.68       4626.28       200.53 o
   8   3   4         67.61         44.31        42.61 o
   9   3   4       3567.15       3967.54       182.03 o
  10   3   4        771.55        772.94        90.76 o
  11   3   4       4981.04       4951.90       228.66 o
  12   3   4       3657.32       3589.61       238.14 o
  13   3   4       2686.82       2314.91       299.93 o
  14   3   4       1869.78       1556.80       229.72 o
  15   3   4       1124.26       1251.13       216.88 o
  16   3   4       1465.38       1635.80       380.94 o
  17   3   4       7028.86       6932.57       841.33 o
 -16   4   4        449.58        364.52       232.75 o
 -15   4   4        934.45       1401.15       325.25 o
 -14   4   4       2868.53       2608.12       240.75 o
 -13   4   4       2922.79       2839.46       269.72 o
 -12   4   4      31055.73      30511.13      1557.71 o
 -11   4   4        280.56        367.40        83.70 o
 -10   4   4        726.28        957.16       139.27 o
  -9   4   4        214.94        164.85        50.82 o
  -8   4   4       2630.02       3078.23       140.08 o
  -7   4   4       3835.32       3667.61       153.78 o
  -6   4   4       1775.39       1998.14       109.85 o
  -5   4   4        350.24        302.66        40.99 o
  -4   4   4      52779.50      51988.39      1438.99 o
  -3   4   4       2103.23       2162.03        91.28 o
  -2   4   4      48824.88      48141.29      1670.60 o
  -1   4   4         41.24         79.51        17.93 o
   0   4   4      41878.11      44832.38      1505.24 o
   1   4   4       2260.86       2271.29       204.69 o
   2   4   4      23923.28      22321.88       698.29 o
   3   4   4       2241.12       2022.87        75.47 o
   4   4   4        926.70        966.83        64.41 o
   5   4   4         22.35         27.90        22.80 o
   6   4   4      17090.18      17373.58       714.38 o
   7   4   4       1700.68       1747.39        94.42 o
   8   4   4      52768.26      52631.85      1888.75 o
   9   4   4         86.91        112.01        46.88 o
  10   4   4        125.34        400.47        97.82 o
  11   4   4       5020.29       4818.91       278.87 o
  12   4   4        801.67        727.12       110.42 o
  13   4   4       1269.80       1478.97       200.98 o
  14   4   4       4040.25       4251.60       599.84 o
  15   4   4       3189.93       2992.79       481.99 o
  16   4   4      14008.78      14832.04      1449.49 o
  17   4   4       2128.10       1949.77       437.02 o
 -16   5   4       1946.46       1806.77       913.21 o
 -15   5   4        411.98        391.40       207.22 o
 -14   5   4        502.99        567.75       224.81 o
 -13   5   4      49577.93      46072.38      2272.90 o
 -12   5   4       5383.50       4606.78       362.81 o
 -11   5   4        635.14        853.97       193.16 o
 -10   5   4        362.64        433.32       107.30 o
  -9   5   4     112632.09     107520.22      3940.65 o
  -8   5   4       5082.27       4755.88       223.88 o
  -7   5   4         91.96        177.57        55.81 o
  -6   5   4       1233.81       1287.03        74.79 o
  -5   5   4       1992.50       2250.40       103.89 o
  -4   5   4        483.70        636.55        52.46 o
  -3   5   4        589.03        589.83        56.27 o
  -2   5   4       1659.13       1571.77        77.66 o
  -1   5   4     135836.09     131533.66      4090.85 o
   0   5   4          2.42         15.94        16.60 o
   1   5   4       7930.08       7422.22       303.43 o
   2   5   4        487.80        463.62        40.02 o
   3   5   4       1776.47       2226.84       104.79 o
   4   5   4       1134.47       1088.36        63.86 o
   5   5   4      16305.58      16467.37       579.72 o
   6   5   4        589.33        656.92        63.50 o
   7   5   4     104519.74     104956.51      4364.62 o
   8   5   4         48.68         70.79        43.68 o
   9   5   4       9582.77      10470.03       470.42 o
  10   5   4       4033.04       3892.36       314.73 o
  11   5   4     152285.83     156547.64      7369.48 o
  12   5   4        849.26        994.31       120.07 o
  13   5   4       4879.23       4833.62       594.39 o
  14   5   4       2584.79       2376.01       414.68 o
  15   5   4       1178.03       1310.81       347.31 o
  16   5   4       4560.07       4372.65       616.66 o
  17   5   4         97.90        168.01       235.21 o
 -15   6   4        220.87        219.84       196.32 o
 -14   6   4       4597.51       4295.59       503.63 o
 -13   6   4       6723.72       6683.10       463.19 o
 -12   6   4      11298.02       9847.44       611.23 o
 -11   6   4        548.66        550.39       140.67 o
 -10   6   4     201994.55     202453.66      8342.16 o
  -9   6   4       2358.83       2332.56       163.26 o
  -8   6   4      21414.17      20537.22       822.72 o
  -7   6   4        125.01        124.23        44.61 o
  -6   6   4      30627.25      30075.31       906.80 o
  -5   6   4       2001.50       2240.60       107.39 o
  -4   6   4        358.89        508.90        51.38 o
  -3   6   4          2.34        -22.77        18.79 o
  -2   6   4      32490.35      33040.62      1174.51 o
  -1   6   4       1986.64       1836.33        95.54 o
   0   6   4      16919.67      16459.68       651.89 o
   1   6   4       1980.68       1316.61        86.72 o
   2   6   4     374117.28     352020.66     11008.80 o
   3   6   4        765.34        830.70        60.55 o
   4   6   4      34499.61      34189.51      1101.54 o
   5   6   4       1236.93       1213.49        69.76 o
   6   6   4       2789.61       3041.07       128.31 o
   7   6   4       3122.96       3077.66       181.78 o
   8   6   4       6773.63       7128.35       396.14 o
   9   6   4        717.32        768.59        98.62 o
  10   6   4     510978.31     520954.56     24774.27 o
  11   6   4       5642.21       5624.15      1172.39 o
  12   6   4       3277.15       3342.40       355.42 o
  13   6   4       4996.00       4037.38       538.32 o
  14   6   4      30402.87      28752.64      2505.14 o
  15   6   4       3111.64       3967.81       571.63 o
  16   6   4      10333.83       9025.94       999.14 o
  17   6   4         43.60        -56.00       212.81 o
 -15   7   4      11726.00      11242.13      1325.07 o
 -14   7   4       6430.04       6448.98       628.73 o
 -13   7   4       1885.48       1627.78       198.79 o
 -12   7   4        245.91        295.71       115.26 o
 -11   7   4      56202.97      55053.64      2359.94 o
 -10   7   4       1965.00       2094.44       201.50 o
  -9   7   4     157052.34     156004.27      5684.41 o
  -8   7   4        192.66        266.77        69.02 o
  -7   7   4     248625.42     256609.78      8496.15 o
  -6   7   4        212.37        209.07        44.81 o
  -5   7   4      34455.18      33578.50       955.12 o
  -4   7   4         17.98        -35.78        23.85 o
  -3   7   4        396.66        669.55        96.36 o
  -2   7   4          0.69        -38.12        25.42 o
  -1   7   4       2892.92       2759.23       165.50 o
   0   7   4       1187.84       1158.24        73.53 o
   1   7   4     150173.39     136931.34      4248.34 o
   2   7   4         31.18        -29.42        19.61 o
   3   7   4     191631.67     182180.39      5312.44 o
   4   7   4         16.49         36.58        29.04 o
   5   7   4      71065.17      70199.08      2246.56 o
   6   7   4       6590.21       6543.89       223.93 o
   7   7   4      29619.03      30067.31       913.23 o
   8   7   4        200.01        238.14        39.01 o
   9   7   4       1834.98       3435.83       632.85 o
  10   7   4       5531.93       4943.51       358.29 o
  11   7   4      64984.28      63574.89      3880.26 o
  12   7   4        357.84        294.04       308.04 o
  13   7   4     195022.36     190279.33     15117.57 o
  14   7   4       8422.85       8260.28       897.86 o
  15   7   4      19020.85      19090.46      1766.18 o
  16   7   4          8.58        -22.40       179.21 o
 -15   8   4       3680.92       2924.19       451.58 o
 -14   8   4      10797.89      10857.09       887.50 o
 -13   8   4         51.91         52.45       110.04 o
 -12   8   4       1118.02       1118.63       369.29 o
 -11   8   4       4447.83       4247.08       343.73 o
 -10   8   4      34063.64      35970.95      2372.92 o
  -9   8   4         23.73        -21.75        45.91 o
  -8   8   4      26518.76      26851.62      1052.12 o
  -7   8   4         16.03         37.57        48.78 o
  -6   8   4     427256.03     444671.22     13736.89 o
  -5   8   4       1404.54       1336.79        91.61 o
  -4   8   4      11285.03      11642.41       416.56 o
  -3   8   4       5015.37       4821.83       191.78 o
  -2   8   4       8679.43       9626.69       349.61 o
  -1   8   4        111.00         90.95        32.59 o
   0   8   4       1797.06       2269.49       244.06 o
   1   8   4       4441.79       4326.50       174.36 o
   2   8   4     122263.09     107121.73      3942.53 o
   3   8   4       9291.94       8662.20       293.15 o
   4   8   4     130033.54     129850.39      3821.55 o
   5   8   4        511.29        591.84        60.16 o
   6   8   4     103936.85      99684.89      3168.53 o
   7   8   4        293.83        347.20        56.21 o
   8   8   4       7551.09       7405.37       332.63 o
   9   8   4       5797.85       5850.58       314.49 o
  10   8   4       3047.36       3392.44       285.06 o
  11   8   4       7237.90       7314.41       493.98 o
  12   8   4      28036.00      27590.00      1828.27 o
  13   8   4       6681.63       5822.66       695.58 o
  14   8   4      83689.50      81021.50      6612.83 o
  15   8   4       1803.80       1568.69       392.17 o
  16   8   4       2822.08       3317.33       560.36 o
 -15   9   4      68908.11      69769.69      4455.45 o
 -14   9   4        323.23        502.18       231.34 o
 -13   9   4        229.70        323.66       137.01 o
 -12   9   4       4454.01       3878.21       327.66 o
 -11   9   4        680.38        765.38       153.73 o
 -10   9   4        690.92        686.78       131.11 o
  -9   9   4         28.10        207.32        63.50 o
  -8   9   4       2000.64       1864.38       149.78 o
  -7   9   4      56062.23      53779.52      1869.67 o
  -6   9   4        910.01        923.50        89.23 o
  -5   9   4         73.59        470.19       167.20 o
  -4   9   4         50.13         28.89        37.59 o
  -3   9   4      52201.25      53935.11      1713.39 o
  -2   9   4       6875.90       7521.43       395.58 o
  -1   9   4       8549.73       8509.46       464.99 o
   0   9   4        818.34        867.99        80.72 o
   1   9   4        807.46        943.73        69.96 o
   2   9   4       1921.51       1743.91        86.23 o
   3   9   4        907.42       1319.54        93.45 o
   4   9   4        908.45        882.97        69.49 o
   5   9   4     154991.14     155635.84      4915.92 o
   6   9   4      12118.12      12121.20       472.32 o
   7   9   4       7896.73       7556.46       397.20 o
   8   9   4        165.41        168.56        67.36 o
   9   9   4       1404.71       1668.04       148.98 o
  10   9   4       1690.75       1569.40       191.02 o
  11   9   4       8744.88       8664.71       567.36 o
  12   9   4       2527.87       2084.60       369.85 o
  13   9   4      21997.94      21641.96      1948.00 o
  14   9   4       7613.76       6855.50       807.85 o
  15   9   4        871.26       1075.44       336.07 o
 -14  10   4      10648.04      10286.84       862.56 o
 -13  10   4       1839.87       1595.26       203.88 o
 -12  10   4       1869.80       2279.73       248.45 o
 -11  10   4        100.57        119.24       101.62 o
 -10  10   4        161.33        307.84       103.60 o
  -9  10   4       1847.26       1836.19       183.94 o
  -8  10   4       2275.66       2128.32       160.41 o
  -7  10   4        375.87        357.58        70.74 o
  -6  10   4       1645.34       1868.24       269.08 o
  -5  10   4        119.61        193.38        53.50 o
  -4  10   4      48638.65      48592.37      1475.65 o
  -3  10   4         40.95         70.09        46.01 o
  -2  10   4      17654.71      17728.18       642.81 o
  -1  10   4        357.54        459.56        65.93 o
   0  10   4        637.74        764.43        93.69 o
   1  10   4       1168.93       1287.22        86.10 o
   2  10   4       6849.65       6760.32       232.86 o
   3  10   4         72.24         25.05        29.89 o
   4  10   4        503.33        919.35        90.86 o
   5  10   4       6761.79       6776.86       273.78 o
   6  10   4      17014.99      16347.99       677.89 o
   7  10   4        980.82        892.17       113.62 o
   8  10   4       2817.84       3200.58       225.50 o
   9  10   4       2928.27       2657.73       200.54 o
  10  10   4       6554.81       6341.98       380.59 o
  11  10   4        149.00         56.00       179.21 o
  12  10   4       2461.27       2409.53       414.66 o
  13  10   4       5749.76       5002.14       650.50 o
  14  10   4       2245.42       2588.59       459.45 o
  15  10   4          9.60       -100.80       190.41 o
 -14  11   4          6.23       -201.61       257.61 o
 -13  11   4        309.50        289.63       132.87 o
 -12  11   4         79.05        107.60       172.64 o
 -11  11   4       2720.96       2591.61       269.54 o
 -10  11   4         17.41         47.49        96.43 o
  -9  11   4        903.70       1198.03       239.54 o
  -8  11   4        249.84        233.38        71.46 o
  -7  11   4       1729.69       1598.12       131.67 o
  -6  11   4        623.13        665.49        99.04 o
  -5  11   4       1967.60       2234.62       138.92 o
  -4  11   4          4.47         21.75        42.52 o
  -3  11   4       2594.47       2943.09       237.68 o
  -2  11   4       1095.51       1192.64       107.46 o
  -1  11   4       6277.08       6049.66       289.08 o
   0  11   4        740.06        861.05        77.74 o
   1  11   4      17161.79      15831.83       606.47 o
   2  11   4        227.23        199.67        38.88 o
   3  11   4        922.57       1057.68        85.08 o
   4  11   4       3476.01       3327.85       174.33 o
   5  11   4       3710.11       3660.95       185.60 o
   6  11   4       1304.57       1436.58       124.51 o
   7  11   4      10720.53      11124.67       563.07 o
   8  11   4       3077.43       3104.59       225.09 o
   9  11   4      11425.06      11296.31       650.66 o
  10  11   4        621.25        379.56       108.66 o
  11  11   4        705.46        761.76       268.85 o
  12  11   4       2110.79       1692.10       358.59 o
  13  11   4       2302.08       2555.03       459.46 o
  14  11   4        115.14        168.01       224.01 o
 -13  12   4         98.26         50.07       111.15 o
 -12  12   4        466.04        345.65       152.64 o
 -11  12   4        789.82        746.78       198.74 o
 -10  12   4       2484.29       2521.03       331.17 o
  -9  12   4        486.87        193.18       157.77 o
  -8  12   4       8442.80       8643.26       468.56 o
  -7  12   4       1022.03       1125.72       119.03 o
  -6  12   4        696.85        723.98       101.24 o
  -5  12   4        657.30        678.32        86.71 o
  -4  12   4       2567.08       2628.23       163.24 o
  -3  12   4         48.56        101.84        51.68 o
  -2  12   4      10093.34      10151.93       401.82 o
  -1  12   4         27.55         24.88        38.40 o
   0  12   4        926.64       1204.16       203.22 o
   1  12   4         29.96         72.48        42.10 o
   2  12   4       1632.46       2365.14       141.29 o
   3  12   4       1552.01       1468.44       111.33 o
   4  12   4      76646.66      73653.48      2493.60 o
   5  12   4        341.88        315.16        73.28 o
   6  12   4          2.54        180.04        59.91 o
   7  12   4       3084.72       2855.16       252.05 o
   8  12   4        488.21        418.85       116.71 o
   9  12   4       1769.42       1867.69       207.55 o
  10  12   4      15886.88      14798.67       978.03 o
  11  12   4        264.43        332.42       121.05 o
  12  12   4      15773.66      19042.90      1753.66 o
  13  12   4        624.18        660.91       291.25 o
  14  12   4       1678.72       1691.86       414.56 o
 -13  13   4      18690.87      17735.42      3216.20 o
 -12  13   4       3569.07       3574.11       498.81 o
 -11  13   4         37.08        192.13       150.67 o
 -10  13   4        389.65        377.54       169.44 o
  -9  13   4        760.08        941.07       263.26 o
  -8  13   4        787.32       1021.80       153.24 o
  -7  13   4      10679.78      10964.22       670.72 o
  -6  13   4        793.39        781.85       105.91 o
  -5  13   4      85498.92      89192.62      3372.15 o
  -4  13   4       1224.97       1321.52       120.52 o
  -3  13   4        699.02        943.67       100.56 o
  -2  13   4       1429.31       1390.67       114.99 o
  -1  13   4       2287.97       2956.39       385.22 o
   0  13   4         67.28         88.94        49.41 o
   1  13   4      11833.77      11942.02       525.80 o
   2  13   4         61.44        141.67        60.00 o
   3  13   4      22220.41      20749.55       762.21 o
   4  13   4        151.88        224.66        68.24 o
   5  13   4        201.99        606.67       233.53 o
   6  13   4       6985.03       6534.42       326.88 o
   7  13   4      73846.09      76031.51      3199.08 o
   8  13   4       1737.53       1648.83       205.20 o
   9  13   4       6035.58       6934.02       550.19 o
  10  13   4        274.56        378.97       141.91 o
  11  13   4       1811.34       1997.64       263.32 o
  12  13   4       2746.24       2768.19       470.70 o
  13  13   4       6620.85       6864.49       841.24 o
 -12  14   4      14355.60      12740.83      1235.88 o
 -11  14   4        202.52        110.24       144.94 o
 -10  14   4        907.17        984.55       236.87 o
  -9  14   4       2439.12       2068.31       307.84 o
  -8  14   4       1514.25       1543.92       267.98 o
  -7  14   4       1146.36       1146.23       141.51 o
  -6  14   4      21809.39      21209.09      1092.85 o
  -5  14   4        226.28        352.67        97.76 o
  -4  14   4      54957.66      56121.50      2868.58 o
  -3  14   4       3384.07       3920.03       239.88 o
  -2  14   4     117691.71     122130.94      5541.14 o
  -1  14   4         96.97        170.89        62.50 o
   0  14   4      17003.33      17822.20       925.66 o
   1  14   4        209.34        206.84        77.81 o
   2  14   4       1977.56       1859.21       154.95 o
   3  14   4       1108.67       1121.11       114.42 o
   4  14   4      18813.43      19069.39       784.83 o
   5  14   4         69.88         74.68        64.13 o
   6  14   4     120417.85     119710.52      4396.37 o
   7  14   4       2716.37       2967.46       235.94 o
   8  14   4       9687.20      11248.59       648.24 o
   9  14   4       1784.86       1913.99       274.53 o
  10  14   4       9164.24       9142.75       689.95 o
  11  14   4       4087.13       4293.99       543.72 o
  12  14   4       9682.89      10813.93      1027.00 o
 -11  15   4      33590.30      33288.45      3097.00 o
 -10  15   4         62.89        -95.52       196.01 o
  -9  15   4      15369.65      13744.30      1337.58 o
  -8  15   4        640.68        702.56       207.12 o
  -7  15   4        726.48        964.91       162.85 o
  -6  15   4       2159.35       2238.91       207.08 o
  -5  15   4      17468.67      17418.80      1146.47 o
  -4  15   4         31.10        -17.07        66.92 o
  -3  15   4      87405.70      92190.67      5042.11 o
  -2  15   4       4500.62       5135.60       530.79 o
  -1  15   4      88747.30      88747.54      4335.34 o
   0  15   4        434.86        356.49       112.84 o
   1  15   4      12561.73      12540.30       564.82 o
   2  15   4        303.30        110.88        75.03 o
   3  15   4       9914.92       9278.17       446.87 o
   4  15   4       1002.43       1082.67       132.10 o
   5  15   4       3413.94       3370.49       221.93 o
   6  15   4       5504.47       5239.62       294.45 o
   7  15   4      91236.34      95300.68      4514.10 o
   8  15   4         25.75        194.76       119.30 o
   9  15   4      73305.05      74305.14      3548.32 o
  10  15   4       8446.57       9046.01       705.67 o
  11  15   4      24120.57      24728.30      1576.40 o
 -10  16   4     129178.27     133611.56     16928.57 o
  -9  16   4        632.51        867.06       244.02 o
  -8  16   4        937.11       1383.87       778.59 o
  -7  16   4       1270.88       1216.24       253.51 o
  -6  16   4       1760.42       1673.62       210.05 o
  -5  16   4        201.21        131.22       101.63 o
  -4  16   4        104.41        257.75        97.58 o
  -3  16   4         76.60        122.30        97.67 o
  -2  16   4     126864.53     126066.20      7067.22 o
  -1  16   4       3041.00       3084.65       286.99 o
   0  16   4       9334.89       9928.11       550.57 o
   1  16   4       1794.97       1583.97       192.73 o
   2  16   4      42847.32      39013.39      1748.00 o
   3  16   4       3202.09       3329.45       273.88 o
   4  16   4       9887.34       9587.85       456.45 o
   5  16   4         75.01        104.60        93.46 o
   6  16   4      26680.24      25524.53      1132.18 o
   7  16   4       8016.49       7879.60       516.96 o
   8  16   4      10817.88      10149.52       627.36 o
   9  16   4       6427.10       6579.37       470.47 o
  10  16   4     107504.20     115430.37      5439.24 o
  -9  17   4       6499.28       6345.22       592.29 o
  -8  17   4        221.40         80.95       169.44 o
  -7  17   4      37540.07      35494.41      2211.31 o
  -6  17   4        774.76        515.31       200.95 o
  -5  17   4       3468.15       3356.46       397.94 o
  -4  17   4       1922.39       1627.68       256.69 o
  -3  17   4       3326.43       3161.48       856.13 o
  -2  17   4       1048.20       1030.07       501.57 o
  -1  17   4        617.18        775.91       236.93 o
   0  17   4         15.39         60.31       115.14 o
   1  17   4      92748.98      90837.74      6596.50 o
   2  17   4      10603.21      10909.16       760.93 o
   3  17   4      13043.18      11951.78       751.18 o
   4  17   4        567.31        996.96       256.14 o
   5  17   4        423.96        286.93       229.63 o
   6  17   4       4211.45       3661.71       435.21 o
   7  17   4       4370.44       4092.15       773.58 o
   8  17   4          6.95        -73.38       120.27 o
   9  17   4      29625.59      29183.70      1515.22 o
  -7  18   4       1352.73       1309.55       297.00 o
  -6  18   4      21471.64      19018.79      1890.63 o
  -5  18   4       1568.60       2005.57       470.58 o
  -4  18   4       3895.49       3744.95       773.51 o
  -3  18   4         43.23        174.23       139.94 o
  -2  18   4       1603.18       1390.69       473.04 o
  -1  18   4        799.07        861.76       191.79 o
   0  18   4       9181.82       9292.49      1682.30 o
   1  18   4       6416.07       6541.28       515.96 o
   2  18   4      16254.88      15203.06      1413.12 o
   3  18   4       3646.41       3103.55       425.42 o
   4  18   4       2815.16       2934.12       414.02 o
   5  18   4       3356.39       3829.80       470.69 o
   6  18   4       8318.79       6798.79       640.54 o
   7  18   4       1164.92       1176.33       492.94 o
  -5  19   4       1359.45       1030.73       380.92 o
  -4  19   4         14.79       -201.61       224.01 o
  -3  19   4       8841.11       7171.04       931.45 o
  -2  19   4        169.61        195.11       209.35 o
  -1  19   4        879.62        690.33       386.50 o
   0  19   4        809.87        912.31       206.79 o
   1  19   4       2993.24       3204.66       411.92 o
   2  19   4       3540.76       3586.46       370.91 o
   3  19   4        487.33        702.50       252.38 o
   4  19   4       1075.33       1015.73       296.88 o
   5  19   4       6224.72       7716.20      1244.91 o
  -1  20   4        831.31        932.62       448.09 o
   0  20   4       8337.38       8383.21      2423.62 o
   1  20   4         50.12       -147.23       188.20 o
  -1 -17   5        416.20        246.43       235.23 o
   0 -17   5       3488.98       2858.24       481.98 o
   1 -17   5        150.35        403.22       224.01 o
   2 -17   5         16.52        201.61       190.41 o
   3 -17   5       3975.20       3970.34       325.89 o
   4 -17   5      84186.02      84416.02      3486.09 o
   5 -17   5       7947.06       8500.14       467.92 o
  -4 -16   5      16962.09      17764.94      2231.40 o
  -3 -16   5      47832.29      49939.57      5692.54 o
  -2 -16   5        754.00        884.97       291.26 o
  -1 -16   5      14416.78      11921.88      1236.01 o
   0 -16   5         74.32        179.21       201.61 o
   1 -16   5       1115.58        912.43       313.69 o
   2 -16   5        538.78        488.78       132.48 o
   3 -16   5       7922.30       7852.66       631.62 o
   4 -16   5       3894.73       3936.61       278.34 o
   5 -16   5      33135.07      33357.35      1389.77 o
   6 -16   5         20.49         84.03        94.30 o
   7 -16   5      69628.77      67659.17      2665.87 o
   8 -16   5       3023.74       3191.81       317.17 o
  -6 -15   5       2259.43       2022.73       355.28 o
  -5 -15   5       5322.04       5782.01       576.54 o
  -4 -15   5      28019.04      32770.73      4277.16 o
  -3 -15   5       3664.53       3988.72       566.09 o
  -2 -15   5      20217.69      20265.87      1901.68 o
  -1 -15   5       2195.56       1501.61       347.39 o
   0 -15   5      13585.16      14671.85      2915.78 o
   1 -15   5        771.42        788.20       238.59 o
   2 -15   5       1625.27       1513.84       185.10 o
   3 -15   5         79.13        158.91        84.92 o
   4 -15   5        496.43       4152.74       890.53 o
   5 -15   5         69.85         79.46        79.05 o
   6 -15   5       9809.30       9775.00       488.63 o
   7 -15   5       4954.44       5248.94       317.10 o
   8 -15   5      61992.30      61143.77      2787.97 o
   9 -15   5       2595.74       2622.53       322.22 o
  10 -15   5       9240.98       9125.39       976.37 o
  -7 -14   5       5515.17       5602.24      1104.56 o
  -6 -14   5        642.85        634.10       236.85 o
  -5 -14   5       1166.02       1201.81       265.25 o
  -4 -14   5       1077.62       1102.28       250.14 o
  -3 -14   5         95.19        234.17       169.04 o
  -2 -14   5       1726.66       1566.94       237.70 o
  -1 -14   5      30732.77      29542.35      2629.25 o
   0 -14   5       3019.02       3393.73       278.80 o
   1 -14   5       5544.06       6928.58       920.61 o
   2 -14   5         38.21        -29.95        78.35 o
   3 -14   5        597.73        629.08       137.43 o
   4 -14   5        426.20        342.52        93.48 o
   5 -14   5         47.32        137.55        78.84 o
   6 -14   5          9.85         69.00        67.71 o
   7 -14   5       9724.43       9325.44       543.83 o
   8 -14   5       2117.91       2293.39       245.70 o
   9 -14   5        745.56       1065.94       216.86 o
  10 -14   5          1.14       -164.71       109.80 o
  11 -14   5      10790.38      12027.55      1633.48 o
  -8 -13   5       1198.68       1938.17       515.35 o
  -7 -13   5       2116.76       2588.33       493.05 o
  -6 -13   5       2310.64       2677.32       347.17 o
  -5 -13   5       1146.89        688.03       224.07 o
  -4 -13   5        960.67       1239.34       285.67 o
  -3 -13   5       1137.05       1075.83       199.14 o
  -2 -13   5        759.53        818.23       172.47 o
  -1 -13   5       2367.56       2581.61       231.48 o
   0 -13   5         23.18        237.20        96.56 o
   1 -13   5         81.77         18.59        77.23 o
   2 -13   5       8870.51       8492.04       428.82 o
   3 -13   5        166.20        155.89        78.75 o
   4 -13   5       2689.66       2826.64       234.57 o
   5 -13   5         22.71          9.58        63.77 o
   6 -13   5       2606.11       2417.53       187.41 o
   7 -13   5        322.25        297.80        72.53 o
   8 -13   5        156.19       1205.09       907.26 o
   9 -13   5        389.73        410.21       142.56 o
  10 -13   5       1516.30       1486.42       521.00 o
  11 -13   5         39.21        164.27       139.94 o
  12 -13   5         43.67        365.45       163.61 o
  -9 -12   5       1366.87       2229.54       515.37 o
  -8 -12   5        106.98        112.01       224.01 o
  -7 -12   5       3599.57       3993.92       427.59 o
  -6 -12   5       1869.75       1634.10       266.26 o
  -5 -12   5        379.32        821.28       315.03 o
  -4 -12   5       1993.07       2093.13       250.82 o
  -3 -12   5       8377.62       9152.33       723.24 o
  -2 -12   5       4660.68       4276.34       307.54 o
  -1 -12   5        881.16        967.10       127.89 o
   0 -12   5          2.74        -28.18        66.62 o
   1 -12   5        327.58        298.66        88.70 o
   2 -12   5         48.35        -23.32        54.29 o
   3 -12   5        178.53        129.87        71.19 o
   4 -12   5        609.32        527.20       119.65 o
   5 -12   5       8465.87       8231.26       409.49 o
   6 -12   5        283.51        292.34        87.30 o
   7 -12   5        816.37        712.34       153.15 o
   8 -12   5        302.48        351.31       129.07 o
   9 -12   5       1743.53       1642.07       236.92 o
  10 -12   5        817.27        755.49       173.73 o
  11 -12   5        210.63        583.12       274.42 o
  12 -12   5        249.39        335.74       147.12 o
  13 -12   5        684.15        926.56       209.93 o
 -10 -11   5       3959.85       3379.56       454.01 o
  -9 -11   5        262.93        409.46       174.93 o
  -8 -11   5        791.23        987.20       215.09 o
  -7 -11   5       2139.20       2354.44       240.98 o
  -6 -11   5        301.47        704.86       299.10 o
  -5 -11   5        553.21        713.22       193.62 o
  -4 -11   5       8826.17       9237.16       579.17 o
  -3 -11   5       9539.80       9230.99       569.03 o
  -2 -11   5      57795.32      57595.07      2298.22 o
  -1 -11   5        175.63        301.58        79.01 o
   0 -11   5        130.94        246.14        96.35 o
   1 -11   5         54.18         92.63        60.91 o
   2 -11   5       3657.12       3739.35       220.33 o
   3 -11   5         97.90         46.26        51.81 o
   4 -11   5       3744.76       3328.03       200.89 o
   5 -11   5       1508.17       1723.00       140.77 o
   6 -11   5      15381.30      15444.98       669.42 o
   7 -11   5        563.02        610.97       154.31 o
   8 -11   5       9495.74       8952.50       920.74 o
   9 -11   5       1495.62       1221.23       204.17 o
  10 -11   5       9647.54       8797.84       614.71 o
  11 -11   5         15.05        -22.40        95.04 o
  12 -11   5         69.21        123.21       118.80 o
  13 -11   5       1113.91        872.96       431.32 o
  14 -11   5       1589.85       1965.59       969.16 o
 -11 -10   5      72130.84      74301.78      4416.56 o
 -10 -10   5       7588.56       8871.65       704.88 o
  -9 -10   5       2451.83       2717.12       331.16 o
  -8 -10   5       4105.65       3987.53       400.78 o
  -7 -10   5       1443.29       1892.44       190.87 o
  -6 -10   5         61.52         48.57        81.18 o
  -5 -10   5       3757.21       3821.60       260.84 o
  -4 -10   5       2372.24       2517.02       195.99 o
  -3 -10   5      56563.57      58336.43      2278.65 o
  -2 -10   5       4124.68       4215.96       239.48 o
  -1 -10   5         69.74        316.62        74.22 o
   0 -10   5       6224.83       6537.39       346.36 o
   1 -10   5      36636.82      37852.75      1411.95 o
   2 -10   5        420.48        487.35        77.78 o
   3 -10   5         82.64        151.86        53.57 o
   4 -10   5          7.09         23.60        40.54 o
   5 -10   5        612.01        706.46        83.85 o
   6 -10   5       1905.87       1754.59       142.26 o
   7 -10   5         37.30        132.25        86.61 o
   8 -10   5       6861.84       6622.49       474.14 o
   9 -10   5     150048.91     141179.56      7829.66 o
  10 -10   5        926.24        696.62       169.47 o
  11 -10   5         54.14        284.42       126.24 o
  12 -10   5         43.86        106.03       190.41 o
  13 -10   5      16931.84      15908.14      1011.49 o
  14 -10   5        945.50        632.77       207.25 o
  15 -10   5        565.71        695.56       207.23 o
 -12  -9   5      26462.02      25883.82      1682.98 o
 -11  -9   5      10199.57      10869.16       820.87 o
 -10  -9   5      40621.03      38893.68      2391.64 o
  -9  -9   5       2294.27       2292.87       258.84 o
  -8  -9   5     130340.91     131802.25      6524.41 o
  -7  -9   5      10480.82      10940.09       559.23 o
  -6  -9   5       2330.73       2485.26       213.53 o
  -5  -9   5       1041.12       1106.27       126.59 o
  -4  -9   5       2760.96       2767.04       177.58 o
  -3  -9   5       2223.50       2413.82       224.45 o
  -2  -9   5       3817.10       4176.73       236.47 o
  -1  -9   5       3949.28       4090.26       224.94 o
   0  -9   5     244477.98     248919.00      8794.01 o
   1  -9   5      11109.83      11460.12       440.91 o
   2  -9   5      54914.09      52000.50      1883.98 o
   3  -9   5         22.41         29.66        39.90 o
   4  -9   5      25470.16      25291.39       954.17 o
   5  -9   5          5.71         17.67        38.34 o
   6  -9   5        121.75        200.85        37.69 o
   7  -9   5        949.86       1044.17       214.43 o
   8  -9   5      42462.24      47446.97      4467.29 o
   9  -9   5        600.33        447.83       126.00 o
  10  -9   5      30195.12      26985.35      2337.23 o
  11  -9   5        713.75        830.55       174.27 o
  12  -9   5     125358.43     119171.41      6254.97 o
  13  -9   5         16.70        135.18       114.63 o
  14  -9   5       8580.98       8040.04       605.48 o
  15  -9   5       2817.07       3176.36       358.12 o
 -12  -8   5       4714.78       4318.34       446.63 o
 -11  -8   5       6428.57       6690.16       483.85 o
 -10  -8   5          2.05         30.72       107.01 o
  -9  -8   5      44647.94      47252.29      2326.63 o
  -8  -8   5      23320.24      23232.11      1120.59 o
  -7  -8   5     108752.03     113498.59      4647.86 o
  -6  -8   5        478.77        579.62       102.84 o
  -5  -8   5      31802.46      32386.45      1188.20 o
  -4  -8   5       1842.34       2195.40       151.97 o
  -3  -8   5        387.19        476.60        76.24 o
  -2  -8   5        141.46        175.18        45.97 o
  -1  -8   5      14410.97      14085.46       513.27 o
   0  -8   5      14205.79      13884.96       503.88 o
   1  -8   5     297538.22     291765.28      9358.24 o
   2  -8   5        664.21        680.13        72.19 o
   3  -8   5     147856.53     143590.53      5051.53 o
   4  -8   5       9848.04       9936.86       380.64 o
   5  -8   5      51818.77      49615.23      1813.55 o
   6  -8   5       1546.14       1617.10       168.19 o
   7  -8   5       2374.78       2880.64       237.59 o
   8  -8   5       7277.94       7497.85       448.77 o
   9  -8   5      14534.59      13713.90      1283.79 o
  10  -8   5       1480.41       1267.76       188.24 o
  11  -8   5     117774.63     112683.86      5900.68 o
  12  -8   5       3254.21       3505.54       338.35 o
  13  -8   5      79931.59      77729.91      4138.57 o
  14  -8   5       1809.35       1780.49       308.14 o
  15  -8   5      19951.96      18407.75      1147.72 o
  16  -8   5       2442.78       2884.46       689.18 o
 -13  -7   5       5674.22       6232.64       562.84 o
 -12  -7   5        367.02        495.89       153.71 o
 -11  -7   5        487.72        579.30       160.65 o
 -10  -7   5       2502.71       2603.85       312.59 o
  -9  -7   5       6475.93       6166.24       434.89 o
  -8  -7   5     109083.45     108953.44      4461.98 o
  -7  -7   5       3456.64       3500.81       256.73 o
  -6  -7   5       6261.23       6528.42       313.42 o
  -5  -7   5       5952.98       6391.50       302.04 o
  -4  -7   5      54924.82      56257.20      2152.13 o
  -3  -7   5        868.53        977.15        92.48 o
  -2  -7   5       2539.42       2520.32       130.41 o
  -1  -7   5        252.56        182.87        42.31 o
   0  -7   5       4301.83       4179.56       201.38 o
   1  -7   5        250.57        337.30        41.32 o
   2  -7   5      21180.99      20291.57       669.40 o
   3  -7   5       5958.14       5739.99       240.16 o
   4  -7   5     348053.16     347127.22     11129.96 o
   5  -7   5       7879.06       8167.38       340.85 o
   6  -7   5      18930.54      18498.67       918.50 o
   7  -7   5        164.28        132.46        71.54 o
   8  -7   5       1978.63       2110.62       197.27 o
   9  -7   5        294.29        256.78        86.38 o
  10  -7   5       1858.98       1837.58       270.12 o
  11  -7   5        485.53        361.93       114.65 o
  12  -7   5      88268.76      84152.33      4446.85 o
  13  -7   5          8.60         74.67       104.95 o
  14  -7   5      21230.66      20180.87      1206.68 o
  15  -7   5         24.23        -22.40       134.64 o
  16  -7   5      24305.44      24278.36      1444.32 o
 -14  -6   5       1993.84       1898.47       301.08 o
 -13  -6   5      12495.88      12782.39       774.40 o
 -12  -6   5        592.91        769.34       172.15 o
 -11  -6   5       6397.23       6078.69       442.79 o
 -10  -6   5       3121.94       3194.14       345.99 o
  -9  -6   5       1394.52       1620.34       284.20 o
  -8  -6   5       5138.57       5353.32       295.44 o
  -7  -6   5       8022.07       8997.59       399.37 o
  -6  -6   5       2226.22       2300.78       161.18 o
  -5  -6   5     122713.63     124664.30      4303.28 o
  -4  -6   5       4890.87       4776.22       233.73 o
  -3  -6   5        375.91        613.90        73.98 o
  -2  -6   5         36.36          0.58        27.80 o
  -1  -6   5       5162.34       5636.77       245.20 o
   0  -6   5        175.27        185.74        33.97 o
   1  -6   5        370.86        490.64        50.34 o
   2  -6   5        405.91        353.23        49.19 o
   3  -6   5      60420.21      57667.50      1900.39 o
   4  -6   5        627.82        770.72        64.30 o
   5  -6   5       2914.38       2662.52       222.48 o
   6  -6   5        820.03        847.16        80.23 o
   7  -6   5      67164.50      64605.02      2565.86 o
   8  -6   5       1123.42        892.71       167.31 o
   9  -6   5         25.45          2.16        45.71 o
  10  -6   5       5419.28       5240.18       401.52 o
  11  -6   5       1007.75       1283.93       159.21 o
  12  -6   5       1363.80       1488.18       207.16 o
  13  -6   5       2033.03       2099.49       313.77 o
  14  -6   5         65.76        -72.34       128.81 o
  15  -6   5      35422.70      34187.16      1942.33 o
  16  -6   5        106.06         25.90       120.17 o
 -14  -5   5      12986.92      12121.41       743.08 o
 -13  -5   5       3033.02       3470.31       331.69 o
 -12  -5   5       1036.05       1197.87       197.16 o
 -11  -5   5        896.29        796.79       162.70 o
 -10  -5   5        661.96        946.59       135.30 o
  -9  -5   5       1936.75       1817.01       209.57 o
  -8  -5   5       4578.91       4390.65       258.49 o
  -7  -5   5        454.85        493.03        85.23 o
  -6  -5   5       7582.77       8171.34       359.77 o
  -5  -5   5       5200.78       5534.79       261.69 o
  -4  -5   5       8099.78       7597.57       417.80 o
  -3  -5   5        538.52        572.63        67.10 o
  -2  -5   5       5778.68       5137.06       228.13 o
  -1  -5   5       1027.85       1027.91        94.08 o
   0  -5   5       3353.09       3222.21       139.92 o
   1  -5   5        361.12        347.98        35.17 o
   2  -5   5       4103.86       4118.69       156.80 o
   3  -5   5       1275.59       1238.15        79.40 o
   4  -5   5       7794.40       7270.50       284.59 o
   5  -5   5       1206.89       1080.39        84.51 o
   6  -5   5      33062.51      33117.14      1316.70 o
   7  -5   5         31.45         -3.76        35.74 o
   8  -5   5       1997.92       2012.87       135.95 o
   9  -5   5        252.86        401.64        73.50 o
  10  -5   5        347.61        466.16       104.60 o
  11  -5   5        412.57        510.67        88.96 o
  12  -5   5        623.88        517.98       108.90 o
  13  -5   5       1189.25       1056.11       140.05 o
  14  -5   5        330.56        448.29       109.75 o
  15  -5   5       2795.81       2703.20       304.04 o
  16  -5   5       1994.69       2536.54       341.76 o
  17  -5   5         40.07         38.69       145.61 o
 -14  -4   5       4421.48       4638.98       395.93 o
 -13  -4   5       4092.13       5176.89       414.09 o
 -12  -4   5         67.42        -14.93        93.77 o
 -11  -4   5       3511.14       3632.40       313.91 o
 -10  -4   5        899.12       1075.04       137.15 o
  -9  -4   5        448.66        584.97        96.66 o
  -8  -4   5          2.90         67.23        56.37 o
  -7  -4   5       1037.34       1185.47       112.64 o
  -6  -4   5       5667.38       6265.07       291.10 o
  -5  -4   5        776.58       1099.13       111.06 o
  -4  -4   5        363.17        369.21        66.51 o
  -3  -4   5       1053.19       1140.33        81.18 o
  -2  -4   5         91.37        148.64        34.71 o
  -1  -4   5        836.68       1132.96        89.50 o
   0  -4   5        964.99        762.51        59.38 o
   1  -4   5       8215.66       7639.70       327.95 o
   2  -4   5       3498.61       3282.89       167.66 o
   3  -4   5        605.09        732.23        43.81 o
   4  -4   5        249.96        184.71        60.93 o
   5  -4   5       7998.41       7355.15       268.99 o
   6  -4   5          0.76        -38.45        25.64 o
   7  -4   5        539.88        713.22        65.11 o
   8  -4   5        242.25        269.22        55.48 o
   9  -4   5       1373.67       1815.05       168.06 o
  10  -4   5        767.25        739.50        70.21 o
  11  -4   5       1974.09       2039.22       138.57 o
  12  -4   5        306.49        320.24        72.89 o
  13  -4   5        124.95        234.75        88.68 o
  14  -4   5        468.77        522.82       116.40 o
  15  -4   5       5118.71       5450.66       357.76 o
  16  -4   5         21.47         11.48        88.21 o
  17  -4   5        180.77         81.46       129.07 o
 -15  -3   5       2898.73       2839.85       301.16 o
 -14  -3   5       1148.09       1076.79       203.66 o
 -13  -3   5       2186.14       2106.63       259.62 o
 -12  -3   5        591.23        434.60       141.58 o
 -11  -3   5       1734.99       1802.14       178.12 o
 -10  -3   5       1577.51       1809.91       168.88 o
  -9  -3   5        388.84        328.59        80.41 o
  -8  -3   5       2328.33       2417.42       146.56 o
  -7  -3   5       2108.78       2230.04       152.88 o
  -6  -3   5      55095.55      56906.52      2143.85 o
  -5  -3   5       8486.89       8798.93       365.76 o
  -4  -3   5        137.01        231.27        51.92 o
  -3  -3   5       1889.09       1965.10       107.06 o
  -2  -3   5       1756.01       1801.32        95.25 o
  -1  -3   5        391.06        492.38        47.88 o
   0  -3   5        254.83        265.76        30.22 o
   1  -3   5         11.55         13.04        17.69 o
   2  -3   5       4373.15       3678.79       142.82 o
   3  -3   5          1.27         16.37        18.30 o
   4  -3   5        318.58        385.58       114.26 o
   5  -3   5        634.53        600.71        46.87 o
   6  -3   5       3943.26       3756.70       164.33 o
   7  -3   5        377.31        425.86        46.66 o
   8  -3   5       6689.36       6281.88       257.40 o
   9  -3   5        656.47        725.25        72.67 o
  10  -3   5       1221.85       1213.92        84.95 o
  11  -3   5       3922.19       3751.38       178.27 o
  12  -3   5        186.48        642.20       226.26 o
  13  -3   5         31.14         22.94        64.87 o
  14  -3   5      34033.88      34130.73      1568.96 o
  15  -3   5       1169.44       1172.14       161.55 o
  16  -3   5          4.48         51.56        92.47 o
  17  -3   5       1632.04       1658.46       414.56 o
 -15  -2   5      28564.82      27105.83      1435.60 o
 -14  -2   5       8042.87       7982.09       654.22 o
 -13  -2   5       1299.26       1133.92       250.32 o
 -12  -2   5        219.14        210.99       122.97 o
 -11  -2   5       2625.39       2426.43       207.56 o
 -10  -2   5       2230.54       2361.29       182.37 o
  -9  -2   5       1388.18       1469.75       130.58 o
  -8  -2   5        699.70        628.73        77.94 o
  -7  -2   5      81692.70      78765.38      2511.87 o
  -6  -2   5      13283.98      13865.67       493.48 o
  -5  -2   5      12537.94      13025.55       473.93 o
  -4  -2   5       2221.85       2012.70       113.14 o
  -3  -2   5      83489.15      81258.77      2610.49 o
  -2  -2   5        576.76        672.14        54.86 o
  -1  -2   5        732.28        961.10        68.41 o
   0  -2   5       1006.13        888.27        55.21 o
   1  -2   5       1391.45       1574.03        86.38 o
   2  -2   5        611.68        522.62        39.27 o
   3  -2   5      27088.17      25042.48      1259.70 o
   4  -2   5       5057.34       4832.83       196.10 o
   5  -2   5     127008.28     116485.96      3428.90 o
   6  -2   5       3709.80       3400.01       135.18 o
   7  -2   5       3678.33       3868.86       224.73 o
   8  -2   5       3229.58       3207.77       154.05 o
   9  -2   5       3781.13       3914.06       159.69 o
  10  -2   5       9550.97       9324.26       343.60 o
  11  -2   5      10012.23       9757.42       362.02 o
  12  -2   5          4.34          5.45        42.08 o
  13  -2   5      26218.17      26445.14      1068.90 o
  14  -2   5       1254.78       1317.01       188.69 o
  15  -2   5        560.83        400.03       139.17 o
  16  -2   5         32.52        115.20       134.40 o
  17  -2   5      63122.29      61211.56      3589.65 o
 -15  -1   5       6932.39       7157.22       510.12 o
 -14  -1   5      59965.81      56296.51      2774.92 o
 -13  -1   5          9.29        163.27       115.39 o
 -12  -1   5      37730.27      36991.29      1866.76 o
 -11  -1   5      12168.40      12226.52       601.57 o
 -10  -1   5       1127.24       1285.41       135.50 o
  -9  -1   5         65.93         32.24        49.93 o
  -8  -1   5       6686.23       6740.39       310.62 o
  -7  -1   5       7749.14       8225.91       292.11 o
  -6  -1   5      65070.57      65935.82      1936.17 o
  -5  -1   5         41.61         70.28        29.47 o
  -4  -1   5     121175.88     119918.20      3540.68 o
  -3  -1   5       5143.21       5026.30       205.73 o
  -2  -1   5     153216.72     154478.25      4641.55 o
  -1  -1   5       2188.37       1932.00        91.31 o
   0  -1   5      12534.49      12678.41       444.94 o
   1  -1   5       1534.59       1129.61        74.12 o
   2  -1   5        401.61        414.94        32.23 o
   3  -1   5       3645.13       3694.44       149.59 o
   4  -1   5     106154.16     103278.78      2845.79 o
   5  -1   5          7.02          6.85        16.54 o
   6  -1   5     126876.98     120662.43      3379.64 o
   7  -1   5         40.44         63.04        32.71 o
   8  -1   5     580351.50     542683.81     17731.84 o
   9  -1   5        587.23        655.52        63.48 o
  10  -1   5      41426.11      40038.78      1290.17 o
  11  -1   5       1419.61       1503.18       100.98 o
  12  -1   5       7085.21       6880.38       309.52 o
  13  -1   5       5940.57       6007.65       309.20 o
  14  -1   5      14177.64      13540.16       902.36 o
  15  -1   5       2180.22       2327.34       207.23 o
  16  -1   5      76214.26      75203.34      4328.34 o
  17  -1   5       1040.73       1046.91       248.68 o
 -15   0   5      40514.00      38726.41      1966.38 o
 -14   0   5       1360.75       1353.19       209.37 o
 -13   0   5      16261.01      17289.94      1660.75 o
 -12   0   5       9451.75       9154.86       488.38 o
 -11   0   5     149201.28     148600.50      5941.62 o
 -10   0   5        316.00        417.57        89.90 o
  -9   0   5      13923.54      14468.42       611.92 o
  -8   0   5       4811.92       4952.72       234.23 o
  -7   0   5       1022.98       1396.87       121.38 o
  -6   0   5       2330.18       2294.80       115.30 o
  -5   0   5      16557.67      17645.11       524.01 o
  -4   0   5       3580.66       3612.15       147.67 o
  -3   0   5     285876.34     292170.62      9176.47 o
  -2   0   5          6.05        -27.99        18.66 o
  -1   0   5     183088.39     187018.62      5182.81 o
   0   0   5       4437.68       4377.60       158.74 o
   1   0   5     211822.25     211670.62      8923.83 o
   2   0   5       4999.18       4137.92       152.97 o
   3   0   5        408.12        404.06        43.34 o
   4   0   5         27.46        -21.16        14.11 o
   5   0   5      70944.84      69261.20      2103.27 o
   6   0   5       5694.89       5584.23       201.94 o
   7   0   5      67745.23      64224.47      2080.96 o
   8   0   5        891.66        782.25        56.23 o
   9   0   5     438693.44     419429.19     12928.97 o
  10   0   5        854.56        946.70        72.50 o
  11   0   5      39870.63      38291.18      1241.69 o
  12   0   5       4414.04       4309.17       221.98 o
  13   0   5      10153.33      10033.34       426.34 o
  14   0   5        596.26        601.16       109.41 o
  15   0   5        572.50        625.71       165.77 o
  16   0   5       1534.54       1494.76       248.72 o
  17   0   5      72149.29      72727.99      4208.47 o
 -15   1   5       2461.70       2320.65       258.25 o
 -14   1   5       1442.82       1445.16       217.51 o
 -13   1   5       4883.51       4489.81       368.97 o
 -12   1   5     225592.64     232255.98      9229.13 o
 -11   1   5       4673.44       4156.68       230.50 o
 -10   1   5       3494.89       3876.62       238.36 o
  -9   1   5       4955.57       5248.70       282.08 o
  -8   1   5      94121.66      93801.63      3153.42 o
  -7   1   5        749.92        750.31        71.64 o
  -6   1   5       1342.70       1273.40        85.32 o
  -5   1   5       4383.95       4586.75       172.40 o
  -4   1   5      41232.48      41659.29      1215.22 o
  -3   1   5       2571.70       2385.17        95.47 o
  -2   1   5       2886.67       3409.51       139.28 o
  -1   1   5       1192.97        983.49        48.70 o
   0   1   5     761147.69     784110.94     24853.80 o
   1   1   5        306.47        348.36        41.63 o
   2   1   5       1404.20       1571.56       152.64 o
   3   1   5       1014.11        876.09        41.91 o
   4   1   5       5575.85       5136.67       171.93 o
   5   1   5        349.39        402.27        45.14 o
   6   1   5        457.05        599.65        47.11 o
   7   1   5       3999.27       3894.02       155.38 o
   8   1   5     217233.78     213048.23      5922.42 o
   9   1   5       1935.03       1947.24       100.46 o
  10   1   5       6865.67       6465.68       275.55 o
  11   1   5        102.98        145.68        58.03 o
  12   1   5      95263.98      93965.18      3275.30 o
  13   1   5        733.67        835.06        97.44 o
  14   1   5       3279.16       3734.77       348.77 o
  15   1   5       3598.88       3882.87       375.96 o
  16   1   5       4167.71       4729.64       439.93 o
  17   1   5       4843.09       4765.29       455.42 o
 -15   2   5       4616.07       4702.36       375.85 o
 -14   2   5       3258.12       3009.16       300.86 o
 -13   2   5       3996.02       3490.63       318.45 o
 -12   2   5       3942.75       3273.07       253.06 o
 -11   2   5      16975.95      16810.36       632.98 o
 -10   2   5       1763.53       1877.66       156.13 o
  -9   2   5     147237.30     147835.31      5395.56 o
  -8   2   5       3766.28       3648.87       191.18 o
  -7   2   5       8603.88       8451.73       328.44 o
  -6   2   5        318.92        363.29        47.38 o
  -5   2   5       5046.26       4687.71       176.06 o
  -4   2   5         27.34         58.06        21.36 o
  -3   2   5        769.64       1034.27        54.12 o
  -2   2   5       1191.35       1005.26        51.62 o
  -1   2   5     186324.92     191779.58      5508.63 o
   0   2   5       3988.39       4153.97       171.26 o
   1   2   5     106066.18     103766.63      3431.45 o
   2   2   5       1745.12       1663.44        73.17 o
   3   2   5      61985.65      58971.85      1692.06 o
   4   2   5         26.41         54.82        13.59 o
   5   2   5        413.58        528.36        52.04 o
   6   2   5       5181.94       4860.41       170.68 o
   7   2   5       3506.97       3617.46       161.20 o
   8   2   5       3956.84       3952.00       160.41 o
   9   2   5      14920.35      14346.38       544.00 o
  10   2   5         25.40         54.81        43.56 o
  11   2   5     154228.09     153234.42      5321.56 o
  12   2   5       2071.93       1951.31       132.93 o
  13   2   5       8902.95       8748.01       451.66 o
  14   2   5        681.68        471.71       146.38 o
  15   2   5       1705.68       1598.01       237.30 o
  16   2   5       1478.97       1558.92       246.49 o
  17   2   5       2630.77       2499.14       481.90 o
 -15   3   5       1027.71        946.80       165.90 o
 -14   3   5        479.47        449.19       143.92 o
 -13   3   5       1971.30       2020.62       360.05 o
 -12   3   5       3548.34       3566.44       317.11 o
 -11   3   5          0.00        -11.52        58.86 o
 -10   3   5      14561.04      14300.74       547.51 o
  -9   3   5       5468.25       5202.67       278.19 o
  -8   3   5      55995.00      56695.62      2124.98 o
  -7   3   5        900.32       1047.95        83.33 o
  -6   3   5       6513.39       6209.01       236.15 o
  -5   3   5         99.75         63.73        27.39 o
  -4   3   5        761.49        871.81        56.31 o
  -3   3   5        465.76        502.30        44.12 o
  -2   3   5       4637.99       4395.46       155.20 o
  -1   3   5       2900.60       2626.79       119.50 o
   0   3   5      22485.22      21340.82       735.96 o
   1   3   5      15924.70      15403.04       590.30 o
   2   3   5      40269.64      39258.14      1087.02 o
   3   3   5       1873.60       1808.77        74.79 o
   4   3   5       8543.62       7704.42       237.87 o
   5   3   5        529.58        589.03        39.11 o
   6   3   5       9134.80       9343.49       335.96 o
   7   3   5       4270.14       4402.82       179.27 o
   8   3   5       2994.75       3130.40       141.84 o
   9   3   5        423.35        369.52        51.51 o
  10   3   5       5163.93       5438.29       239.66 o
  11   3   5       4243.02       3994.74       203.21 o
  12   3   5      16262.14      15770.45       718.65 o
  13   3   5        117.22        208.86        96.57 o
  14   3   5       1329.94       1851.18       233.61 o
  15   3   5       1093.10        907.99       190.46 o
  16   3   5       3731.61       3430.27       526.87 o
  17   3   5         35.62        -56.00       190.41 o
 -15   4   5        386.58        740.72       285.63 o
 -14   4   5        937.17        976.62       194.93 o
 -13   4   5        713.70        726.63       162.27 o
 -12   4   5        172.55        123.67       107.65 o
 -11   4   5         51.50         24.51        63.26 o
 -10   4   5       2317.20       2258.15       148.00 o
  -9   4   5       3720.18       3751.15       199.05 o
  -8   4   5       1353.15       1258.41        96.64 o
  -7   4   5        182.90        239.71        51.09 o
  -6   4   5        472.98        500.24        50.26 o
  -5   4   5       1893.69       1690.48        87.38 o
  -4   4   5        562.61        377.80        45.37 o
  -3   4   5       1340.11       1353.13        74.29 o
  -2   4   5       1642.86       1872.89        86.13 o
  -1   4   5       2064.73       2701.48       139.22 o
   0   4   5        788.12        519.89        57.63 o
   1   4   5         51.69        -43.65        29.10 o
   2   4   5       2878.32       2688.12       137.14 o
   3   4   5       8985.32       8477.01       260.09 o
   4   4   5          4.68         24.69        12.23 o
   5   4   5      19072.68      18520.09       803.23 o
   6   4   5       1770.86       1928.88       108.03 o
   7   4   5        841.75        918.03        66.93 o
   8   4   5       1108.07       1254.52        83.61 o
   9   4   5        784.30        982.41        82.33 o
  10   4   5       2160.06       2387.60       155.31 o
  11   4   5       1330.99       1406.88       155.26 o
  12   4   5       2645.78       2546.32       215.18 o
  13   4   5       7344.50       7146.59       450.49 o
  14   4   5       1515.04       1871.18       358.55 o
  15   4   5       2958.28       2555.51       437.13 o
  16   4   5       1011.91       1153.90       336.09 o
  17   4   5        908.25        952.22       324.87 o
 -15   5   5         47.83         12.66       181.64 o
 -14   5   5       1042.28       1040.97       183.16 o
 -13   5   5        777.30        663.74       167.19 o
 -12   5   5        309.94        240.84       116.27 o
 -11   5   5         71.66         57.05        87.22 o
 -10   5   5       8857.12       8488.02       399.16 o
  -9   5   5       7194.42       7060.63       346.93 o
  -8   5   5         34.10         69.44        45.23 o
  -7   5   5       1021.10       1178.90       103.36 o
  -6   5   5       7129.36       7348.55       285.67 o
  -5   5   5        288.04        271.31        41.54 o
  -4   5   5       4923.24       4827.58       175.12 o
  -3   5   5         33.03         55.18        22.60 o
  -2   5   5       7512.34       7312.38       307.07 o
  -1   5   5         91.31         43.19        21.91 o
   0   5   5      11431.42      12437.32       386.29 o
   1   5   5        627.39        657.81        74.33 o
   2   5   5      59483.13      58218.40      1787.94 o
   3   5   5        198.55        249.89        21.69 o
   4   5   5       3890.53       3686.72       135.79 o
   5   5   5         16.13         45.60        53.35 o
   6   5   5       8150.87       8371.72       388.79 o
   7   5   5        315.43        315.75        56.59 o
   8   5   5      12211.71      12420.37       575.95 o
   9   5   5       2649.67       2903.93       173.05 o
  10   5   5      34034.91      34707.34      1705.73 o
  11   5   5        157.73        131.42        78.50 o
  12   5   5        460.95        582.00        99.92 o
  13   5   5       1157.79       1142.79       280.09 o
  14   5   5       5954.73       5821.72       695.47 o
  15   5   5       3575.59       2712.80       448.40 o
  16   5   5       8039.88       7607.76       875.23 o
  17   5   5         22.42       -134.40       179.21 o
 -15   6   5       1041.69       1169.25       317.25 o
 -14   6   5       4297.11       4479.10       368.92 o
 -13   6   5        129.50         60.40       108.08 o
 -12   6   5       1263.17       1033.02       186.29 o
 -11   6   5      15667.09      15845.20       790.41 o
 -10   6   5       2301.51       1922.11       157.08 o
  -9   6   5      28373.83      28383.81      1115.27 o
  -8   6   5          2.78        -64.88        46.19 o
  -7   6   5      11908.73      11038.17       437.88 o
  -6   6   5       3608.33       3511.71       150.12 o
  -5   6   5       1424.11       1633.48       118.09 o
  -4   6   5       6042.44       5681.26       210.99 o
  -3   6   5       1379.14       1109.06        77.81 o
  -2   6   5        883.82        901.65        61.09 o
  -1   6   5      22805.84      22151.83       668.22 o
   0   6   5         38.05         65.72        25.78 o
   1   6   5     133433.69     131101.50      4347.91 o
   2   6   5        816.95        823.75        65.03 o
   3   6   5      11849.53      11316.16       423.18 o
   4   6   5       7351.45       7280.47       259.59 o
   5   6   5       6549.48       7192.83       280.39 o
   6   6   5        823.65        847.30       106.74 o
   7   6   5       7458.98       7427.62       360.84 o
   8   6   5       1113.30       1144.29        99.55 o
   9   6   5       1559.74       1639.50       143.50 o
  10   6   5       1245.72       1134.04       129.80 o
  11   6   5      25052.79      25753.12      1653.11 o
  12   6   5       1546.77       1261.61       218.06 o
  13   6   5      55577.63      54280.48      4476.97 o
  14   6   5       3955.64       3531.57       515.72 o
  15   6   5       5892.02       5372.42       684.17 o
  16   6   5         36.73       -201.61       156.81 o
  17   6   5       4118.32       4058.12       616.57 o
 -15   7   5       3815.95       3667.16       505.62 o
 -14   7   5        327.01        375.83       136.02 o
 -13   7   5       2420.43       1995.45       248.40 o
 -12   7   5       1432.98       1441.51       217.13 o
 -11   7   5       1772.78       2173.80       250.89 o
 -10   7   5      50706.00      48724.75      1848.83 o
  -9   7   5       5566.39       5374.19       287.29 o
  -8   7   5      64530.62      62402.11      2333.78 o
  -7   7   5        493.65        579.88        83.99 o
  -6   7   5     187540.89     188543.58      5395.56 o
  -5   7   5       4291.80       4271.16       176.39 o
  -4   7   5       2254.95       2642.88       177.69 o
  -3   7   5       1499.75       1437.99        86.26 o
  -2   7   5       2770.16       2704.86       121.24 o
  -1   7   5          8.49         -6.13        24.99 o
   0   7   5       7941.12       7443.00       417.03 o
   1   7   5          3.92         20.50        19.62 o
   2   7   5     114142.15     107014.99      3145.30 o
   3   7   5        178.91        199.80        47.98 o
   4   7   5     100712.84     100875.27      3500.54 o
   5   7   5        621.98        692.87        54.98 o
   6   7   5      18582.51      18299.34       613.05 o
   7   7   5        100.77         80.47        32.69 o
   8   7   5       1563.93       2116.68       319.39 o
   9   7   5       5677.48       5788.25       456.93 o
  10   7   5      43907.57      45754.43      2816.78 o
  11   7   5       2195.33       2519.45       290.82 o
  12   7   5      70867.27      67025.84      4092.02 o
  13   7   5       1900.90       2084.28       392.20 o
  14   7   5      76926.34      75960.08      6206.41 o
  15   7   5        100.31        -22.40       168.01 o
  16   7   5       2655.55       2600.01       481.90 o
 -15   8   5     107604.97     106038.53      8307.04 o
 -14   8   5       1799.70       1640.61       216.73 o
 -13   8   5        571.65        565.14       156.22 o
 -12   8   5       3477.54       3550.84       328.45 o
 -11   8   5       2023.39       1671.92       227.67 o
 -10   8   5       5204.96       5138.73       355.39 o
  -9   8   5       2004.01       2349.31       175.16 o
  -8   8   5        195.28        131.85        63.65 o
  -7   8   5     278909.97     289808.94      9591.36 o
  -6   8   5        581.10        697.37        80.57 o
  -5   8   5      33090.95      33075.50       948.29 o
  -4   8   5         59.05         55.54        41.82 o
  -3   8   5      72831.16      74789.58      2076.35 o
  -2   8   5        953.69        903.18        70.13 o
  -1   8   5        734.95        669.63        83.44 o
   0   8   5        333.76        301.84        44.75 o
   1   8   5      49200.78      46079.07      1475.04 o
   2   8   5         34.45         51.17        22.59 o
   3   8   5      33674.33      30761.18       989.86 o
   4   8   5       9074.23       8215.54       281.24 o
   5   8   5     439154.28     454410.03     13150.33 o
   6   8   5         30.43        143.38        35.74 o
   7   8   5       1121.54       1436.88        93.62 o
   8   8   5        918.07        867.44       133.16 o
   9   8   5       2890.00       2761.24       238.20 o
  10   8   5       4377.77       4584.73       481.60 o
  11   8   5        457.18        722.88       223.02 o
  12   8   5       2583.27       2456.40       255.63 o
  13   8   5     172543.84     167243.73     13333.73 o
  14   8   5       2892.05       3026.17       481.95 o
  15   8   5      22990.32      22259.08      2026.62 o
  16   8   5       2514.36       1815.45       437.05 o
 -14   9   5      12314.58      11962.95       735.99 o
 -13   9   5       1755.21       1825.26       240.62 o
 -12   9   5      41810.12      39725.20      2004.96 o
 -11   9   5       3383.52       3201.22       310.93 o
 -10   9   5         65.14        155.63        65.59 o
  -9   9   5        557.51        668.02       114.67 o
  -8   9   5       3290.53       3844.26       232.49 o
  -7   9   5       1668.10       1663.70       133.25 o
  -6   9   5       5959.73       6855.29       302.84 o
  -5   9   5        205.48        150.04        49.53 o
  -4   9   5     438876.00     467366.81     13639.43 o
  -3   9   5       1136.07       1182.57        89.64 o
  -2   9   5      16499.37      16796.42       616.17 o
  -1   9   5        133.00        127.31        38.86 o
   0   9   5       2820.22       3063.83       276.79 o
   1   9   5        241.18        264.10        40.48 o
   2   9   5       1941.37       1981.18        93.00 o
   3   9   5       1976.31       1981.24       111.69 o
   4   9   5     727851.12     760135.06     23171.44 o
   5   9   5      10611.97      10937.05       368.26 o
   6   9   5       5866.45       6030.44       255.99 o
   7   9   5       2143.54       2114.91       135.33 o
   8   9   5     133713.89     134563.52      5117.77 o
   9   9   5       2018.40       2140.58       208.87 o
  10   9   5      16176.47      16398.88       929.32 o
  11   9   5        364.23        456.35       132.37 o
  12   9   5       6767.75       6384.05       729.29 o
  13   9   5      10010.77      10161.10      1044.18 o
  14   9   5         97.17        560.03       257.61 o
  15   9   5        343.31        425.64       268.83 o
  16   9   5      66145.65      66665.05      5543.12 o
 -14  10   5        501.70        405.96       142.19 o
 -13  10   5      85797.05      82887.66      3979.00 o
 -12  10   5        364.64        359.23       146.13 o
 -11  10   5      16319.84      17008.43       953.48 o
 -10  10   5       3273.70       2941.74       223.55 o
  -9  10   5        523.63        765.96       107.54 o
  -8  10   5       1026.72       1376.85       139.14 o
  -7  10   5       1720.87       1504.14       141.82 o
  -6  10   5        184.81        293.74        64.42 o
  -5  10   5      55541.58      56656.07      1821.04 o
  -4  10   5         55.81         25.09        41.99 o
  -3  10   5     131008.30     130490.45      4078.55 o
  -2  10   5        565.59        529.82        71.10 o
  -1  10   5      86335.39      84575.38      3129.79 o
   0  10   5        463.33        465.56        56.97 o
   1  10   5      12592.39      12272.58       493.89 o
   2  10   5       2003.49       2074.80       102.30 o
   3  10   5       1872.51       2128.73       139.72 o
   4  10   5       4369.61       4275.54       188.92 o
   5  10   5      59427.25      57849.18      1867.01 o
   6  10   5       1309.64       1364.30       107.04 o
   7  10   5     230416.95     233354.55      9979.16 o
   8  10   5      11195.16      11762.19       578.58 o
   9  10   5      31544.77      34388.50      1740.58 o
  10  10   5        160.37        291.22       133.95 o
  11  10   5       2300.81       2533.87       311.14 o
  12  10   5       3085.34       3362.68       493.19 o
  13  10   5       4125.59       3923.96       560.57 o
  14  10   5        881.09        929.81       324.87 o
  15  10   5      17823.45      17304.64      1664.12 o
 -13  11   5        514.23        703.28       182.36 o
 -12  11   5      66234.49      65436.05      3179.33 o
 -11  11   5       2507.84       2580.07       285.98 o
 -10  11   5       1319.43       1439.51       200.59 o
  -9  11   5       1038.62       1103.19       190.98 o
  -8  11   5       2359.52       2495.34       189.24 o
  -7  11   5        534.77        485.27        88.25 o
  -6  11   5       3375.71       3859.91       204.49 o
  -5  11   5        150.38         75.53        48.67 o
  -4  11   5      27201.88      28155.61       938.19 o
  -3  11   5      10136.67      10294.84       471.62 o
  -2  11   5      32238.59      34193.42      1320.69 o
  -1  11   5        103.64         56.22        58.78 o
   0  11   5      67772.52      67164.19      2452.15 o
   1  11   5        708.92        821.84        73.41 o
   2  11   5      11694.03      11687.21       510.20 o
   3  11   5       2268.38       2199.27       123.04 o
   4  11   5        886.41       1068.17        91.39 o
   5  11   5       4806.17       4909.00       234.69 o
   6  11   5      11635.35      11542.62       456.40 o
   7  11   5       4656.91       4738.39       288.41 o
   8  11   5      40615.02      41657.55      2089.81 o
   9  11   5       5604.91       5626.45       368.76 o
  10  11   5        365.60        798.67       169.77 o
  11  11   5       1892.75       1714.47       347.38 o
  12  11   5       8899.83       9664.20       998.97 o
  13  11   5        510.55        448.07       246.44 o
  14  11   5       1770.94       2352.99       448.19 o
 -13  12   5       2955.47       2631.23       459.51 o
 -12  12   5        210.54        253.24       169.59 o
 -11  12   5        390.58        587.72       169.21 o
 -10  12   5        673.75        502.14       224.89 o
  -9  12   5      12115.90      12614.30       564.73 o
  -8  12   5       1396.26       1276.02       131.40 o
  -7  12   5       5910.60       5961.20       293.60 o
  -6  12   5       1040.64       1034.76       112.77 o
  -5  12   5        862.30       1177.68       109.41 o
  -4  12   5        138.02        179.79        54.37 o
  -3  12   5         18.07        222.73        60.01 o
  -2  12   5        549.86        652.01        99.44 o
  -1  12   5      26715.17      26744.19      1042.04 o
   0  12   5       3227.40       3902.04       380.36 o
   1  12   5       7790.28       7558.31       315.62 o
   2  12   5        374.27        387.96       111.47 o
   3  12   5        791.25       1014.56        92.63 o
   4  12   5        158.27         92.54        52.50 o
   5  12   5      12172.47      11895.58       508.49 o
   6  12   5       2693.75       2672.16       198.84 o
   7  12   5       1954.26       2273.23       274.98 o
   8  12   5       4162.57       3944.77       306.43 o
   9  12   5        702.72       1029.13       197.68 o
  10  12   5         42.53        141.06        86.11 o
  11  12   5       6249.36       7302.51       807.65 o
  12  12   5       3086.79       2858.15       470.75 o
  13  12   5       8494.32       7664.47       875.30 o
  14  12   5        705.52        526.50       291.25 o
 -12  13   5        245.37        221.96       179.79 o
 -11  13   5         87.71         -9.38       179.21 o
 -10  13   5        542.47        410.89       207.23 o
  -9  13   5         97.98        148.34        99.00 o
  -8  13   5       7497.05       8373.28       562.07 o
  -7  13   5         62.06        -66.36        79.18 o
  -6  13   5       6310.82       6310.94       418.11 o
  -5  13   5         51.18         23.53        54.63 o
  -4  13   5       8986.16       9131.52       362.73 o
  -3  13   5        291.91        303.17        72.13 o
  -2  13   5       1610.73       1620.39       140.32 o
  -1  13   5         10.21        101.09        48.03 o
   0  13   5       2507.47       2650.67       297.07 o
   1  13   5          4.95         55.62        56.63 o
   2  13   5       1413.34       1430.78       135.07 o
   3  13   5        369.59        425.38        79.67 o
   4  13   5      13230.38      12912.46       551.99 o
   5  13   5         24.60         85.89        60.55 o
   6  13   5        518.29        786.28       121.98 o
   7  13   5       1092.23        974.08       130.70 o
   8  13   5       4464.55       4694.56       300.71 o
   9  13   5        896.40        998.83       161.35 o
  10  13   5        453.03        730.17       358.45 o
  11  13   5       5441.69       5685.21       439.22 o
  12  13   5       9296.36      10034.23      1055.05 o
  13  13   5        639.55        492.88       268.85 o
 -12  14   5       1742.68       1724.63       306.68 o
 -11  14   5       3761.90       4854.35       711.82 o
 -10  14   5        851.11        889.98       238.31 o
  -9  14   5        554.28        541.15       133.84 o
  -8  14   5        465.54        451.05       157.71 o
  -7  14   5       2180.85       2083.08       232.96 o
  -6  14   5        215.49        244.09        84.22 o
  -5  14   5      22947.96      23455.24       812.37 o
  -4  14   5       1305.88       1485.91       134.08 o
  -3  14   5      24826.51      27879.57      1075.19 o
  -2  14   5        621.07        878.97       101.75 o
  -1  14   5       8837.04       9319.51       482.90 o
   0  14   5        991.38        927.73       112.78 o
   1  14   5       5240.55       5088.89       364.18 o
   2  14   5         51.36         18.94        58.97 o
   3  14   5       6505.83       5584.39       304.94 o
   4  14   5          4.24         -1.00        60.17 o
   5  14   5        333.57        510.83       127.73 o
   6  14   5       1299.17       1285.66       153.45 o
   7  14   5      19947.92      19791.96       920.00 o
   8  14   5        805.75        737.80       134.74 o
   9  14   5        691.29        686.00       144.74 o
  10  14   5       1632.76       1974.01       265.33 o
  11  14   5       2217.76       2006.54       244.41 o
  12  14   5        263.61        224.02       235.22 o
 -11  15   5        111.06         99.21       192.95 o
 -10  15   5      28359.17      31221.34      1996.46 o
  -9  15   5       2148.51       2011.20       328.19 o
  -8  15   5        114.35        107.68       101.87 o
  -7  15   5        593.78        339.82       122.98 o
  -6  15   5        583.94        820.88       125.25 o
  -5  15   5       1152.36       1226.94       147.42 o
  -4  15   5        117.87        427.53       146.92 o
  -3  15   5        718.38        744.05       117.47 o
  -2  15   5     146918.61     151578.67      7316.34 o
  -1  15   5       1199.42       1261.81       147.47 o
   0  15   5      12192.16      13458.15       882.82 o
   1  15   5       3016.79       2827.00       202.15 o
   2  15   5       6268.19       5628.57       310.01 o
   3  15   5        238.44        247.63        83.55 o
   4  15   5      15842.19      15536.57       661.77 o
   5  15   5         42.32         -6.62        67.20 o
   6  15   5      34334.64      33813.82      1501.67 o
   7  15   5         72.96        -11.52       106.84 o
   8  15   5      13635.06      13064.19       746.44 o
   9  15   5       4922.03       5855.92       418.22 o
  10  15   5      43405.82      44993.57      2191.47 o
  11  15   5        157.59        169.29       145.61 o
 -10  16   5        999.35       1017.87       271.23 o
  -9  16   5         38.81        195.28       358.41 o
  -8  16   5        143.62        233.97       174.93 o
  -7  16   5      12890.31      10460.61       754.86 o
  -6  16   5        323.83        296.63       126.88 o
  -5  16   5       2129.57       1803.26       223.08 o
  -4  16   5        125.71         72.21       103.47 o
  -3  16   5      16075.86      16602.62      1360.66 o
  -2  16   5        595.02        465.12       209.96 o
  -1  16   5       1023.48       1820.30       397.47 o
   0  16   5       7382.16       7486.18      1312.22 o
   1  16   5     239560.06     243872.36     12162.23 o
   2  16   5       1066.96       1034.29       155.21 o
   3  16   5       2347.18       2995.67       330.99 o
   4  16   5         87.30        116.11       112.69 o
   5  16   5       1159.87        905.04       145.65 o
   6  16   5       1186.59       1051.58       183.28 o
   7  16   5       7368.15       7224.93       484.43 o
   8  16   5       1053.88        845.74       182.48 o
   9  16   5     122416.33     121537.43      5715.48 o
  10  16   5       2771.37       2988.55       407.68 o
  -9  17   5        503.41        477.80       229.29 o
  -8  17   5     113880.98     113832.49      6606.68 o
  -7  17   5        203.80        277.07       134.35 o
  -6  17   5      17771.41      16844.49       935.18 o
  -5  17   5         58.11        -46.40       107.52 o
  -4  17   5       3224.96       2861.74       350.11 o
  -3  17   5        188.98        166.06       123.48 o
  -2  17   5       4087.55       5077.42      1350.03 o
  -1  17   5        167.61        304.45       147.48 o
   0  17   5     128127.35     118268.36      6812.56 o
   1  17   5       3955.63       3775.99       483.06 o
   2  17   5      15246.70      16781.09      1090.93 o
   3  17   5        703.47        585.95       232.05 o
   4  17   5      46503.76      43947.86      2728.15 o
   5  17   5       2973.11       2870.22       286.09 o
   6  17   5      13509.41      13584.69       789.53 o
   7  17   5        677.93        629.72       169.62 o
   8  17   5      10307.85      11020.07       674.29 o
   9  17   5       8266.99       7786.58       531.36 o
  -7  18   5      63896.04      59332.66      5212.19 o
  -6  18   5       2151.89       2127.55       315.01 o
  -5  18   5      16800.10      16155.75      1120.17 o
  -4  18   5         55.99        -89.60       123.78 o
  -3  18   5       3947.36       4978.52      1094.18 o
  -2  18   5       1936.07       2519.10       783.92 o
  -1  18   5         76.63        208.18       137.73 o
   0  18   5       2400.61       2810.91       445.94 o
   1  18   5      41852.51      37132.77      2302.64 o
   2  18   5        639.96        426.42       182.14 o
   3  18   5      97890.31      93629.28      6195.45 o
   4  18   5       8934.18       8916.39       786.85 o
   5  18   5      30148.07      27443.24      3817.10 o
   6  18   5       3018.16       3698.59       795.76 o
   7  18   5       3453.08       3261.75       717.36 o
  -5  19   5        744.76        694.53       369.67 o
  -4  19   5      34368.46      31293.56      1978.57 o
  -3  19   5       3341.07       3382.65       411.53 o
  -2  19   5       6924.55       8220.38      1913.77 o
  -1  19   5        105.62        267.15       157.66 o
   0  19   5       5886.46       7123.68      1531.04 o
   1  19   5       4495.83       4873.49       720.59 o
   2  19   5       2013.25       2298.08       951.04 o
   3  19   5       3149.86       3671.41       493.90 o
   4  19   5      51820.98      47390.98      4293.13 o
   5  19   5       7994.97       7560.56       722.14 o
  -2  20   5        207.30        241.08       180.36 o
  -1  20   5        708.35       1251.82       528.73 o
   0  20   5       1971.58       2468.18       749.34 o
   1  20   5       6800.32       6485.09      1155.77 o
   2  20   5         34.86         68.99       142.78 o
  -2 -16   6      20631.66      18450.57      1777.56 o
  -1 -16   6       5113.25       5191.55       672.77 o
   0 -16   6       4327.70       4473.19       605.39 o
   1 -16   6        664.16        722.26       223.35 o
   2 -16   6       1875.65       1667.29       296.93 o
   3 -16   6        109.58         93.30       103.83 o
   4 -16   6       7021.23       6969.68       407.22 o
   5 -16   6       1614.42       1714.55       224.79 o
   6 -16   6      34765.18      37297.69      1535.66 o
   7 -16   6       8246.42       8549.30       870.21 o
  -4 -15   6        848.43        624.80       239.49 o
  -3 -15   6       1029.34       1333.14       347.29 o
  -2 -15   6      12058.90      11197.04      1168.00 o
  -1 -15   6     138496.00     129125.59     10763.35 o
   0 -15   6       6000.01       6367.64       801.93 o
   1 -15   6       3616.11       2801.53       549.27 o
   2 -15   6         46.43        161.51       144.09 o
   3 -15   6        845.51       1082.64       166.42 o
   4 -15   6        324.74        333.12       100.96 o
   5 -15   6       1825.11       1872.94       186.12 o
   6 -15   6       2604.51       2567.68       208.39 o
   7 -15   6      87646.22      92083.89      4518.04 o
   8 -15   6       1658.30       1445.19       222.95 o
   9 -15   6      14893.55      15713.52       857.83 o
  -6 -14   6       3269.26       3179.27       417.33 o
  -5 -14   6        481.61        576.02       221.72 o
  -4 -14   6        755.12        915.29       252.61 o
  -3 -14   6       2710.69       2556.30       349.67 o
  -2 -14   6      83767.66      77510.77      6554.39 o
  -1 -14   6      14558.87      16842.21      2871.58 o
   0 -14   6       5015.80       5383.01       375.27 o
   1 -14   6        512.55        529.03       137.35 o
   2 -14   6      51136.81      50075.70      2281.98 o
   3 -14   6        899.83       1044.44       140.35 o
   4 -14   6        986.86       1037.46       147.49 o
   5 -14   6        246.62        157.20        84.02 o
   6 -14   6       1301.53       1792.41       216.64 o
   7 -14   6        167.63         65.38       103.78 o
   8 -14   6       3817.61       3850.74       319.97 o
   9 -14   6        589.88        458.19       221.53 o
  10 -14   6     101244.63      99884.02      4442.41 o
  11 -14   6       3374.12       3414.03       382.32 o
  -8 -13   6        136.36        302.42       291.22 o
  -7 -13   6      14702.63      14115.13      1236.03 o
  -6 -13   6        543.78        262.02       177.57 o
  -5 -13   6       4544.93       4416.13       460.59 o
  -4 -13   6       1099.72       1317.77       381.24 o
  -3 -13   6        978.27       1015.16       254.51 o
  -2 -13   6       4665.87       5903.32       451.56 o
  -1 -13   6      13921.20      15091.41      2343.36 o
   0 -13   6         41.12         83.32        90.37 o
   1 -13   6      61414.37      63051.26      2856.04 o
   2 -13   6       4253.45       4321.69       312.38 o
   3 -13   6       5382.45       5533.20       319.02 o
   4 -13   6       1139.31       1189.84       139.93 o
   5 -13   6       4865.86       4540.92       278.91 o
   6 -13   6         18.56        -15.62        61.75 o
   7 -13   6        132.40         95.77        84.59 o
   8 -13   6        483.15        507.11       135.17 o
   9 -13   6       7928.79       8750.68       526.18 o
  10 -13   6        341.30        333.24       190.42 o
  11 -13   6      12447.73      11875.42       805.66 o
  12 -13   6        547.39        387.67       177.57 o
  -9 -12   6       1433.86       1389.27       436.95 o
  -8 -12   6       4814.08       5280.99       796.07 o
  -7 -12   6       1861.92       1583.26       287.17 o
  -6 -12   6       4217.79       5223.16       846.46 o
  -5 -12   6         70.99         84.88       123.54 o
  -4 -12   6       2243.95       2146.09       629.98 o
  -3 -12   6        377.82         81.76       121.51 o
  -2 -12   6       2621.70       2396.01       259.54 o
  -1 -12   6        101.59        -15.17       109.18 o
   0 -12   6       2398.81       2729.48       231.70 o
   1 -12   6       4404.63       4205.78       386.05 o
   2 -12   6      23346.99      21862.17      1051.79 o
   3 -12   6        996.56       1151.77       134.36 o
   4 -12   6      15518.26      14696.31       654.15 o
   5 -12   6        228.68         95.23        66.97 o
   6 -12   6        350.76        534.48       130.26 o
   7 -12   6        159.91        151.21        92.54 o
   8 -12   6        383.38        291.75       118.69 o
   9 -12   6         64.13         72.80        95.04 o
  10 -12   6        775.77       1143.08       212.59 o
  11 -12   6        443.61        230.95       184.82 o
  12 -12   6       1039.19        847.45       204.14 o
  13 -12   6        400.54        392.53       181.66 o
 -10 -11   6        791.55        628.10       223.23 o
  -9 -11   6         94.97         17.23       184.81 o
  -8 -11   6       1565.58       1042.00       369.74 o
  -7 -11   6        936.67        966.38       195.84 o
  -6 -11   6        382.60        215.19       130.73 o
  -5 -11   6       4175.01       4785.05       537.06 o
  -4 -11   6        960.22        972.78       178.94 o
  -3 -11   6        444.99        549.50       141.57 o
  -2 -11   6        504.08        457.50       101.02 o
  -1 -11   6         52.40         90.21        69.96 o
   0 -11   6       1189.51       1023.41       142.88 o
   1 -11   6        591.08        644.44       109.57 o
   2 -11   6        542.38        519.72        91.54 o
   3 -11   6        138.64        155.05        68.30 o
   4 -11   6        188.67         93.08        65.16 o
   5 -11   6       4156.90       4073.93       285.88 o
   6 -11   6          2.95        -45.56        42.55 o
   7 -11   6       1176.82       1227.41       165.77 o
   8 -11   6          9.87        -33.60        78.02 o
   9 -11   6        534.94        424.07       134.42 o
  10 -11   6          5.48        -19.48        90.82 o
  11 -11   6        468.73        749.37       172.11 o
  12 -11   6        781.80        633.32       166.88 o
  13 -11   6       3784.33       4154.59       400.53 o
  14 -11   6        134.53        170.89       138.43 o
 -10 -10   6         69.12       -124.49       138.43 o
  -9 -10   6       2681.71       2346.96       481.91 o
  -8 -10   6        382.19        362.76       156.83 o
  -7 -10   6       2551.83       2538.36       249.12 o
  -6 -10   6       1018.64       1276.07       160.79 o
  -5 -10   6        255.69        216.37        92.68 o
  -4 -10   6       2196.23       1916.78       226.21 o
  -3 -10   6        210.05        169.43       104.41 o
  -2 -10   6       1993.42       2061.25       201.49 o
  -1 -10   6       1941.97       2079.08       159.78 o
   0 -10   6       1293.46       1665.19       266.47 o
   1 -10   6         53.17        136.23        58.52 o
   2 -10   6         41.51        115.46        95.12 o
   3 -10   6         85.80         61.35        50.53 o
   4 -10   6       2988.97       2997.17       185.20 o
   5 -10   6       1760.82       1743.46       165.20 o
   6 -10   6        235.36        294.09        61.71 o
   7 -10   6        287.27        152.94        99.36 o
   8 -10   6      13164.93      12385.17       774.17 o
   9 -10   6          9.54        -52.80        82.88 o
  10 -10   6        667.09        718.08       155.40 o
  11 -10   6        293.15        457.07       141.91 o
  12 -10   6      11135.66      11089.83       741.33 o
  13 -10   6         70.00         84.20       128.81 o
  14 -10   6       1787.64       1599.01       280.12 o
 -11  -9   6       3645.62       3040.17       383.87 o
 -10  -9   6       1582.06       1333.72       264.61 o
  -9  -9   6      25139.84      24645.49      1313.44 o
  -8  -9   6      10702.28      10251.15       544.53 o
  -7  -9   6       9457.46       9453.45       507.39 o
  -6  -9   6         48.30         47.44        73.22 o
  -5  -9   6       2281.23       2146.11       185.91 o
  -4  -9   6       1590.23       1738.55       151.91 o
  -3  -9   6        474.02        567.94        91.42 o
  -2  -9   6       3875.19       4126.06       232.09 o
  -1  -9   6       8512.04       8711.31       706.05 o
   0  -9   6        374.19        529.06        83.56 o
   1  -9   6      20860.21      20731.43      1088.75 o
   2  -9   6        104.46        113.00        51.00 o
   3  -9   6       2569.46       2679.32       170.41 o
   4  -9   6         22.66         71.36        43.59 o
   5  -9   6       1610.71       1835.46       128.64 o
   6  -9   6         68.88        145.25        65.76 o
   7  -9   6        338.30        471.00       113.92 o
   8  -9   6       1298.71       1243.86       172.19 o
   9  -9   6       8433.39       7848.66       535.43 o
  10  -9   6       2829.59       2775.97       291.43 o
  11  -9   6      53361.90      50228.12      2945.58 o
  12  -9   6       1280.27        907.55       257.69 o
  13  -9   6      19747.89      17713.19      1087.57 o
  14  -9   6        165.28        298.69       139.94 o
  15  -9   6       4184.25       4092.31       406.52 o
 -12  -8   6        511.28        582.48       252.04 o
 -11  -8   6        159.17        163.79       142.95 o
 -10  -8   6       9875.23      10089.90       983.73 o
  -9  -8   6      14001.53      14201.63       826.22 o
  -8  -8   6     121362.70     119033.16      4882.77 o
  -7  -8   6        751.25        608.04       119.98 o
  -6  -8   6       2729.81       3181.83       313.86 o
  -5  -8   6       4824.13       5299.14       293.26 o
  -4  -8   6      10108.75      10469.14       448.28 o
  -3  -8   6         44.79        135.41        55.30 o
  -2  -8   6       4861.40       5095.21       219.12 o
  -1  -8   6        613.60        642.20        70.33 o
   0  -8   6      32108.47      34450.31      1802.19 o
   1  -8   6         67.00         72.24        50.69 o
   2  -8   6      50227.25      48975.86      1775.64 o
   3  -8   6       6760.34       6363.80       301.02 o
   4  -8   6     111596.55     110923.64      3611.37 o
   5  -8   6        641.83        539.67        62.34 o
   6  -8   6      13319.95      13559.30       716.98 o
   7  -8   6        905.29        969.04       142.63 o
   8  -8   6       1265.29       1252.23       219.83 o
   9  -8   6       1327.35       1096.94       213.48 o
  10  -8   6       1305.52       1408.24       197.59 o
  11  -8   6        554.53        518.83       144.95 o
  12  -8   6      88851.83      89250.26      4704.00 o
  13  -8   6        355.87        653.89       173.71 o
  14  -8   6      44827.27      43461.59      2411.72 o
  15  -8   6         12.77        233.53       156.03 o
 -12  -7   6       1679.65       1879.69       256.75 o
 -11  -7   6       4904.29       4834.35       399.71 o
 -10  -7   6       5643.81       5806.44       435.63 o
  -9  -7   6      33051.95      32344.49      1650.77 o
  -8  -7   6       4089.41       4079.06       282.49 o
  -7  -7   6       1524.25       2029.67       275.39 o
  -6  -7   6       6778.71       7267.71       367.41 o
  -5  -7   6     206632.77     224017.20      7683.17 o
  -4  -7   6       7865.99       8115.62       362.54 o
  -3  -7   6        599.96        843.38       111.89 o
  -2  -7   6        315.78        286.03        53.18 o
  -1  -7   6        708.80        668.29        69.88 o
   0  -7   6       1279.03       1195.47        85.48 o
   1  -7   6        862.65       1005.75        75.42 o
   2  -7   6       7407.09       7198.76       290.06 o
   3  -7   6     270856.81     262607.38      8436.71 o
   4  -7   6       2377.41       2602.89       137.77 o
   5  -7   6        565.06        697.41       109.95 o
   6  -7   6        697.16        638.31       114.10 o
   7  -7   6     111392.16     110704.74      5005.29 o
   8  -7   6       1747.45       1890.78       193.55 o
   9  -7   6          3.09        -24.32        50.11 o
  10  -7   6        208.93        154.93        76.96 o
  11  -7   6      41778.55      39541.31      2160.88 o
  12  -7   6       1648.76       1503.80       229.70 o
  13  -7   6          7.95        393.78       144.93 o
  14  -7   6       1364.60       1846.58       347.32 o
  15  -7   6     161604.34     152394.58      7960.76 o
  16  -7   6        515.02        604.88       190.10 o
 -13  -6   6       9209.31       9009.70       613.71 o
 -12  -6   6       8840.19       8610.76       582.31 o
 -11  -6   6       2226.02       1665.26       235.44 o
 -10  -6   6        648.26        981.23       164.92 o
  -9  -6   6       1462.24       1314.39       226.31 o
  -8  -6   6        178.08        349.97       150.35 o
  -7  -6   6       2688.51       2958.90       206.58 o
  -6  -6   6     214482.81     224272.25      7693.42 o
  -5  -6   6      22153.47      22951.36       870.51 o
  -4  -6   6      74906.99      77286.41      2697.32 o
  -3  -6   6       1167.08       1226.73       106.41 o
  -2  -6   6     124567.22     127880.73      4402.73 o
  -1  -6   6       1053.72       1143.08        83.66 o
   0  -6   6       3100.69       3063.09       144.64 o
   1  -6   6        383.87        318.92        45.21 o
   2  -6   6      27115.34      26978.28       813.80 o
   3  -6   6       6191.35       5863.45       231.99 o
   4  -6   6      42457.39      43777.28      1452.00 o
   5  -6   6       1300.09       1282.04       107.18 o
   6  -6   6     252531.05     253766.17     11283.81 o
   7  -6   6        410.68        419.28        94.40 o
   8  -6   6      18059.53      16490.83       840.85 o
   9  -6   6       3009.58       3000.41       425.57 o
  10  -6   6        683.56        485.75       175.08 o
  11  -6   6       1809.22       1932.93       403.42 o
  12  -6   6       3134.84       3077.29       341.89 o
  13  -6   6         53.84         95.88        98.76 o
  14  -6   6      84319.12      84807.65      4493.47 o
  15  -6   6        202.52        515.24       165.76 o
  16  -6   6       7088.09       6971.70       544.46 o
 -13  -5   6      60367.45      60501.75      2978.47 o
 -12  -5   6         81.24        275.17       142.95 o
 -11  -5   6      22194.52      20644.11      1119.85 o
 -10  -5   6       2970.69       3163.98       242.31 o
  -9  -5   6       3310.97       3587.36       249.74 o
  -8  -5   6        478.39        494.82       105.10 o
  -7  -5   6       3499.53       3673.32       228.39 o
  -6  -5   6       8126.50       8494.82       377.68 o
  -5  -5   6     126221.94     130236.74      4499.23 o
  -4  -5   6        226.27        296.77        65.31 o
  -3  -5   6     143080.50     147741.84      5584.89 o
  -2  -5   6      16720.29      16453.73       623.61 o
  -1  -5   6      55428.93      54683.43      1628.58 o
   0  -5   6        580.73        581.58        59.28 o
   1  -5   6       7452.83       7577.16       290.73 o
   2  -5   6       4386.25       4235.05       203.36 o
   3  -5   6       5654.88       5768.22       203.46 o
   4  -5   6       1251.30       1178.07        77.04 o
   5  -5   6     100691.06      94613.39      3296.80 o
   6  -5   6       5064.12       4810.53       198.21 o
   7  -5   6     114578.15     110417.88      3857.84 o
   8  -5   6       3374.41       3034.00       178.09 o
   9  -5   6      28929.19      26719.79      1016.79 o
  10  -5   6       1430.12       1413.23       126.83 o
  11  -5   6       2324.63       2213.91       164.04 o
  12  -5   6        100.60         53.68        65.45 o
  13  -5   6        355.91        295.48       109.81 o
  14  -5   6       2649.65       2447.41       271.27 o
  15  -5   6      14540.48      14370.94       892.53 o
  16  -5   6         99.39         75.04       115.66 o
  17  -5   6      29373.07      29070.76      1673.42 o
 -14  -4   6       9570.52       9713.45       654.71 o
 -13  -4   6       1318.57       1154.15       258.83 o
 -12  -4   6       2698.44       2728.32       293.99 o
 -11  -4   6       4037.33       3904.70       286.43 o
 -10  -4   6      25947.47      25342.12      1118.52 o
  -9  -4   6         31.66         61.00        66.33 o
  -8  -4   6        966.26       1142.19       110.20 o
  -7  -4   6       2712.02       2755.06       181.76 o
  -6  -4   6       3969.73       3944.16       217.81 o
  -5  -4   6         25.93         75.26        48.69 o
  -4  -4   6       1389.13       1502.86       116.09 o
  -3  -4   6      10011.71       9960.43       380.84 o
  -2  -4   6     165162.59     162834.48      5184.69 o
  -1  -4   6       3685.98       3633.33       142.69 o
   0  -4   6      17156.20      16874.23       506.22 o
   1  -4   6        152.87        202.89        34.41 o
   2  -4   6       6915.68       6417.60       222.11 o
   3  -4   6        151.10        157.46        25.94 o
   4  -4   6       4950.65       4376.96       259.38 o
   5  -4   6         55.98         89.54        40.06 o
   6  -4   6      33296.60      31346.79      1029.06 o
   7  -4   6        595.08        507.73        70.22 o
   8  -4   6       7625.45       7877.49       348.25 o
   9  -4   6         32.28         85.82        50.07 o
  10  -4   6      22265.08      21025.78       827.27 o
  11  -4   6       2227.41       1927.05       149.30 o
  12  -4   6       2166.71       2191.53       164.38 o
  13  -4   6       2601.97       2326.25       199.44 o
  14  -4   6        445.21        493.62       112.70 o
  15  -4   6        582.23        840.30       155.74 o
  16  -4   6         16.22        274.24       126.24 o
  17  -4   6       1202.38       1515.21       537.76 o
 -14  -3   6       3112.01       3027.07       325.59 o
 -13  -3   6        202.41        373.03       153.45 o
 -12  -3   6       1876.12       1931.51       313.31 o
 -11  -3   6       8831.31       8679.71       466.77 o
 -10  -3   6       1421.50       1688.82       171.59 o
  -9  -3   6        700.99        787.89       109.75 o
  -8  -3   6        808.32        874.08        92.99 o
  -7  -3   6       1247.18       1629.74       160.98 o
  -6  -3   6        141.71         99.05        56.51 o
  -5  -3   6        264.33        287.50       106.03 o
  -4  -3   6        874.02        957.96        91.88 o
  -3  -3   6       1497.30       1757.71       118.43 o
  -2  -3   6         68.01        101.81        33.34 o
  -1  -3   6       1662.64       1593.82        91.35 o
   0  -3   6       3899.46       3839.48       154.36 o
   1  -3   6      10730.03      10252.07       448.29 o
   2  -3   6        233.52        209.25        32.70 o
   3  -3   6        726.47        581.68        77.05 o
   4  -3   6      10984.68       9813.98       623.54 o
   5  -3   6       8196.96       7539.40       262.28 o
   6  -3   6        653.29        595.61        52.84 o
   7  -3   6       1552.80       1576.39       102.76 o
   8  -3   6         53.53         18.34        31.13 o
   9  -3   6       5574.82       5568.53       241.21 o
  10  -3   6        299.18        316.51        66.79 o
  11  -3   6       1796.52       1882.26       116.08 o
  12  -3   6        259.99        212.11        69.38 o
  13  -3   6        775.24        899.24       219.87 o
  14  -3   6        754.21        608.04       165.62 o
  15  -3   6       2787.59       3024.95       430.32 o
  16  -3   6        497.22        524.20       123.41 o
  17  -3   6       2523.82       2459.14       336.20 o
 -14  -2   6         51.05        368.70       335.49 o
 -13  -2   6        986.28       1128.85       213.22 o
 -12  -2   6        649.72        744.10       352.29 o
 -11  -2   6       2412.09       2342.85       207.86 o
 -10  -2   6        265.16        229.48        88.92 o
  -9  -2   6        133.23        146.67        70.59 o
  -8  -2   6        719.82       1088.64       105.54 o
  -7  -2   6        111.79         88.52        45.70 o
  -6  -2   6        185.27        218.47        50.47 o
  -5  -2   6       3570.79       3550.64       168.17 o
  -4  -2   6       1129.11       1544.85       126.04 o
  -3  -2   6        138.13        170.04        40.73 o
  -2  -2   6       1094.46       1300.68        84.09 o
  -1  -2   6        830.46        696.61        64.22 o
   0  -2   6      11299.94      12120.25       366.89 o
   1  -2   6        173.24        225.15        32.23 o
   2  -2   6       9802.64       9240.89       261.39 o
   3  -2   6        318.53        243.72        41.64 o
   4  -2   6       8487.42       7431.52       281.02 o
   5  -2   6       1051.38        994.71        62.91 o
   6  -2   6       2292.15       2403.74       104.35 o
   7  -2   6        701.31        589.66        55.08 o
   8  -2   6        491.43        572.55        66.11 o
   9  -2   6       3308.05       3230.31       161.31 o
  10  -2   6       1145.39       1241.38        84.99 o
  11  -2   6        325.64        349.20        55.06 o
  12  -2   6       9148.25       9250.14       354.95 o
  13  -2   6       1507.01       1625.85       141.99 o
  14  -2   6       3055.05       2441.43       204.46 o
  15  -2   6         34.03        -90.04        73.82 o
  16  -2   6       5972.98       5228.78       463.90 o
  17  -2   6       1807.19       1752.89       330.54 o
 -15  -1   6       4242.67       4163.15       385.32 o
 -14  -1   6        111.59         14.68       115.33 o
 -13  -1   6       3989.93       4084.33       363.82 o
 -12  -1   6       6198.98       6021.43       458.02 o
 -11  -1   6       3133.84       3219.16       245.79 o
 -10  -1   6        894.15        735.36       111.60 o
  -9  -1   6        631.82        778.39       108.12 o
  -8  -1   6       1023.26       1226.61       105.63 o
  -7  -1   6       3011.91       3125.84       148.68 o
  -6  -1   6         25.96         23.28        34.05 o
  -5  -1   6      13183.29      13075.40       437.90 o
  -4  -1   6         68.08         50.67        28.28 o
  -3  -1   6      19372.27      18219.95       575.86 o
  -2  -1   6        694.47        637.64        56.43 o
  -1  -1   6       1416.28       1454.95       107.51 o
   0  -1   6       4491.90       4473.26       187.49 o
   1  -1   6       1022.76       1022.47        57.98 o
   2  -1   6        135.15        135.95        17.57 o
   3  -1   6        164.49        238.68        39.40 o
   4  -1   6       1420.10       1254.36        59.33 o
   5  -1   6      17808.48      16990.07       497.87 o
   6  -1   6        534.79        445.47        43.49 o
   7  -1   6      12476.69      11212.44       379.92 o
   8  -1   6        640.91        590.83        62.09 o
   9  -1   6      88733.63      87614.82      3047.44 o
  10  -1   6       2623.19       2418.99       128.68 o
  11  -1   6       2785.83       3101.17       150.44 o
  12  -1   6       6646.88       7098.59       281.89 o
  13  -1   6       2007.80       2167.06       161.24 o
  14  -1   6       2911.22       3019.09       228.99 o
  15  -1   6       1943.87       2177.40       199.32 o
  16  -1   6        898.45        992.99       205.50 o
  17  -1   6      24141.09      23325.98      1484.85 o
 -15   0   6       2573.56       2065.56       274.38 o
 -14   0   6       2777.67       3119.26       325.76 o
 -13   0   6       4218.14       4318.78       657.46 o
 -12   0   6      99294.20      95066.91      5339.42 o
 -11   0   6       3677.34       3412.96       255.75 o
 -10   0   6         35.47        161.90        75.55 o
  -9   0   6       2168.13       2142.23       201.89 o
  -8   0   6      13763.79      13999.14       508.70 o
  -7   0   6       2698.27       2638.84       134.81 o
  -6   0   6       2004.34       2226.71       117.84 o
  -5   0   6        347.36        377.09        45.62 o
  -4   0   6       5482.25       6144.04       334.75 o
  -3   0   6       1123.99       1087.26        67.45 o
  -2   0   6      11845.27      11160.83       364.10 o
  -1   0   6        346.85        369.38        32.72 o
   0   0   6      87891.72      82846.84      2548.49 o
   1   0   6        806.37        802.69        61.96 o
   2   0   6       5426.56       5404.75       240.44 o
   3   0   6       1321.89       1170.19        67.20 o
   4   0   6       2704.27       3059.02       112.37 o
   5   0   6          1.44         17.87        19.06 o
   6   0   6       4255.19       4169.31       172.72 o
   7   0   6       2049.78       2233.05       138.73 o
   8   0   6     375898.44     370285.12     11665.25 o
   9   0   6       1565.53       1775.47       142.64 o
  10   0   6      13812.15      14361.76       494.18 o
  11   0   6       1315.14       1332.29        90.30 o
  12   0   6      42512.46      42524.95      1380.40 o
  13   0   6        209.48        243.30        68.31 o
  14   0   6       2732.17       2696.96       209.46 o
  15   0   6       2460.98       2435.70       289.17 o
  16   0   6       7680.71       7637.03       595.06 o
  17   0   6       4093.31       4428.03       435.77 o
 -15   1   6        711.41        608.13       175.30 o
 -14   1   6       2325.28       2346.76       392.46 o
 -13   1   6      43480.62      37482.48      2110.43 o
 -12   1   6       7366.96       6869.24       381.59 o
 -11   1   6       9624.98      10245.71       530.43 o
 -10   1   6        931.50       1134.15       135.56 o
  -9   1   6     276572.84     291793.03     10553.01 o
  -8   1   6      10312.15      10625.65       429.34 o
  -7   1   6       1161.84       1181.67        90.93 o
  -6   1   6        547.47        556.49        58.10 o
  -5   1   6        647.29        796.23        64.06 o
  -4   1   6        137.54        159.38        31.43 o
  -3   1   6       4651.76       5171.64       175.63 o
  -2   1   6        131.13        153.88        26.73 o
  -1   1   6     104031.11      93511.32      2641.92 o
   0   1   6       7282.44       6423.71       244.04 o
   1   1   6      21455.34      20448.68       766.24 o
   2   1   6        780.12        793.08        53.55 o
   3   1   6      15500.86      13913.45       436.11 o
   4   1   6       5989.08       5477.10       169.07 o
   5   1   6      15882.40      14954.09       452.11 o
   6   1   6         63.63         75.69        26.35 o
   7   1   6     105806.81     106881.38      3437.26 o
   8   1   6       1078.81       1055.32        72.51 o
   9   1   6       1100.91       1357.02        78.33 o
  10   1   6         18.26         35.32        31.38 o
  11   1   6     479070.06     472995.09     16135.03 o
  12   1   6        285.59        240.70        65.21 o
  13   1   6       5219.58       5072.78       249.41 o
  14   1   6       1342.81       1401.73       209.84 o
  15   1   6       1063.78       1187.23       209.82 o
  16   1   6       3922.19       3613.72       364.39 o
  17   1   6       5066.90       5445.58       515.80 o
 -15   2   6        377.77        454.02       160.06 o
 -14   2   6       3927.09       4002.18       523.19 o
 -13   2   6       6984.67       7673.87       541.60 o
 -12   2   6       8271.56       8147.56       556.93 o
 -11   2   6        420.00        370.88       108.11 o
 -10   2   6      90129.84      91333.09      3387.70 o
  -9   2   6       8366.06       8352.35       401.92 o
  -8   2   6     172161.69     180664.16      6004.92 o
  -7   2   6         40.18         76.30        41.87 o
  -6   2   6      75479.98      75843.38      2204.17 o
  -5   2   6       2681.58       2702.78       123.94 o
  -4   2   6       2920.51       3083.28       117.69 o
  -3   2   6        273.33         79.54        32.32 o
  -2   2   6       5152.83       5168.56       171.59 o
  -1   2   6        587.23        720.62        47.07 o
   0   2   6     175072.36     176322.39      5550.18 o
   1   2   6        224.11        -47.89        31.93 o
   2   2   6    1373866.88    1224948.62     41953.51 o
   3   2   6        528.29        439.12        43.43 o
   4   2   6     130119.68     125605.20      3540.61 o
   5   2   6       3160.74       3182.56       122.07 o
   6   2   6      11493.50      11546.53       415.07 o
   7   2   6       3961.40       3839.33       156.44 o
   8   2   6      10649.28      11385.00       408.09 o
   9   2   6       7285.58       7310.77       300.54 o
  10   2   6     261393.08     260976.64      8956.86 o
  11   2   6       1932.31       1998.97       139.38 o
  12   2   6      60563.69      58533.02      2078.12 o
  13   2   6       1045.52       1293.34       155.24 o
  14   2   6      43631.09      43397.66      2526.73 o
  15   2   6       1419.23       1312.93       216.90 o
  16   2   6       6191.83       6199.77       510.42 o
  17   2   6         16.86         67.20       201.61 o
 -15   3   6       8764.13       9059.82       879.88 o
 -14   3   6       6191.06       5577.67       537.43 o
 -13   3   6       1567.15       1983.53       256.16 o
 -12   3   6         35.24         63.50       109.55 o
 -11   3   6       2593.74       2699.21       185.20 o
 -10   3   6       5089.61       5108.54       291.45 o
  -9   3   6      94185.98      96066.02      3541.91 o
  -8   3   6         72.60         35.84        50.44 o
  -7   3   6      79828.80      78920.60      2424.78 o
  -6   3   6       8977.80       8983.95       288.34 o
  -5   3   6     158074.94     154943.67      3940.64 o
  -4   3   6        338.97        364.72        40.51 o
  -3   3   6       1611.62       1801.07        97.45 o
  -2   3   6         23.31        -27.89        18.59 o
  -1   3   6       2102.49       2241.92       121.24 o
   0   3   6       8829.47       8254.07       308.14 o
   1   3   6      57137.95      55333.89      1746.94 o
   2   3   6       9709.37       8856.58       295.86 o
   3   3   6     548180.94     575158.00     23967.51 o
   4   3   6        566.30        519.42        44.67 o
   5   3   6      42035.11      42774.09      1139.49 o
   6   3   6       4418.60       4516.43       162.69 o
   7   3   6      12413.87      12421.83       440.83 o
   8   3   6        793.27        763.10        70.52 o
   9   3   6       9718.37       9221.32       340.00 o
  10   3   6       2481.72       2520.13       149.30 o
  11   3   6      91214.62      91202.63      3179.28 o
  12   3   6       3071.08       2822.98       199.79 o
  13   3   6      77529.72      75755.20      3124.06 o
  14   3   6       1022.09       1397.45       268.88 o
  15   3   6      33364.72      32812.15      1963.71 o
  16   3   6        109.15         33.60       201.61 o
  17   3   6        829.54        481.70       291.26 o
 -15   4   6       3091.57       3564.25       406.79 o
 -14   4   6      20295.06      19212.33      1080.53 o
 -13   4   6         43.53         38.82       113.64 o
 -12   4   6        241.65        280.40       126.88 o
 -11   4   6       5519.28       5742.10       294.78 o
 -10   4   6        586.46        961.86       102.61 o
  -9   4   6        117.18         81.75        63.72 o
  -8   4   6         92.53        306.71        99.35 o
  -7   4   6       2391.29       2713.95       147.27 o
  -6   4   6     292396.06     300116.44      7709.01 o
  -5   4   6         58.62         53.29        28.33 o
  -4   4   6        935.24       1118.52        71.67 o
  -3   4   6       9017.04       9013.12       281.11 o
  -2   4   6       7142.48       7595.18       239.22 o
  -1   4   6         41.26         39.65        16.96 o
   0   4   6       5381.82       4799.76       164.95 o
   1   4   6      17427.81      17975.16       747.09 o
   2   4   6      17208.84      17758.56       665.26 o
   3   4   6       6571.33       6012.89       207.51 o
   4   4   6        492.50        832.92        52.50 o
   5   4   6       1086.42       1002.81        52.93 o
   6   4   6     103254.45      97407.46      3663.70 o
   7   4   6         31.30         63.66        30.89 o
   8   4   6       8068.46       8101.93       307.06 o
   9   4   6       1257.23       1291.30        89.94 o
  10   4   6       4054.92       4420.75       222.33 o
  11   4   6       8192.58       8347.50       414.11 o
  12   4   6        104.88        146.85        67.37 o
  13   4   6        194.61        349.59       106.04 o
  14   4   6      41812.55      40060.91      3373.31 o
  15   4   6       2960.17       2622.76       437.13 o
  16   4   6        212.64        369.63       257.62 o
  17   4   6        395.72        795.29       313.64 o
 -15   5   6      12623.33      13064.50       810.67 o
 -14   5   6        501.01        104.18       300.19 o
 -13   5   6       1879.97       1595.61       240.51 o
 -12   5   6        771.88        664.18       165.42 o
 -11   5   6        446.99        521.33       102.43 o
 -10   5   6        224.54        163.90        71.53 o
  -9   5   6        237.86        348.41        83.78 o
  -8   5   6       2519.71       2727.57       171.92 o
  -7   5   6      15333.03      15092.66       570.86 o
  -6   5   6        776.77        766.83        74.10 o
  -5   5   6      11479.01      11895.11       373.82 o
  -4   5   6         59.99         34.33        27.13 o
  -3   5   6      22911.95      22182.41       636.32 o
  -2   5   6       4513.54       4582.08       171.23 o
  -1   5   6      12009.03      11665.03       418.29 o
   0   5   6        787.31        930.72        58.42 o
   1   5   6       7332.46       6174.93       327.88 o
   2   5   6       1820.14       1953.87       107.33 o
   3   5   6       8935.80       8643.19       272.73 o
   4   5   6       1338.27       1440.94        75.82 o
   5   5   6      16796.50      16115.67       562.48 o
   6   5   6       3085.08       3070.84       145.88 o
   7   5   6      11617.62      10902.33       499.11 o
   8   5   6        163.64        156.89        48.07 o
   9   5   6        606.43        894.90        75.16 o
  10   5   6       1439.49       1161.97       129.81 o
  11   5   6       8606.08       8000.41       525.24 o
  12   5   6       1246.36       1057.40       191.80 o
  13   5   6        425.18        577.14       169.45 o
  14   5   6       6999.45       7270.65       796.63 o
  15   5   6       1253.42       1355.65       336.11 o
  16   5   6         70.03        -22.40       190.41 o
  17   5   6        484.37        392.05       268.84 o
 -15   6   6       2269.08       2106.62       414.66 o
 -14   6   6       2477.13       2821.53       311.70 o
 -13   6   6          2.52        -67.20       109.53 o
 -12   6   6        362.17        440.84       153.13 o
 -11   6   6        603.89        607.83       108.20 o
 -10   6   6        904.74        907.64       117.70 o
  -9   6   6        166.30        133.01        67.72 o
  -8   6   6        779.45       1367.80       250.81 o
  -7   6   6        192.05        178.34        66.55 o
  -6   6   6        613.72        856.16       134.28 o
  -5   6   6         59.80        -52.88        35.26 o
  -4   6   6       3144.91       3234.83       136.35 o
  -3   6   6       4366.83       4418.94       184.87 o
  -2   6   6       1405.40       1400.82        85.44 o
  -1   6   6        534.75        159.31        52.26 o
   0   6   6       2252.00       2381.79       107.61 o
   1   6   6        238.88        150.61        35.57 o
   2   6   6      14661.66      14388.27       546.79 o
   3   6   6         20.69         36.91        18.47 o
   4   6   6       4814.89       5279.23       175.10 o
   5   6   6       5622.40       5443.59       245.55 o
   6   6   6      12409.64      12505.83       488.24 o
   7   6   6        154.85        235.40        59.82 o
   8   6   6       1225.62       1517.41       113.87 o
   9   6   6        735.54        737.05        92.05 o
  10   6   6       8154.62       8071.23       596.30 o
  11   6   6        806.03        514.73       146.39 o
  12   6   6       1108.29       1227.72       212.15 o
  13   6   6       3529.65       3322.11       365.49 o
  14   6   6       3313.23       2634.25       437.17 o
  15   6   6         45.35         67.20       179.21 o
  16   6   6       1220.16        985.90       336.10 o
  17   6   6       4109.67       4562.59       650.20 o
 -14   7   6       1826.86       1857.91       259.58 o
 -13   7   6         58.37         36.48       123.75 o
 -12   7   6        372.88        430.87       154.20 o
 -11   7   6        462.54        553.02        98.21 o
 -10   7   6       1258.42       1302.62       170.60 o
  -9   7   6         46.96         60.06        61.74 o
  -8   7   6         39.32         37.79        56.09 o
  -7   7   6      17824.56      16797.53       637.28 o
  -6   7   6       2649.54       2661.63       138.22 o
  -5   7   6       1105.76       1219.82        96.63 o
  -4   7   6       1123.70       1160.97        86.29 o
  -3   7   6       3556.48       3690.29       179.27 o
  -2   7   6        206.04        187.15        35.69 o
  -1   7   6      13331.39      13479.62       430.73 o
   0   7   6       1030.43        877.59       113.27 o
   1   7   6      15184.40      15042.24       498.76 o
   2   7   6         73.92         73.68        24.90 o
   3   7   6       7010.92       6226.59       243.84 o
   4   7   6        179.18        211.25        32.82 o
   5   7   6      11633.29      11684.83       406.20 o
   6   7   6        340.78        263.05        62.47 o
   7   7   6      19745.85      18722.89       829.92 o
   8   7   6       3330.16       3081.28       303.38 o
   9   7   6       1190.17       1173.46       180.17 o
  10   7   6       1394.91       1605.90       215.20 o
  11   7   6       2815.25       3021.31       317.43 o
  12   7   6        492.12        475.39       168.03 o
  13   7   6      40080.46      37578.54      3179.64 o
  14   7   6        186.16        156.81       201.61 o
  15   7   6       1450.16       1826.27       403.35 o
  16   7   6       2932.71       2600.17       470.72 o
 -14   8   6         14.87         65.60       130.39 o
 -13   8   6         70.81        -68.92       124.02 o
 -12   8   6       1086.12       1532.52       232.27 o
 -11   8   6       3867.23       3602.96       250.07 o
 -10   8   6        213.10        133.61        76.08 o
  -9   8   6        104.81         23.25        63.34 o
  -8   8   6       3500.21       3619.60       283.21 o
  -7   8   6       1170.71       1402.65       123.81 o
  -6   8   6       1563.60       1716.16       182.33 o
  -5   8   6        191.79        190.35        49.46 o
  -4   8   6     121182.50     123266.34      3549.56 o
  -3   8   6       2498.93       2606.53       126.94 o
  -2   8   6       4892.77       4982.94       193.36 o
  -1   8   6        680.13        740.33        77.89 o
   0   8   6      20294.63      20416.35       789.19 o
   1   8   6          0.91         14.42        24.35 o
   2   8   6      12106.17      11394.10       425.92 o
   3   8   6       1556.21       1399.12        95.23 o
   4   8   6     431557.34     452054.09     15097.51 o
   5   8   6       1158.78       1114.76        68.97 o
   6   8   6        745.03        986.96        67.28 o
   7   8   6       4679.84       4377.83       263.55 o
   8   8   6       2519.21       3250.35       224.59 o
   9   8   6        560.34        607.87       118.46 o
  10   8   6      18521.51      18331.77      1026.06 o
  11   8   6         99.41         89.33        86.07 o
  12   8   6      13103.30      13012.53       928.11 o
  13   8   6       5698.22       5765.21       684.20 o
  14   8   6        764.58       1142.64       336.07 o
  15   8   6       1626.09       1635.85       380.95 o
  16   8   6      38704.38      39454.27      3399.87 o
 -14   9   6         10.85         87.63       131.16 o
 -13   9   6      58604.42      55545.05      2751.89 o
 -12   9   6       5990.29       6143.05       480.88 o
 -11   9   6        404.62        626.18       167.38 o
 -10   9   6        747.51        833.68       117.75 o
  -9   9   6        385.29        403.19        95.67 o
  -8   9   6       1962.30       1956.37       168.85 o
  -7   9   6       2017.43       2242.32       249.19 o
  -6   9   6        693.28        806.98        98.36 o
  -5   9   6     155592.34     162615.48      4652.39 o
  -4   9   6       1092.92        984.07        80.09 o
  -3   9   6      54449.92      56547.37      1580.44 o
  -2   9   6       2218.21       2243.52       117.68 o
  -1   9   6      78909.86      79784.76      3299.68 o
   0   9   6         10.57         -9.08        29.92 o
   1   9   6      12876.15      13873.53       505.85 o
   2   9   6        532.09        618.14        56.82 o
   3   9   6       3386.41       3521.47       294.96 o
   4   9   6         72.05        102.15        42.90 o
   5   9   6      46400.42      50194.63      1510.79 o
   6   9   6       2257.22       2357.03       122.34 o
   7   9   6     444515.94     476113.78     16430.76 o
   8   9   6       4141.17       3822.03       288.41 o
   9   9   6      12302.33      12946.84       746.47 o
  10   9   6       1321.90       1673.51       236.10 o
  11   9   6       5983.12       6233.17       523.91 o
  12   9   6       4355.37       4784.51       453.37 o
  13   9   6      17783.30      17706.14      1631.13 o
  14   9   6         26.48        -67.20       179.21 o
  15   9   6      78621.53      78523.59      6439.16 o
  16   9   6       2600.08       2118.05       459.47 o
 -14  10   6      36079.13      35125.10      2495.28 o
 -13  10   6        971.80        963.08       216.13 o
 -12  10   6     127312.10     123862.09      5851.62 o
 -11  10   6        147.95        238.59       144.96 o
 -10  10   6      17186.96      17075.44       727.76 o
  -9  10   6       4072.31       4063.61       259.15 o
  -8  10   6        449.47        747.79       114.48 o
  -7  10   6         33.68         81.70        58.55 o
  -6  10   6        565.54        724.76        96.13 o
  -5  10   6        216.66        207.06        58.75 o
  -4  10   6      92225.53      95734.10      2857.18 o
  -3  10   6         62.50         72.88        44.07 o
  -2  10   6     204220.12     221066.77      6809.63 o
  -1  10   6       1736.83       1819.12       184.69 o
   0  10   6      86587.59      82784.76      3051.48 o
   1  10   6         38.00        -36.21        27.35 o
   2  10   6       1962.80       1919.79        98.37 o
   3  10   6       5053.53       4980.63       211.37 o
   4  10   6      57524.39      57945.17      1843.88 o
   5  10   6       1381.03       1575.59       111.53 o
   6  10   6     210780.11     214539.16      7420.56 o
   7  10   6       4362.19       4521.40       237.82 o
   8  10   6     175755.08     183969.61      6962.56 o
   9  10   6         57.62        116.41       110.03 o
  10  10   6      50423.98      49851.27      3077.95 o
  11  10   6       1973.22       1759.13       258.26 o
  12  10   6       5250.57       5708.44       684.12 o
  13  10   6       1516.69       1546.20       369.74 o
  14  10   6        131.49        302.42       235.21 o
  15  10   6       6047.23       5742.20       740.21 o
 -13  11   6     103743.98     103006.05      4895.28 o
 -12  11   6         81.93        329.61       163.73 o
 -11  11   6      12624.38      12055.42       751.65 o
 -10  11   6        452.17        359.50       111.26 o
  -9  11   6      79324.64      78860.74      2946.09 o
  -8  11   6         96.15         18.85        68.81 o
  -7  11   6        346.33        298.72        82.37 o
  -6  11   6       2788.10       2644.97       163.21 o
  -5  11   6        873.85       1286.61       143.36 o
  -4  11   6        325.29        382.57        65.41 o
  -3  11   6      20659.96      22419.44      1082.04 o
  -2  11   6        763.29        854.22       140.96 o
  -1  11   6     254887.84     268534.34      9739.21 o
   0  11   6       2427.64       2325.56       207.49 o
   1  11   6       9252.21       8642.63       406.64 o
   2  11   6        136.34        204.01        54.09 o
   3  11   6       4943.83       4698.63       273.49 o
   4  11   6       2261.52       2377.59       159.77 o
   5  11   6       1093.45       1244.48       104.69 o
   6  11   6        715.94        778.57       105.87 o
   7  11   6     183068.44     186110.31      7643.90 o
   8  11   6       7987.95       7788.39       556.27 o
   9  11   6      42058.40      40483.04      1993.86 o
  10  11   6       3236.08       3225.21       346.34 o
  11  11   6      66155.51      69404.41      4474.91 o
  12  11   6       1606.22       1624.68       369.75 o
  13  11   6       7181.11       7326.03       841.43 o
  14  11   6       1646.40       1826.32       414.56 o
  15  11   6       7601.81       7785.77       919.93 o
 -13  12   6        497.24        439.26       207.23 o
 -12  12   6       1405.38       1247.00       270.15 o
 -11  12   6       1277.22       1107.93       221.76 o
 -10  12   6     154319.70     149523.20      5949.46 o
  -9  12   6        723.97        884.79       134.07 o
  -8  12   6       4826.62       4777.57       288.06 o
  -7  12   6       1773.47       1696.29       161.45 o
  -6  12   6       1302.98       1603.95       129.66 o
  -5  12   6         24.12         62.24        54.39 o
  -4  12   6       1156.12       1506.64       119.47 o
  -3  12   6        799.87        928.98        91.49 o
  -2  12   6     149486.88     169957.11      7950.20 o
  -1  12   6       5862.77       6497.86       285.36 o
   0  12   6       6412.02       7007.23       635.49 o
   1  12   6        905.29       1212.68       143.59 o
   2  12   6     101616.80      94650.26      3497.04 o
   3  12   6       2168.60       2223.84       146.04 o
   4  12   6      15647.27      15531.07       670.08 o
   5  12   6        121.18        157.73        61.80 o
   6  12   6        686.99        774.00       111.82 o
   7  12   6      11446.04      10996.86       539.62 o
   8  12   6       2514.90       3052.76       284.33 o
   9  12   6        151.45        116.63        86.90 o
  10  12   6      74696.43      80591.82      4895.08 o
  11  12   6       6476.23       6125.06       717.96 o
  12  12   6        135.65        470.43       246.41 o
  13  12   6         20.57        -56.00       201.61 o
  14  12   6        741.77       1030.60       358.47 o
 -12  13   6        522.61        441.93       324.85 o
 -11  13   6       6250.53       4728.43       502.96 o
 -10  13   6         39.19         84.16        88.62 o
  -9  13   6      23064.19      22296.10      1101.96 o
  -8  13   6        751.67        929.32       137.03 o
  -7  13   6      27738.83      28595.55      1056.47 o
  -6  13   6        160.25        126.74        75.14 o
  -5  13   6      10935.66      11619.49       450.30 o
  -4  13   6        511.23        509.42        82.21 o
  -3  13   6       4042.28       4472.80       314.27 o
  -2  13   6         20.74         27.68        53.10 o
  -1  13   6      13124.63      13707.30       881.75 o
   0  13   6       6139.04       6582.62       328.55 o
   1  13   6      24419.62      25969.90      1040.52 o
   2  13   6       9208.53       8636.76       408.00 o
   3  13   6      29862.46      28075.50      1116.46 o
   4  13   6       1169.54       1159.96       122.73 o
   5  13   6       2819.90       2687.53       181.27 o
   6  13   6       1581.43       1334.36       173.32 o
   7  13   6       3250.71       3423.39       238.98 o
   8  13   6       1255.27       1204.68       147.42 o
   9  13   6        676.80        775.44       122.68 o
  10  13   6       8660.42       8139.55       575.31 o
  11  13   6       3438.30       4909.73       627.73 o
  12  13   6        609.03        369.66       246.44 o
  13  13   6       2803.30       3563.90       560.36 o
 -11  14   6        270.13        186.84       180.01 o
 -10  14   6       1845.17       1689.50       380.97 o
  -9  14   6        302.56        198.05       113.92 o
  -8  14   6       1236.82        872.44       174.70 o
  -7  14   6        433.93        377.77        96.96 o
  -6  14   6      19465.87      19879.52       769.18 o
  -5  14   6        584.08        763.40       102.75 o
  -4  14   6       3708.50       4048.08       209.87 o
  -3  14   6        275.79        290.17        76.81 o
  -2  14   6       4239.34       4868.13       340.38 o
  -1  14   6        548.52        621.87       100.68 o
   0  14   6        873.01       1176.76       124.41 o
   1  14   6       1065.73       1021.16       121.49 o
   2  14   6       6257.77       6306.57       471.19 o
   3  14   6       4202.09       4061.75       276.50 o
   4  14   6       6644.37       6381.36       325.54 o
   5  14   6       1124.83        981.06       123.83 o
   6  14   6      11202.53      11335.56       569.60 o
   7  14   6        240.40        282.41       129.93 o
   8  14   6       2378.39       2370.14       236.51 o
   9  14   6       1237.34       1181.30       172.41 o
  10  14   6        513.72        694.48       138.22 o
  11  14   6       1389.14       1378.08       358.52 o
  12  14   6       2783.12       2981.12       504.32 o
 -11  15   6       3343.74       3853.56       913.48 o
 -10  15   6        936.09        701.10       308.07 o
  -9  15   6          7.81        -29.40       100.29 o
  -8  15   6          2.26        -60.80        97.79 o
  -7  15   6       2028.33       1731.38       225.77 o
  -6  15   6         20.89        -79.32        91.69 o
  -5  15   6       7114.89       7930.81       448.26 o
  -4  15   6         18.26        -42.13        84.91 o
  -3  15   6       8136.95       8266.48       863.42 o
  -2  15   6        724.86        822.95       137.19 o
  -1  15   6       2884.00       3457.34       470.61 o
   0  15   6       2718.04       2793.66       391.51 o
   1  15   6      16163.10      16350.15       790.77 o
   2  15   6         19.57        -76.25        69.50 o
   3  15   6       2203.68       2231.20       238.43 o
   4  15   6         25.04        -23.09        80.62 o
   5  15   6        587.84        498.81       118.78 o
   6  15   6        955.75        854.57       161.34 o
   7  15   6      14555.60      12794.04       727.11 o
   8  15   6        623.31        712.83       157.20 o
   9  15   6       7924.81       7198.64       474.97 o
  10  15   6        520.16        531.59       149.19 o
  11  15   6        385.18        639.27       302.43 o
  12  15   6       2220.64       1904.25       312.31 o
 -10  16   6       6414.57       6012.91       602.11 o
  -9  16   6       1033.64        581.41       232.78 o
  -8  16   6       8327.20       8459.62       554.58 o
  -7  16   6       2076.95       2115.96       255.47 o
  -6  16   6       1463.47       1292.71       208.82 o
  -5  16   6         90.86         -0.19        96.43 o
  -4  16   6       1839.29       1843.45       270.75 o
  -3  16   6        533.15        324.95       138.90 o
  -2  16   6      10203.91       8812.92       697.54 o
  -1  16   6       1247.68       1408.39       588.12 o
   0  16   6      42573.01      45230.16      3705.74 o
   1  16   6        239.35        234.46       110.37 o
   2  16   6       2567.52       2662.74       232.33 o
   3  16   6       3261.66       3282.02       299.41 o
   4  16   6       5123.25       5255.85       395.12 o
   5  16   6       1921.04       2201.93       206.00 o
   6  16   6      17299.22      16615.30       916.53 o
   7  16   6        270.62        306.92       128.04 o
   8  16   6       3722.72       3736.87       322.44 o
   9  16   6       1196.94       1471.66       210.83 o
  10  16   6       7641.52       7434.88       496.06 o
  -8  17   6         20.87        -46.78       155.29 o
  -7  17   6      21273.68      19965.37      2175.36 o
  -6  17   6       2235.72       2086.06       258.33 o
  -5  17   6       4294.77       3954.72       430.65 o
  -4  17   6       1559.51       1786.50       241.45 o
  -3  17   6       3193.72       3769.18       418.13 o
  -2  17   6         13.61        -22.03       103.04 o
  -1  17   6       4143.69       4821.22      1337.21 o
   0  17   6        266.21        178.25       169.19 o
   1  17   6      38273.57      34624.29      2147.56 o
   2  17   6       2863.47       2456.97       346.64 o
   3  17   6      63101.12      61021.45      2971.34 o
   4  17   6       1574.25       1853.56       240.61 o
   5  17   6       8215.62       8773.32       573.24 o
   6  17   6         85.39        200.28       130.54 o
   7  17   6       5391.17       5581.66       418.69 o
   8  17   6        805.14        807.89       185.32 o
   9  17   6      21513.29      21427.54      1149.26 o
  -7  18   6        327.40        134.14       240.82 o
  -6  18   6      31847.72      28000.12      2261.45 o
  -5  18   6        472.11        565.57       212.57 o
  -4  18   6      18272.12      16493.34      1484.60 o
  -3  18   6         12.18         89.66       127.56 o
  -2  18   6       6189.40       7536.96      1972.11 o
  -1  18   6         38.04        -12.80       122.07 o
   0  18   6      31088.50      28015.21      1803.94 o
   1  18   6         34.44         89.07       148.84 o
   2  18   6      30707.34      30638.74      5527.48 o
   3  18   6       5541.84       5743.19       908.39 o
   4  18   6     110454.44     105214.65      6184.37 o
   5  18   6         59.24         69.15       169.59 o
   6  18   6       4955.43       5135.43       897.02 o
   7  18   6       1185.51        793.90       248.70 o
   8  18   6       6126.53       5723.05       472.39 o
  -5  19   6     161791.78     145569.77      8365.39 o
  -4  19   6       3050.69       2674.18       379.42 o
  -3  19   6       1043.26       2748.50      1389.82 o
  -2  19   6        161.39        424.90       180.70 o
  -1  19   6       1113.50       1574.08       402.68 o
   0  19   6        481.05        493.29       183.64 o
   1  19   6       3248.57       3196.62       904.04 o
   2  19   6        260.07        197.88       210.39 o
   3  19   6     104215.27     106579.10     14900.83 o
   4  19   6       5193.46       5324.10       597.11 o
   5  19   6       9693.20       9391.94       830.14 o
   6  19   6       3239.69       2667.54       717.32 o
  -2  20   6      29534.59      25638.27      1702.02 o
  -1  20   6       3402.67       4075.09       545.73 o
   0  20   6      13120.04      11783.41       914.22 o
   1  20   6       1209.57       1138.26       247.17 o
   2  20   6       4140.39       4127.11      1154.66 o
   0 -16   7          3.04         78.40       179.21 o
   1 -16   7        153.54        296.82       173.02 o
   2 -16   7         68.14         88.59       142.10 o
   3 -16   7        236.89        404.93       142.16 o
   4 -16   7       1112.95       1181.67       181.49 o
   5 -16   7       5020.46       5221.96       336.00 o
  -3 -15   7       7414.28       6551.50       796.50 o
  -2 -15   7      57378.92      51623.18      4468.26 o
  -1 -15   7       3873.89       5311.79      1294.75 o
   0 -15   7        519.76       6575.35       996.94 o
   1 -15   7       1097.32       1167.87       247.67 o
   2 -15   7       5009.89       4745.10       645.35 o
   3 -15   7         23.73         80.86        98.58 o
   4 -15   7       1050.48        962.43       159.79 o
   5 -15   7        738.42        669.70       126.84 o
   6 -15   7       8562.65       9042.08       465.05 o
   7 -15   7         28.56       -148.49        98.99 o
   8 -15   7        390.10        440.82       230.63 o
  -5 -14   7       1067.52       1139.80       277.14 o
  -4 -14   7       2234.63       2733.40       368.35 o
  -3 -14   7      17851.69      16350.61      1585.58 o
  -2 -14   7       6751.60       9457.72      2260.34 o
  -1 -14   7      19354.64      22588.74      4010.75 o
   0 -14   7       3343.86       3931.41      1104.09 o
   1 -14   7     102098.07     109238.77      6200.31 o
   2 -14   7       9930.60      10595.00       599.84 o
   3 -14   7       2615.87       2594.82       299.90 o
   4 -14   7          7.84         65.62        76.60 o
   5 -14   7       2740.66       2661.93       211.34 o
   6 -14   7        261.94        246.05        83.64 o
   7 -14   7       1668.34       1938.03       235.86 o
   8 -14   7       4025.76       4455.40       389.92 o
   9 -14   7      92093.62      95400.73      4255.60 o
  10 -14   7       4727.13       5075.60       654.59 o
  -7 -13   7      11011.91      12984.72       995.64 o
  -6 -13   7      13584.95      15671.48      1527.80 o
  -5 -13   7         22.65        -37.15       155.38 o
  -4 -13   7       4169.50       4949.64      1251.20 o
  -3 -13   7       1059.37       1029.50       212.03 o
  -2 -13   7       1762.88       2547.27       980.44 o
  -1 -13   7        724.53        887.54       532.11 o
   0 -13   7      50933.09      52471.95      2515.77 o
   1 -13   7      21134.38      21995.89      1086.97 o
   2 -13   7     101705.66     101459.75      4499.98 o
   3 -13   7       1096.17        819.88       143.31 o
   4 -13   7      30233.71      29337.51      1221.83 o
   5 -13   7         64.88         57.26        97.00 o
   6 -13   7        235.99        272.72       103.47 o
   7 -13   7         92.82         79.89        95.97 o
   8 -13   7       5674.07       5432.91       387.86 o
   9 -13   7       1567.73       1928.34       235.66 o
  10 -13   7      44063.96      44371.06      2072.83 o
  11 -13   7         85.08        278.19       166.85 o
  -8 -12   7      10673.69      11444.71       893.22 o
  -7 -12   7      88659.95      91439.23      5715.29 o
  -6 -12   7       4492.84       5309.64       518.75 o
  -5 -12   7       7730.75       9845.46       658.93 o
  -4 -12   7       1136.73       1223.24       222.25 o
  -3 -12   7        387.81        380.64       151.89 o
  -2 -12   7        154.74        216.64       150.94 o
  -1 -12   7       1436.04       1371.07       302.04 o
   0 -12   7       3989.33       4251.71       311.01 o
   1 -12   7      82640.93      85389.64      3811.85 o
   2 -12   7       4335.27       4468.50       310.08 o
   3 -12   7      25728.03      26318.29      1100.74 o
   4 -12   7       7619.19       7848.83       400.62 o
   5 -12   7      61804.14      63298.62      2501.81 o
   6 -12   7       2516.06       2625.40       243.85 o
   7 -12   7        374.02        329.22       109.99 o
   8 -12   7       3632.98       4110.16       315.88 o
   9 -12   7        905.03        723.75       173.23 o
  10 -12   7        269.49        336.99       162.41 o
  11 -12   7       5120.22       4560.39       419.72 o
  12 -12   7       1342.83       1500.73       560.18 o
  -9 -11   7       2732.40       2465.53       549.14 o
  -8 -11   7      12407.40      12228.00       923.96 o
  -7 -11   7       6875.83       7435.28       547.72 o
  -6 -11   7        516.33        571.50       167.41 o
  -5 -11   7       1100.72       1037.62       201.96 o
  -4 -11   7      33542.24      38076.98      2546.16 o
  -3 -11   7        888.15       1114.30       186.11 o
  -2 -11   7       3673.56       3524.83       242.46 o
  -1 -11   7        171.07          8.80        78.41 o
   0 -11   7       4720.98       4305.51       304.60 o
   1 -11   7         30.36         49.64        73.13 o
   2 -11   7       2232.36       2592.23       214.94 o
   3 -11   7       1517.66       1654.74       152.15 o
   4 -11   7      98929.18      98643.18      3830.19 o
   5 -11   7       6686.05       6417.91       339.14 o
   6 -11   7       1233.07       1487.65       187.81 o
   7 -11   7        213.12        193.71        98.21 o
   8 -11   7        687.70        660.96       139.78 o
   9 -11   7         59.87         44.35        96.88 o
  10 -11   7        696.45        439.91       138.83 o
  11 -11   7       1398.40       1833.96       261.08 o
  12 -11   7       8693.84       8749.27       632.58 o
  13 -11   7          0.35         28.37       118.01 o
 -10 -10   7       2115.87       2344.75       481.83 o
  -9 -10   7        257.43        330.94       172.10 o
  -8 -10   7       3511.94       3248.70       270.68 o
  -7 -10   7         55.53        352.62       236.03 o
  -6 -10   7        144.24        262.61       127.80 o
  -5 -10   7       5190.09       5826.62       437.07 o
  -4 -10   7       1315.97       1465.56       204.82 o
  -3 -10   7        672.00        839.00       159.83 o
  -2 -10   7         34.74        102.35        70.92 o
  -1 -10   7       2438.16       2483.58       208.67 o
   0 -10   7        300.93        494.81        98.69 o
   1 -10   7       5081.24       5166.68       305.45 o
   2 -10   7        544.90        568.84       106.71 o
   3 -10   7       3607.88       3963.46       224.02 o
   4 -10   7         44.45         53.64        50.60 o
   5 -10   7       5646.42       5266.55       283.94 o
   6 -10   7         50.46         44.80        72.47 o
   7 -10   7      20837.46      21471.71      1035.74 o
   8 -10   7        226.71        132.21        95.56 o
   9 -10   7        223.92        175.48       313.63 o
  10 -10   7        262.10        291.23       118.05 o
  11 -10   7       1700.42       1394.06       223.21 o
  12 -10   7        294.22        259.72       123.78 o
  13 -10   7       2443.92       2313.36       295.18 o
  14 -10   7         17.39        -38.80       110.03 o
 -10  -9   7       4035.24       4126.19       422.59 o
  -9  -9   7       2631.93       2826.37       300.64 o
  -8  -9   7        149.64        506.81       129.60 o
  -7  -9   7         53.53        130.45        88.06 o
  -6  -9   7        178.94        270.78        99.64 o
  -5  -9   7       2108.91       2185.39       194.16 o
  -4  -9   7        352.07        348.15        95.39 o
  -3  -9   7        188.17        126.31        86.35 o
  -2  -9   7       6216.43       6639.79       324.93 o
  -1  -9   7        140.06        141.54        63.74 o
   0  -9   7        297.09        313.95        79.33 o
   1  -9   7        197.29        163.08        74.18 o
   2  -9   7       2315.12       2454.79       218.40 o
   3  -9   7         73.51        153.37        55.08 o
   4  -9   7       3450.62       3596.78       209.44 o
   5  -9   7        300.97        239.48        51.96 o
   6  -9   7        593.62        674.05       143.90 o
   7  -9   7         89.56        132.85        68.60 o
   8  -9   7        403.70        643.15       141.91 o
   9  -9   7       1450.01       1327.77       199.14 o
  10  -9   7        678.04        549.31       229.65 o
  11  -9   7         16.40       -120.54        82.88 o
  12  -9   7       2565.56       2117.01       285.78 o
  13  -9   7          6.58        -87.17        88.78 o
  14  -9   7        992.68        924.27       198.75 o
  15  -9   7       1002.19        963.78       308.08 o
 -11  -8   7       2261.69       2188.61       285.41 o
 -10  -8   7       2520.11       2471.91       288.26 o
  -9  -8   7       6583.56       6147.31       460.51 o
  -8  -8   7        130.84         95.43        91.51 o
  -7  -8   7        620.89        946.17       143.51 o
  -6  -8   7       3903.01       4255.45       285.08 o
  -5  -8   7       1719.75       1674.81       234.40 o
  -4  -8   7        925.44       1039.45       135.81 o
  -3  -8   7         46.92        134.43        98.56 o
  -2  -8   7         85.31        167.22        61.04 o
  -1  -8   7        714.25        795.08        96.54 o
   0  -8   7        243.29        216.03        64.17 o
   1  -8   7       5725.46       6239.35       639.76 o
   2  -8   7       2562.79       2669.11       215.19 o
   3  -8   7       9308.71       9287.02       400.54 o
   4  -8   7        522.89        580.32        74.01 o
   5  -8   7         70.32        233.56       174.12 o
   6  -8   7         15.75         17.01        50.12 o
   7  -8   7       5569.30       5288.95       608.86 o
   8  -8   7        682.68       1016.20       155.48 o
   9  -8   7        536.26        394.11       201.64 o
  10  -8   7        388.28        344.72       212.83 o
  11  -8   7       7455.86       7125.55      1043.63 o
  12  -8   7       1752.88       1369.47       220.16 o
  13  -8   7        553.65        504.08       150.68 o
  14  -8   7        261.71        352.83       150.49 o
  15  -8   7      21301.35      20964.38      1259.28 o
 -12  -7   7         40.56         -3.71       126.38 o
 -11  -7   7       1365.55       1172.12       220.91 o
 -10  -7   7       1296.81       1651.30       239.43 o
  -9  -7   7       1324.11       1383.33       212.86 o
  -8  -7   7        376.13        324.10       112.29 o
  -7  -7   7       1999.12       2045.19       194.10 o
  -6  -7   7      47049.55      46589.99      1981.63 o
  -5  -7   7       5856.88       5976.31       318.28 o
  -4  -7   7       1588.77       1827.64       151.18 o
  -3  -7   7        407.30        498.07        78.72 o
  -2  -7   7       3769.11       4253.83       220.31 o
  -1  -7   7        230.69        241.90        52.37 o
   0  -7   7        590.22        658.93        72.04 o
   1  -7   7       4248.58       4477.51       230.69 o
   2  -7   7      26781.49      24748.54      1012.95 o
   3  -7   7        134.78        197.61        54.47 o
   4  -7   7       5731.27       5410.03       472.60 o
   5  -7   7       3550.01       3246.81       215.43 o
   6  -7   7     174822.52     174666.14      6802.46 o
   7  -7   7       3123.50       2932.63       252.57 o
   8  -7   7       4751.13       4523.72       324.70 o
   9  -7   7       1652.18       1292.82       153.37 o
  10  -7   7        573.51        597.21       137.10 o
  11  -7   7       2766.49       2386.78       261.19 o
  12  -7   7        251.35        196.02       110.88 o
  13  -7   7        713.61        367.04       201.64 o
  14  -7   7      58322.29      56131.43      3038.64 o
  15  -7   7         12.54         95.55       173.61 o
  16  -7   7        734.88        641.72       196.04 o
 -12  -6   7         15.92         30.87       127.03 o
 -11  -6   7      19618.34      19043.61      1610.68 o
 -10  -6   7       5117.52       5127.18       411.22 o
  -9  -6   7        669.08        565.65       155.74 o
  -8  -6   7        707.11        594.68       122.18 o
  -7  -6   7      13007.57      13138.43       643.00 o
  -6  -6   7       6696.66       7118.20       365.18 o
  -5  -6   7      56140.04      58680.68      2304.64 o
  -4  -6   7        555.49        540.10        85.49 o
  -3  -6   7      75597.70      78944.28      2752.06 o
  -2  -6   7      12206.70      12792.98       510.91 o
  -1  -6   7      21833.41      23241.26       782.08 o
   0  -6   7       1751.75       1895.80       110.77 o
   1  -6   7        557.94        693.62        65.97 o
   2  -6   7       1216.65       1255.68        71.88 o
   3  -6   7      15407.24      14798.91       532.68 o
   4  -6   7       4987.77       4779.43       204.72 o
   5  -6   7     262337.12     253538.58      8735.00 o
   6  -6   7      15900.98      16135.12       714.59 o
   7  -6   7     101057.60      96910.75      4402.15 o
   8  -6   7       1883.95       1805.56       184.05 o
   9  -6   7      47318.37      45254.37      2133.00 o
  10  -6   7       1920.73       1610.35       171.65 o
  11  -6   7       3509.47       3290.60       290.43 o
  12  -6   7        357.40        308.62       114.64 o
  13  -6   7       9384.86       9098.09      1599.79 o
  14  -6   7        299.42        291.53       235.22 o
  15  -6   7      20361.55      19100.24      1152.99 o
  16  -6   7       1103.88       1236.23       234.11 o
 -13  -5   7        786.50        707.06       195.03 o
 -12  -5   7      13181.50      12973.94       797.99 o
 -11  -5   7      11915.75      12240.12      1283.37 o
 -10  -5   7      28598.44      28718.65      1258.80 o
  -9  -5   7        564.50        572.20       114.64 o
  -8  -5   7       4062.54       4018.72       276.47 o
  -7  -5   7       4471.29       4775.72       279.56 o
  -6  -5   7      21610.19      24229.40       919.72 o
  -5  -5   7        240.93        307.44        75.47 o
  -4  -5   7      60948.20      63386.41      2234.04 o
  -3  -5   7      13579.12      13968.26       551.61 o
  -2  -5   7     423048.94     439974.03     14980.37 o
  -1  -5   7       5695.18       5645.85       229.53 o
   0  -5   7      69719.71      70363.65      2184.87 o
   1  -5   7       2108.32       2316.32       116.64 o
   2  -5   7        523.54        661.18       107.44 o
   3  -5   7       1376.92       1311.35        75.08 o
   4  -5   7       1149.16       1342.76       110.25 o
   5  -5   7        297.31        284.84        50.09 o
   6  -5   7     148832.47     142486.30      5495.54 o
   7  -5   7        128.11        120.53        46.23 o
   8  -5   7     232024.16     223166.91      8635.92 o
   9  -5   7       3612.68       3480.87       205.49 o
  10  -5   7      81382.56      76018.74      3092.86 o
  11  -5   7       2430.64       2487.10       208.46 o
  12  -5   7       1008.66       1007.93       168.05 o
  13  -5   7       3221.53       3027.57       293.37 o
  14  -5   7      16578.42      15460.73      1017.72 o
  15  -5   7       2064.15       2007.49       255.77 o
  16  -5   7      23003.53      22819.21      1339.57 o
  17  -5   7        115.22         30.08       137.08 o
 -13  -4   7        183.51        123.96       142.64 o
 -12  -4   7       7240.75       7305.47       529.66 o
 -11  -4   7     131041.61     129639.62      6111.41 o
 -10  -4   7       4600.25       4242.99       290.47 o
  -9  -4   7       1028.22       1622.22       295.92 o
  -8  -4   7       3008.74       3104.27       187.89 o
  -7  -4   7        572.03        901.46       118.00 o
  -6  -4   7         76.92         45.39        54.59 o
  -5  -4   7       2670.78       2598.84       180.30 o
  -4  -4   7       8560.85       8966.50       413.22 o
  -3  -4   7     210641.23     213787.92      7921.25 o
  -2  -4   7       3749.54       3845.06       186.08 o
  -1  -4   7       4333.12       4864.02       301.63 o
   0  -4   7       9382.78       9346.76       304.40 o
   1  -4   7     301659.84     293549.09      8369.43 o
   2  -4   7      15796.60      15558.10       615.50 o
   3  -4   7       4721.30       4692.11       154.34 o
   4  -4   7        925.63        755.04        72.79 o
   5  -4   7      15613.12      14944.91       972.70 o
   6  -4   7        591.58        589.09        62.68 o
   7  -4   7       1824.14       2056.75       112.57 o
   8  -4   7       4193.84       4247.33       235.20 o
   9  -4   7     341187.22     339913.62     13088.48 o
  10  -4   7       2537.67       2478.46       173.61 o
  11  -4   7       9999.71      10883.07       473.99 o
  12  -4   7       2293.35       1953.23       176.93 o
  13  -4   7       6484.99       6836.27       394.94 o
  14  -4   7        188.91        201.61       112.01 o
  15  -4   7       1603.65       1573.45       220.74 o
  16  -4   7        624.22        668.47       159.39 o
  17  -4   7      28394.93      29119.63      1668.13 o
 -14  -3   7       2548.24       2878.57       535.85 o
 -13  -3   7       2809.02       2647.12       311.62 o
 -12  -3   7      39676.78      36834.40      2271.45 o
 -11  -3   7       9573.24       9767.67       515.90 o
 -10  -3   7      19764.63      20277.91       916.68 o
  -9  -3   7       2215.04       2153.98       190.36 o
  -8  -3   7      55618.20      54977.66      1891.57 o
  -7  -3   7        557.06        731.04        86.07 o
  -6  -3   7       2065.94       2271.55       156.24 o
  -5  -3   7         87.59        127.95        55.12 o
  -4  -3   7       5482.70       5762.53       270.09 o
  -3  -3   7       7762.85       8231.69       329.63 o
  -2  -3   7       5984.61       5937.30       234.47 o
  -1  -3   7       2038.35       2146.11       115.40 o
   0  -3   7     190943.88     187257.08      5156.95 o
   1  -3   7       1646.46       1794.03        96.79 o
   2  -3   7      14914.05      12982.14       440.81 o
   3  -3   7        607.59        501.37        65.37 o
   4  -3   7       5827.43       5364.66       221.54 o
   5  -3   7          9.68          4.09        25.03 o
   6  -3   7        969.54        903.25        65.58 o
   7  -3   7        524.08        499.09        94.27 o
   8  -3   7      36322.10      35277.55      1308.74 o
   9  -3   7        384.28        403.91        63.54 o
  10  -3   7       7586.74       7631.71       314.28 o
  11  -3   7        197.69        209.64        47.91 o
  12  -3   7      54620.36      53728.39      1926.54 o
  13  -3   7         18.50         15.98        58.84 o
  14  -3   7       2714.98       2706.97       225.53 o
  15  -3   7       2593.24       2768.65       235.03 o
  16  -3   7        420.05        711.28       138.40 o
  17  -3   7       3265.46       3351.29       549.21 o
 -14  -2   7        673.86        510.10       179.57 o
 -13  -2   7        507.92        571.97       180.68 o
 -12  -2   7       3268.14       3607.14       351.04 o
 -11  -2   7       6522.13       6056.78       370.45 o
 -10  -2   7         22.77         -5.97        66.39 o
  -9  -2   7      25682.31      26714.35      1371.64 o
  -8  -2   7       4095.70       4342.65       225.17 o
  -7  -2   7       6916.39       7316.40       309.52 o
  -6  -2   7         37.91         30.94        41.67 o
  -5  -2   7       2528.08       2307.47       190.80 o
  -4  -2   7        247.28        308.66        58.73 o
  -3  -2   7        326.89        487.07        61.67 o
  -2  -2   7       2344.80       1855.91       106.42 o
  -1  -2   7       7645.88       7255.40       308.16 o
   0  -2   7       5408.11       5841.74       219.14 o
   1  -2   7      65550.94      61985.93      2097.38 o
   2  -2   7       2986.44       2541.36       108.71 o
   3  -2   7      28276.14      27250.76      1075.56 o
   4  -2   7        233.48        205.22        36.01 o
   5  -2   7        801.77        928.57        81.79 o
   6  -2   7        245.20        266.18        37.60 o
   7  -2   7       4039.65       3956.94       144.69 o
   8  -2   7       3834.60       3898.85       180.13 o
   9  -2   7       2604.32       2629.69       144.97 o
  10  -2   7        135.32        156.01        49.56 o
  11  -2   7       4927.06       5014.29       213.71 o
  12  -2   7       1190.03       1209.72        96.60 o
  13  -2   7       7753.25       7397.84       362.89 o
  14  -2   7         42.14        -41.69        69.57 o
  15  -2   7        157.81        190.96       126.59 o
  16  -2   7        418.13        441.83       117.77 o
  17  -2   7       1951.58       1801.13       281.19 o
 -14  -1   7        756.88        826.55       209.34 o
 -13  -1   7       2028.52       2003.59       275.26 o
 -12  -1   7       1492.01       1262.70       217.98 o
 -11  -1   7        767.59        839.38       135.55 o
 -10  -1   7         76.19        166.10        89.47 o
  -9  -1   7       5580.65       5718.52       310.20 o
  -8  -1   7       2668.57       2772.94       349.84 o
  -7  -1   7       1041.63       1078.40       106.67 o
  -6  -1   7        571.95        890.46        91.55 o
  -5  -1   7        194.13        214.15        45.88 o
  -4  -1   7       1014.46       1310.71        85.89 o
  -3  -1   7         51.55         46.85        25.92 o
  -2  -1   7       2899.31       3174.76       127.89 o
  -1  -1   7       1564.85       1641.53        93.02 o
   0  -1   7       9056.31       9260.13       323.40 o
   1  -1   7        391.74        292.24        36.18 o
   2  -1   7         74.33        162.47        25.30 o
   3  -1   7        612.57        664.55        48.69 o
   4  -1   7       2226.36       2165.24       120.39 o
   5  -1   7         13.66        -30.58        20.38 o
   6  -1   7       2478.27       2348.18       106.51 o
   7  -1   7       3693.66       3768.15       148.73 o
   8  -1   7       2509.99       2349.45       125.90 o
   9  -1   7         37.45         51.64        34.87 o
  10  -1   7        742.51        817.71       109.78 o
  11  -1   7       2789.95       2809.66       139.87 o
  12  -1   7       2538.21       2645.86       142.74 o
  13  -1   7        281.39        367.78        79.48 o
  14  -1   7        463.47        323.30        94.88 o
  15  -1   7       1568.99       1752.31       185.90 o
  16  -1   7       2795.26       3051.86       375.45 o
  17  -1   7        556.63        526.48       263.24 o
 -14   0   7        549.58        517.77       175.28 o
 -13   0   7       2839.76       2724.39       312.80 o
 -12   0   7       1885.87       1995.93       260.96 o
 -11   0   7          8.66         25.47        77.31 o
 -10   0   7       1073.76        971.30       133.98 o
  -9   0   7       1583.79       1669.12       152.39 o
  -8   0   7       2447.16       2386.27       148.43 o
  -7   0   7        219.15        248.52        57.75 o
  -6   0   7        157.46        126.99        41.81 o
  -5   0   7       6115.39       5822.26       209.53 o
  -4   0   7        377.24        389.57        48.25 o
  -3   0   7         28.20        -64.88        45.20 o
  -2   0   7        160.22        164.33        31.04 o
  -1   0   7       1014.51       1356.08        67.94 o
   0   0   7        766.83        773.35        57.47 o
   1   0   7        722.35        557.44       101.05 o
   2   0   7       1665.42       1462.88       130.83 o
   3   0   7        766.97        806.28        57.13 o
   4   0   7         43.19         47.74        21.41 o
   5   0   7      12836.27      12655.75       367.15 o
   6   0   7       1214.85       1206.12        68.21 o
   7   0   7       4037.97       3946.99       163.58 o
   8   0   7       1307.89       1259.85        82.91 o
   9   0   7        294.32        443.59        63.50 o
  10   0   7         78.59         76.78        44.79 o
  11   0   7      37334.79      38434.38      1247.70 o
  12   0   7        110.00         69.52        39.27 o
  13   0   7       4235.60       4291.01       228.36 o
  14   0   7       1113.98       1012.59       131.47 o
  15   0   7       1028.55        957.67       193.96 o
  16   0   7       1762.79       1747.99       256.68 o
  17   0   7       3316.98       3291.10       363.55 o
 -14   1   7       1593.49       1711.86       262.08 o
 -13   1   7       2547.36       2521.62       409.45 o
 -12   1   7       3509.74       3669.98       349.29 o
 -11   1   7         58.80        121.03        87.83 o
 -10   1   7      17813.87      17913.05       761.15 o
  -9   1   7       5619.34       5658.77       306.25 o
  -8   1   7      11833.38      12437.79       468.00 o
  -7   1   7        461.66        506.65        66.21 o
  -6   1   7       6773.40       6599.91       247.89 o
  -5   1   7       1329.66       1400.99        84.11 o
  -4   1   7       1794.32       1937.37        93.38 o
  -3   1   7        263.46        240.59        33.20 o
  -2   1   7        947.61       1299.52        66.57 o
  -1   1   7        145.54         95.03        25.65 o
   0   1   7      15867.07      15339.75       537.00 o
   1   1   7       2436.32       2313.22       114.74 o
   2   1   7     221171.41     215242.91      6734.50 o
   3   1   7       5064.95       5051.45       193.37 o
   4   1   7       2376.16       2280.80        92.16 o
   5   1   7        322.25        262.92        32.77 o
   6   1   7      40256.24      39118.11      1061.46 o
   7   1   7       3050.18       2952.68       129.00 o
   8   1   7       4982.95       4862.05       202.12 o
   9   1   7         42.73         61.87        37.65 o
  10   1   7     158787.38     160547.50      5016.18 o
  11   1   7        173.22        230.84        62.74 o
  12   1   7      14038.96      14803.58       583.20 o
  13   1   7        599.12        620.41        88.56 o
  14   1   7       1611.12       1463.08       209.85 o
  15   1   7       2007.51       1960.32       504.26 o
  16   1   7       5633.70       5659.21       538.32 o
  17   1   7         12.59        -28.19       156.80 o
 -14   2   7       5681.99       4957.73       449.15 o
 -13   2   7        541.42        672.13       187.72 o
 -12   2   7       1381.24       1268.48       156.08 o
 -11   2   7      11118.91      10973.90       566.88 o
 -10   2   7       2761.55       2758.76       206.83 o
  -9   2   7      75077.52      75314.18      2799.16 o
  -8   2   7        654.31        770.34        93.53 o
  -7   2   7      66328.98      66381.40      2054.29 o
  -6   2   7       7622.12       7513.39       287.04 o
  -5   2   7      29303.20      30926.69       890.86 o
  -4   2   7       5028.84       4549.43       168.22 o
  -3   2   7       2349.83       2357.12        97.35 o
  -2   2   7         54.81         47.16        21.29 o
  -1   2   7       5989.46       6121.44       195.50 o
   0   2   7        878.99        863.58        49.16 o
   1   2   7     130473.54     128958.65      4572.02 o
   2   2   7       7536.09       7148.78       276.70 o
   3   2   7     347184.59     339831.31     12812.92 o
   4   2   7      16172.48      15856.38       473.05 o
   5   2   7     138558.95     137400.20      3876.05 o
   6   2   7       5474.50       5248.41       177.45 o
   7   2   7       4178.27       4457.18       180.58 o
   8   2   7       1075.71       1073.55        75.99 o
   9   2   7       8698.55       8672.60       323.11 o
  10   2   7        538.89        712.16        76.65 o
  11   2   7     128148.73     127335.48      4417.52 o
  12   2   7         96.61         99.53        52.85 o
  13   2   7     101214.56     102088.22      3561.80 o
  14   2   7        688.96        888.56       169.07 o
  15   2   7      11057.10      12341.47       829.15 o
  16   2   7        146.94        -69.44        98.76 o
  17   2   7       5152.30       5550.52       717.64 o
 -14   3   7      22388.83      22203.97      1250.03 o
 -13   3   7       2183.73       1895.98       312.18 o
 -12   3   7       2079.25       2092.68       207.03 o
 -11   3   7       3016.70       2871.05       239.58 o
 -10   3   7       7478.61       7112.72       368.06 o
  -9   3   7       3280.85       3308.52       218.08 o
  -8   3   7      16083.72      17270.51       676.27 o
  -7   3   7       3182.64       3288.12       165.85 o
  -6   3   7     395168.91     423747.03     10724.55 o
  -5   3   7       3600.29       3256.49       135.54 o
  -4   3   7       5720.01       5921.37       201.29 o
  -3   3   7       1266.05       1325.44        74.13 o
  -2   3   7      32765.03      31540.52       896.70 o
  -1   3   7       3021.89       2988.55       115.15 o
   0   3   7      10098.27       9271.44       362.88 o
   1   3   7       3441.59       3283.33       126.38 o
   2   3   7     650843.50     714158.06     21969.96 o
   3   3   7        139.04        -37.58        27.21 o
   4   3   7      83666.93      81841.73      2696.74 o
   5   3   7       1205.18       1171.96        64.31 o
   6   3   7     211299.91     218954.72      5747.63 o
   7   3   7       2018.37       2069.06        93.64 o
   8   3   7        455.06        412.25        56.38 o
   9   3   7       6186.70       6386.73       239.11 o
  10   3   7      15050.09      15561.63       591.47 o
  11   3   7       4830.17       4725.98       239.28 o
  12   3   7      32657.49      32733.92      1190.81 o
  13   3   7         52.21         57.19        82.79 o
  14   3   7     147206.56     142556.09      7980.06 o
  15   3   7         27.94        123.20       179.21 o
  16   3   7       5893.92       6045.24       729.02 o
  17   3   7       1554.34       1691.83       403.35 o
 -14   4   7       3751.50       3640.01       375.49 o
 -13   4   7       1029.63       1351.91       235.63 o
 -12   4   7       3009.08       2941.55       230.16 o
 -11   4   7        822.05       1852.23       447.14 o
 -10   4   7       1517.84       1482.27       186.91 o
  -9   4   7         49.10        140.62        82.95 o
  -8   4   7        705.28        704.52        96.11 o
  -7   4   7     159504.09     165756.66      5592.29 o
  -6   4   7       5378.53       5694.53       210.13 o
  -5   4   7       5275.52       5629.90       233.24 o
  -4   4   7       1365.74       1381.60        86.65 o
  -3   4   7     101267.23      99134.77      2849.92 o
[truncated: 437,355 more chars]
